# Supplementary material for: Knowledge mapping of surgical smoke from 2003 to 2022: a bibliometric analysis
Source: Surg Endosc. 2024 Jan 16;38(3):1465–83. doi: 10.1007/s00464-023-10641-6 (PMC10881617; doi:10.1007/s00464-023-10641-6)
Supplement: Supplementary file 1 — Supplementary file1 (TXT 2087 kb) [file 464_2023_10641_MOESM1_ESM.txt]

PT J
AU Carroll, GT
   Kirschman, DL
AF Carroll, Gregory T.
   Kirschman, David L.
TI Catalytic Surgical Smoke Filtration Unit Reduces Formaldehyde Levels in
   a Simulated Operating Room Environment
SO ACS CHEMICAL HEALTH & SAFETY
LA English
DT Article; Early Access
DE formaldehyde; catalysis; operating room; medical device; air quality;
   electrosurgery; VOC
ID ADSORPTION; OXIDATION
AB Electrosurgery and procedures that utilize formalin expose healthcare workers to formaldehyde. Incorporating catalytic materials into air-purifying devices has the potential to reduce formaldehyde levels in nosocomial settings. A catalytic transition metal oxide was interfaced with a portable negative pressure (PNP) unit in a simulated operating room (OR) polluted with formaldehyde by exposure to formalin and by applying electrosurgical cuts to porcine muscle. The formaldehyde levels decayed biexponentially when the PNP unit was equipped with a catalyst. When the PNP unit was off, the time-weighted average concentration of formaldehyde detected in the perimeter of the OR during simulated electrosurgery was 0.45 (0.21) ppm. When the PNP unit was on, the time-weighted average concentration reduced to 0.15 (0.08) ppm. The device has the potential to considerably reduce formaldehyde levels in OR environments.
C1 [Carroll, Gregory T.; Kirschman, David L.] Aerobiotix Inc, Sci Affairs, Miamisburg, OH 45342 USA.
RP Carroll, GT (通讯作者)，Aerobiotix Inc, Sci Affairs, Miamisburg, OH 45342 USA.
EM gcarroll@aerobiotix.com
RI Carroll, Gregory/D-5512-2014
OI Carroll, Gregory/0000-0003-0419-4976
CR [Anonymous], 1997, Health Devices, V26, P132
   [Anonymous], US
   [Anonymous], 2022, OSHA FACT SHEET FORM
   [Anonymous], 2022, MED MAN GUID FORM
   [Anonymous], 1702017 ANSIASHRAEAS
   Bellisario V, 2016, TOXICOL RES-UK, V5, P1122, DOI 10.1039/c6tx00068a
   Bernardini L, 2022, DRUG CHEM TOXICOL, V45, P972, DOI 10.1080/01480545.2020.1795190
   Carroll G.T., 2022, PERIOPER CARE OPER R, V29
   Carroll G, 2022, chemRxiv, DOI [10.26434/chemrxiv-2022-plfcp, 10.26434/chemrxiv-2022-plfcp, DOI 10.26434/CHEMRXIV-2022-PLFCP]
   Carroll GT, 2022, ACS OMEGA, V7, P46640, DOI 10.1021/acsomega.2c05570
   Carroll GT, 2022, PATIENT SAF SURG, V16, DOI 10.1186/s13037-022-00343-8
   Carroll GT, 2022, SCI REP-UK, V12, DOI 10.1038/s41598-022-16227-x
   Carroll GT, 2011, ACS NANO, V5, P622, DOI 10.1021/nn102876j
   Chen R., 2022, CATAL REV, P1
   de Falco G, 2018, CARBON, V138, P283, DOI 10.1016/j.carbon.2018.05.067
   Di Novi C, 2010, SCI TOTAL ENVIRON, V408, P3092, DOI 10.1016/j.scitotenv.2010.04.022
   Geier CM, 2022, VET SURG, V51, P809, DOI 10.1111/vsu.13794
   Gioutsos K, 2022, INTERACT CARDIOV TH, V34, P775, DOI 10.1093/icvts/ivac024
   Ha HI, 2019, JSLS-J SOC LAPAROEND, V23, DOI 10.4293/JSLS.2019.00037
   Huang HB, 2015, CATAL SCI TECHNOL, V5, P2649, DOI 10.1039/c4cy01733a
   Ilce A, 2017, J CLIN NURS, V26, P1555, DOI 10.1111/jocn.13455
   Kamal MS, 2016, ATMOS ENVIRON, V140, P117, DOI 10.1016/j.atmosenv.2016.05.031
   Kang YJ, 2022, APPL SCI-BASEL, V12, DOI 10.3390/app12105025
   Karjalainen M, 2018, PLOS ONE, V13, DOI 10.1371/journal.pone.0195274
   Li CI, 2022, SCI REP-UK, V12, DOI 10.1038/s41598-022-05701-1
   Li J, 2008, CHINESE J CHEM ENG, V16, P871, DOI 10.1016/S1004-9541(09)60008-2
   Popovic M, 2022, REGION ANESTH PAIN M, V47, P426, DOI 10.1136/rapm-2022-103489
   Salthammer T, 2010, CHEM REV, V110, P2536, DOI 10.1021/cr800399g
   Suresh S, 2018, CARBON, V137, P207, DOI 10.1016/j.carbon.2018.05.023
   The National Institute for Occupational Safety and Health (NIOSH), 2022, FORMALDEHYDE
   Torres JQ, 2013, CHEMSUSCHEM, V6, P578, DOI 10.1002/cssc.201200809
   Watson Donna S, 2010, AORN J, V92, P347, DOI 10.1016/j.aorn.2010.06.010
NR 32
TC 2
Z9 2
U1 2
U2 2
PU AMER CHEMICAL SOC
PI WASHINGTON
PA 1155 16TH ST, NW, WASHINGTON, DC 20036 USA
EI 1878-0504
J9 ACS CHEM HEALTH SAFE
JI ACS Chem. Health Saf.
PD 2022 DEC 22
PY 2022
DI 10.1021/acs.chas.2c00071
EA DEC 2022
PG 8
WC Public, Environmental & Occupational Health
WE Emerging Sources Citation Index (ESCI)
SC Public, Environmental & Occupational Health
GA 7I7MZ
UT WOS:000904071700001
DA 2023-08-09
ER

PT J
AU Fransen, F
   Hiel, MAJ
   Al-Niaimi, F
   Badawi, A
   Haedersdal, M
   Laubach, HJ
   Snauwaert, JE
   Wolkerstorfer, A
AF Fransen, Frederike
   Hiel, Marjolein A. J.
   Al-Niaimi, Firas
   Badawi, Ashraf
   Haedersdal, Merete
   Laubach, Hans-Joachim
   Snauwaert, Johan E.
   Wolkerstorfer, Albert
TI Laser-Induced Smoke in Dermatologic Practice: A Survey to Explore Hazard
   Perceptions, Safety Measures and Unmet Needs
SO JOURNAL OF LASERS IN MEDICAL SCIENCES
LA English
DT Article
DE Laser-induced smoke; Surgical smoke; Health hazards; Protective measures
ID SURGICAL SMOKE; ELECTROSURGICAL SMOKE; AWARENESS
AB Introduction: Inhalation of laser-induced smoke is a potential health hazard to exposed physicians and laser operators. To date, little is known about the perception of health hazards related to laser-induced smoke exposure among physicians and the actual use of safety measures to mitigate these risks.Methods: In May 2020, 514 members of the European Society for Lasers and Energy-Based Devices (ESLD) were invited by email to participate in an online survey. The survey comprised 16 questions including multiple-choice and open-ended questions.Results: Responses were received from 109 participants. The majority (90%) were aware of potential hazards and highlighted a desire for better protective measures (60%). A smoke evacuation system was frequently used with ablative lasers (66%) and fractional ablative lasers (61%), but less the case with non-ablative lasers (30%) and hair removal lasers (28%). The COVID-19 outbreak had no clear effect on the use of smoke evacuation systems. Prior to the COVID-19 outbreak, mainly surgical masks were used (40-57%), while high filtration masks (FFP1, FFP2 or FFP3) were used by only a small percentage (15-30%). Post COVID-19 outbreak, the use of high filtration masks increased significantly (54-66%), predominately due to an increase in the use of FFP2 masks. Reasons mentioned for inadequate protective measures were sparse knowledge, limited availability, discomfort, excessive noise, high room temperatures, and financial costs.Conclusion: While there is considerable awareness of the hazards of laser-induced smoke among physicians and laser operators, a substantial number of them do not use appropriate protective measures. The implementation of regulations on safety measures is hampered by sparse knowledge, limited availability, discomfort, excessive noise, financial issues, and high room temperatures.
C1 [Fransen, Frederike; Hiel, Marjolein A. J.; Wolkerstorfer, Albert] Amsterdam UMC, Dept Dermatol, Amsterdam, Netherlands.
   [Hiel, Marjolein A. J.] Mauritskliniek, The Hague, Netherlands.
   [Al-Niaimi, Firas] Aalborg Univ Hosp, Dept Dermatol, Aalborg, Denmark.
   [Badawi, Ashraf] Cairo Univ, Natl Inst Laser Enhanced Sci, Dept Med Applicat Lasers MAL, Dermatol Unit, Giza, Egypt.
   [Haedersdal, Merete] Univ Copenhagen, Bispebjerg Hosp, Copenhagen, Denmark.
   [Haedersdal, Merete] Harvard Med Sch Boston, Massachusetts Gen Hosp, Boston, MA USA.
   [Laubach, Hans-Joachim] Geneva Univ Hosp HUG, Dept Dermatol & Venereol, Geneva, Switzerland.
C3 University of Amsterdam; Aalborg University; Aalborg University
   Hospital; Egyptian Knowledge Bank (EKB); Cairo University; 4EU+;
   University of Copenhagen; Bispebjerg Hospital; Harvard University;
   Harvard Medical School; Massachusetts General Hospital; University of
   Geneva
RP Hiel, MAJ (通讯作者)，Amsterdam UMC, Dept Dermatol, Amsterdam, Netherlands.; Hiel, MAJ (通讯作者)，Mauritskliniek, The Hague, Netherlands.
EM marjolein_hiel@hotmail.com
CR Ahmad M, 2019, WORLD J PLAST SURG, V8, P93, DOI 10.29252/wjps.8.1.93
   Ball Kay, 2010, AORN J, V92, P142, DOI 10.1016/j.aorn.2010.06.002
   Bigony Lorraine, 2007, AORN J, V86, P1013, DOI 10.1016/j.aorn.2007.07.005
   Bree K, 2017, WORKPLACE HEALTH SAF, V65, P517, DOI 10.1177/2165079917691063
   Chapman LW, 2017, JAMA DERMATOL, V153, P467, DOI 10.1001/jamadermatol.2016.5899
   Chiang YZ, 2012, DERMATOLOGY THER, V2, DOI 10.1007/s13555-012-0007-5
   Chuang GS, 2016, JAMA DERMATOL, V152, P1320, DOI 10.1001/jamadermatol.2016.2097
   de Boorder T, 2007, PROC SPIE, V6440, DOI 10.1117/12.701308
   Edwards Ben E, 2012, AORN J, V95, P337, DOI 10.1016/j.aorn.2011.07.019
   Edwards Ben E, 2008, AORN J, V87, P739, DOI 10.1016/j.aorn.2007.11.001
   Emadi SN, 2020, ECOTOX ENVIRON SAFE, V198, DOI 10.1016/j.ecoenv.2020.110598
   Eshleman EJ, 2017, ENVIRON HEALTH-GLOB, V16, DOI 10.1186/s12940-017-0239-z
   Golda N, 2019, CUTIS, V104, P120
   Hensman C, 1998, SURG ENDOSC-ULTRAS, V12, P1017, DOI 10.1007/s004649900771
   Hirschmann MT, 2020, KNEE SURG SPORT TR A, V28, P1690, DOI 10.1007/s00167-020-06022-4
   de Boer AJA, 2022, LASER SURG MED, V54, P217, DOI 10.1002/lsm.23465
   Lewin JM, 2011, J AM ACAD DERMATOL, V65, P636, DOI 10.1016/j.jaad.2010.11.017
   Li KKW, 2020, GRAEF ARCH CLIN EXP, V258, P1587, DOI 10.1007/s00417-020-04751-3
   Limchantra IV, 2019, JAMA SURG, V154, P960, DOI 10.1001/jamasurg.2019.2515
   Liu Y, 2019, J CANCER, V10, P2788, DOI 10.7150/jca.31464
   Michaelis M, 2020, INT J ENV RES PUB HE, V17, DOI 10.3390/ijerph17020515
   Mowbray NG, 2020, BRIT J SURG, V107, P1406, DOI 10.1002/bjs.11679
   Oganesyan G, 2014, DERMATOL SURG, V40, P1373, DOI 10.1097/DSS.0000000000000221
   Searle T, 2020, CLIN EXP DERMATOL, V45, P841, DOI 10.1111/ced.14350
   Stahl C, 2021, FRONT MED-LAUSANNE, V8, DOI 10.3389/fmed.2021.654317
   Tellier R, 2019, BMC INFECT DIS, V19, DOI 10.1186/s12879-019-3707-y
   Tseng HS, 2014, WORLD J SURG ONCOL, V12, DOI 10.1186/1477-7819-12-31
   Wizner K, 2018, J OCCUP ENVIRON HYG, V15, P588, DOI 10.1080/15459624.2018.1473581
NR 28
TC 0
Z9 0
U1 0
U2 0
PU SHAHID BEHESHTI UNIV MEDICAL SCIENCES, FAC MEDICINE
PI TEHRAN
PA SCH MEDICINE, KOODAK-YAR ST, PO BOX 19395, TEHRAN, 4618, IRAN
SN 2008-9783
EI 2228-6721
J9 J LASERS MED SCI
JI J. Lasers Med. Sci.
PD DEC 11
PY 2022
VL 13
AR e63
DI 10.34172/jlms.2022.63.
PG 6
WC Radiology, Nuclear Medicine & Medical Imaging
WE Emerging Sources Citation Index (ESCI)
SC Radiology, Nuclear Medicine & Medical Imaging
GA C9CK9
UT WOS:000964813000001
PM 37041772
DA 2023-08-09
ER

PT J
AU Zhang, Z
   Jin, GS
   Liu, XF
AF Zhang, Zhe
   Jin, Gongsheng
   Liu, Xianfu
TI Comparison of surgical smoke between two approaches for endoscopic
   thyroidectomy and open thyroidectomy
SO BMC SURGERY
LA English
DT Article
DE Endoscopic surgery; Open surgery; Throidectomy; Particulate matter;
   Surgical smoke
ID VIRUS
AB BackgroundSurgical smoke has been recognized as a potential health risk by an increasing number of researchers. Moreover, the counts of surgical smoke produced during different surgical approaches are different. This study aimed to measure and compare the particulate matter (PM) of surgical smoke generated during open thyroidectomy and two endoscopic approaches for thyroidectomy to provide guidance for safe clinical practices.MethodsForty-eight patients with thyroid cancer admitted to our hospital from June 2020 to December 2021 and treated with different surgical approaches were enrolled in this study. The total and peak counts of PM, dynamic changes, and other characteristics of surgical smoke produced during surgery were recorded. PM was classified as PM2.5 (size <= 2.5 mu m) and PM10 (size <= 10 mu m).ResultsIn a single cut, both the peak and total counts of PM2.5 and PM10 of surgical smoke in the open thyroidectomy group (n = 15) were significantly higher than those in the breast approach endoscopic thyroidectomy with CO2 insufflation group (n = 15) and the gasless transaxillary endoscopic thyroidectomy group (n = 18) (p < 0.001). Moreover, the latter two groups showed no significant differences in the peak and total counts of PM2.5 and PM10 (p > 0.05).ConclusionIn thyroid surgery, more surgical smoke is produced during open thyroidectomy than during endoscopic thyroidectomy, while different endoscopic approaches showed no significant difference in surgical smoke production. Thus, endoscopic approaches outperform the open thyroidectomy approach with regard to surgical smoke production.
C1 [Zhang, Zhe; Jin, Gongsheng; Liu, Xianfu] Bengbu Med Coll, Affiliated Hosp 1, 287 Changhuai Rd, Bengbu, Anhui, Peoples R China.
C3 Bengbu Medical College
RP Jin, GS (通讯作者)，Bengbu Med Coll, Affiliated Hosp 1, 287 Changhuai Rd, Bengbu, Anhui, Peoples R China.
EM jgs2007@qq.com
CR Ba MC, 2017, YONSEI MED J, V58, P497, DOI 10.3349/ymj.2017.58.3.497
   Board on Population Health and Public Health Practice Health and Medicine DivisionNational Academies of Sciences E. Medicine, 2016, HLTH RISKS IND EXP P
   Bredella MA, 2017, ADV EXP MED BIOL, V1043, P9, DOI 10.1007/978-3-319-70178-3_2
   Cheng MH, 2021, ECOTOX ENVIRON SAFE, V209, DOI 10.1016/j.ecoenv.2020.111855
   Cheruiyot I, 2021, LANGENBECK ARCH SURG, V406, P1007, DOI 10.1007/s00423-021-02142-8
   de Vries LH, 2021, FRONT ENDOCRINOL, V12, DOI 10.3389/fendo.2021.719397
   Fitzgerald JEF, 2012, SURG ENDOSC, V26, P337, DOI 10.1007/s00464-011-1872-1
   Goon PKC, 2017, DERMATOLOGY THER, V7, P249, DOI 10.1007/s13555-017-0182-5
   Ilmarinen T, 2012, EUR ARCH OTO-RHINO-L, V269, P2367, DOI 10.1007/s00405-012-2049-9
   JOHNSON GK, 1991, J MED VIROL, V33, P47, DOI 10.1002/jmv.1890330110
   Kameyama H, 2022, SURG ENDOSC, V36, P1243, DOI 10.1007/s00464-021-08394-1
   Karjalainen M, 2018, PLOS ONE, V13, DOI 10.1371/journal.pone.0195274
   Kwak HD, 2016, OCCUP ENVIRON MED, V73, P857, DOI 10.1136/oemed-2016-103724
   Li CI, 2022, SCI REP-UK, V12, DOI 10.1038/s41598-022-05701-1
   Li CI, 2020, J AIR WASTE MANAGE, V70, P324, DOI 10.1080/10962247.2020.1717675
   Limchantra IV, 2019, JAMA SURG, V154, P960, DOI 10.1001/jamasurg.2019.2515
   Liu Y, 2021, WORLD J SURG ONCOL, V19, DOI 10.1186/s12957-021-02211-8
   Neumann K, 2018, ARCH GYNECOL OBSTET, V297, P421, DOI 10.1007/s00404-017-4615-2
   Okoshi K, 2022, SURG TODAY, V52, P1341, DOI 10.1007/s00595-022-02473-z
   Park EJ, 2021, TOXICOL LETT, V339, P1, DOI 10.1016/j.toxlet.2020.11.024
   Rioux M, 2013, J OTOLARYNGOL-HEAD N, V42, DOI 10.1186/1916-0216-42-54
   Robertson-More C, 2021, SURG ENDOSC, V35, P2428, DOI 10.1007/s00464-020-08261-5
   Royal College of Surgeons (RCS), GUID SURG WORK COVID
   Society of American Gastrointestinal and Endoscopic Surgeons (SAGES), 2020, SAGES EAES REC REG S
   US Environmental Protection Agency, 2018, TECHNICAL ASSISTANCE
   Wang HK, 2015, INT UROL NEPHROL, V47, P1671, DOI 10.1007/s11255-015-1080-3
   Zhou R, 2021, ECOTOX ENVIRON SAFE, V217, DOI 10.1016/j.ecoenv.2021.112259
NR 27
TC 0
Z9 0
U1 2
U2 2
PU BMC
PI LONDON
PA CAMPUS, 4 CRINAN ST, LONDON N1 9XW, ENGLAND
EI 1471-2482
J9 BMC SURG
JI BMC Surg.
PD DEC 8
PY 2022
VL 22
IS 1
AR 420
DI 10.1186/s12893-022-01870-y
PG 8
WC Surgery
WE Science Citation Index Expanded (SCI-EXPANDED)
SC Surgery
GA 8U0PX
UT WOS:000929654500002
PM 36482383
OA gold, Green Submitted, Green Published
DA 2023-08-09
ER

PT J
AU Heatherington, EB
   Zhao, XY
   Goyal, N
   Ounaies, Z
   Frecker, M
AF Heatherington, Evan B.
   Zhao, Xiaoyue
   Goyal, Neerav
   Ounaies, Zoubeida
   Frecker, Mary
TI On the Design and Testing of an Origami Inspired Nasal Cover: Mitigating
   Aerosol Risks During Endoscopic Sinus Procedures
SO JOURNAL OF MEDICAL DEVICES-TRANSACTIONS OF THE ASME
LA English
DT Article
ID AIR-FLOW; SURGERY
AB Aerosols generated during endoscopic sinus procedures present a concern to the health and safety of healthcare personnel, especially with the presence of coronavirus disease (COVID-19). The purpose of this study is to describe the design and testing of a nasal cover to restrict aerosolized pathogens. The nasal cover was designed to sit overtop the nose with conformal slits for insertion of endoscopic instrumentation. Polydimethylsiloxane (PDMS) was chosen as the nasal mask material and its composition, thickness, and slit geometry were selected using a Taguchi experimental design and survey with clinical collaborators at Penn State Milton S. Hershey Medical Center. The nasal cover was designed using principles of origami engineering to be manufactured flat and then folded into its operating state. Form and functionality were evaluated by surgeons, fellows, and residents in the aforementioned survey. Aerosol containment was evaluated by measuring smoke, representative of surgical aerosols, with an optical particle counter. A 25:1 composition PDMS with 3 mm thickness and vertical slit geometry was chosen for the nasal cover design. Survey results demonstrated that the origami cover sat well on the nose and did not significantly impact the surgical conditions with single instrumentation. On average, this nasal cover was found to restrict more than 93% of 0.3 mu m aerosols, and more than 99% of all aerosols larger than 0.5 mu m in size. The use of a patient worn nasal cover has the potential to drastically reduce the risk to hospital personnel during endonasal surgeries by reducing aerosol generation and potential pathogen spread.
C1 [Heatherington, Evan B.; Zhao, Xiaoyue; Ounaies, Zoubeida; Frecker, Mary] Penn State Univ, Dept Mech Engn, University Pk, PA 16802 USA.
   [Goyal, Neerav] Penn State Coll Med, Dept Otolaryngol Head & Neck Surg, 500 Univ Dr, Hershey, PA 17033 USA.
C3 Pennsylvania Commonwealth System of Higher Education (PCSHE);
   Pennsylvania State University; Pennsylvania State University -
   University Park; Pennsylvania Commonwealth System of Higher Education
   (PCSHE); Pennsylvania State University; Penn State Health
RP Heatherington, EB (通讯作者)，Penn State Univ, Dept Mech Engn, University Pk, PA 16802 USA.
EM ebh5177@psu.edu; xxz307@psu.edu; ngoyal1@pennstatehealth.psu.edu;
   zxo100@psu.edu; mxf36@psu.edu
OI Zhao, Xiaoyue/0000-0002-0180-3900; Ounaies, Zoubeida/0000-0003-2054-5350
FU Leighton Riess Graduate Fellowship in Engineering
FX The authors gratefully acknowledge the advice of Peter Im MD and Brad
   Zacharia MD, MS, in the evaluation of earlier versions of the nasal
   cover prototypes, and the assistance of William Genet and Chad Eichfeld
   in the manufacturing and setup of the aerosol test rig. Additionally,
   the authors thank the Leighton Riess Graduate Fellowship in Engineering
   for assistance with funding for this project.
CR Anon JB, 2020, OTOLARYNG HEAD NECK, V163, P280, DOI 10.1177/0194599820934777
   Azimi P, 2021, P NATL ACAD SCI USA, V118, DOI 10.1073/pnas.2015482118
   Bertroche JT, 2020, JAMA OTOLARYNGOL, V146, P672, DOI 10.1001/jamaoto.2020.1081
   Bhattacharyya N, 2010, LARYNGOSCOPE, V120, P635, DOI 10.1002/lary.20777
   Bianco F, 2020, UPDATES SURG, V72, P907, DOI 10.1007/s13304-020-00818-2
   Boccalatte LA, 2020, AM J OTOLARYNG, V41, DOI 10.1016/j.amjoto.2020.102484
   Bowen L, 2017, J MECH ROBOT, V9, DOI 10.1115/1.4035966
   Bowen L, 2015, J MECH ROBOT, V7, DOI 10.1115/1.4029290
   Bruske-Hohlfeld Irene, 2008, J Occup Med Toxicol, V3, P31, DOI 10.1186/1745-6673-3-31
   Carr MM, 2020, OTOLARYNG HEAD NECK, V162, P867, DOI 10.1177/0194599820914275
   Centers for Disease Control and Prevention Coronavirus Disease 2019 (COVID-19), DIS COND WEEK
   CHENG YS, 1995, AEROSOL SCI TECH, V23, P271, DOI 10.1080/02786829508965312
   David AP, 2020, HEAD NECK-J SCI SPEC, V42, P1577, DOI 10.1002/hed.26239
   Davies JC, 2020, LARYNGOSCOPE, V130, P2561, DOI 10.1002/lary.29004
   Dharmarajan H, 2021, OTOLARYNG HEAD NECK, V164, P285, DOI 10.1177/0194599820949802
   Edmondson B. J., 2013, SMASIS20133299 ASME, V1
   Fu SJ, 2020, ANN SURG, V272, pE79, DOI 10.1097/SLA.0000000000003998
   Gordon C., 1989, NATICKTR89044 ANSUR
   Helman SN, 2020, OPER NEUROSURG, V19, P271, DOI 10.1093/ons/opaa168
   Hoffman HT, 2020, LARYNGOSCOPE INVEST, V5, P718, DOI 10.1002/lio2.437
   Howell L. L., 2001, COMPLIANT MECH
   Kennedy DW, 1997, OTOLARYNG CLIN N AM, V30, P313
   Khoury T, 2020, OTOLARYNG HEAD NECK, V163, P151, DOI 10.1177/0194599820929275
   Kim YG, 2019, APPL SURF SCI, V477, P198, DOI 10.1016/j.apsusc.2017.11.009
   LeConte B, 2020, INT FORUM ALLERGY RH, V10, P1261, DOI 10.1002/alr.22679
   Lednickya JA, 2020, INT J INFECT DIS, V100, P476, DOI [10.1016/j.ijid.2020.09.025, 10.1101/2020.08.03.20167395]
   Li CY, 2017, J BIOMECH, V64, P59, DOI 10.1016/j.jbiomech.2017.08.031
   Liu Y, 2020, NATURE, V582, P557, DOI 10.1038/s41586-020-2271-3
   Murr A, 2021, AM J RHINOL ALLERGY, V35, P426, DOI 10.1177/1945892420962335
   Narwani V, 2020, OTOLARYNG HEAD NECK, V163, P107, DOI 10.1177/0194599820928977
   O'Grady BJ, 2021, LAB CHIP, V21, P4814, DOI 10.1039/d1lc00744k
   Pynnonen MA, 2014, LARYNGOSCOPE, V124, P820, DOI 10.1002/lary.24335
   Salmon M., 2019, DESIGN PRINCIPLES ME
   SAWCHUK WS, 1989, J AM ACAD DERMATOL, V21, P41, DOI 10.1016/S0190-9622(89)70146-8
   Sayin I, 2020, ENT-EAR NOSE THROAT, V99, P594, DOI 10.1177/0145561320931216
   Sharma D, 2021, LARYNGOSCOPE INVEST, V6, P49, DOI 10.1002/lio2.520
   Tajudeen Bobby A, 2017, World J Otorhinolaryngol Head Neck Surg, V3, P115, DOI 10.1016/j.wjorl.2016.12.001
   Tansel DZ, 2020, J MICROMECH MICROENG, V30, DOI 10.1088/1361-6439/ab82f4
   van Doremalen N, 2020, NEW ENGL J MED, V382, P1564, DOI [10.1056/NEJMc2004973, 10.1101/2020.03.09.20033217]
   Vukkadala N, 2020, LARYNGOSCOPE, V130, P2537, DOI 10.1002/lary.28672
   Wax RS, 2020, CAN J ANESTH, V67, P568, DOI 10.1007/s12630-020-01591-x
   Workman AD, 2020, OTOLARYNG HEAD NECK, V163, P465, DOI 10.1177/0194599820931805
   Workman AD, 2020, INT FORUM ALLERGY RH, V10, P798, DOI 10.1002/alr.22577
   Zacharia BE, 2020, NEUROSURGERY, V87, pE197, DOI 10.1093/neuros/nyaa162
   Zhao K, 2014, INT FORUM ALLERGY RH, V4, P435, DOI 10.1002/alr.21319
   Zou LR, 2020, NEW ENGL J MED, V382, P1177, DOI [10.1148/radiol.2020200463, 10.1056/NEJMc2001737]
NR 46
TC 0
Z9 0
U1 1
U2 2
PU ASME
PI NEW YORK
PA TWO PARK AVE, NEW YORK, NY 10016-5990 USA
SN 1932-6181
EI 1932-619X
J9 J MED DEVICES
JI J. Med. Devices
PD DEC 1
PY 2022
VL 16
IS 4
AR 041011
DI 10.1115/1.4055251
PG 8
WC Engineering, Biomedical
WE Science Citation Index Expanded (SCI-EXPANDED)
SC Engineering
GA 5V0ZM
UT WOS:000876966600011
DA 2023-08-09
ER

PT J
AU Marcus, D
   Phelps, DL
   Savage, A
   Balog, J
   Kudo, H
   Dina, R
   Bodai, Z
   Rosini, F
   Ip, J
   Amgheib, A
   Abda, J
   Manoli, E
   McKenzie, J
   Yazbek, J
   Takats, Z
   Ghaem-Maghami, S
AF Marcus, Diana
   Phelps, David L.
   Savage, Adele
   Balog, Julia
   Kudo, Hiromi
   Dina, Roberto
   Bodai, Zsolt
   Rosini, Francesca
   Ip, Jacey
   Amgheib, Ala
   Abda, Julia
   Manoli, Eftychios
   McKenzie, James
   Yazbek, Joseph
   Takats, Zoltan
   Ghaem-Maghami, Sadaf
TI Point-of-Care Diagnosis of Endometrial Cancer Using the Surgical
   Intelligent Knife (iKnife)-A Prospective Pilot Study of Diagnostic
   Accuracy
SO CANCERS
LA English
DT Article
DE endometrial cancer; mass spectrometer; point of care; diagnosis; Pipelle
   biopsy; rapid diagnosis
ID WOMEN; SATISFACTION; PATIENT; ANXIETY; TISSUES; TIME
AB Simple Summary The iKnife is an emerging tool which uses standard electrosurgical methods to generate surgical aerosols that are then interrogated by a mass spectrometer to provide real-time tissue signatures. It has been shown to correctly identify different tissue types including lung, colon and liver. The aim of this study was to ascertain whether the iKnife can correctly identify endometrial cancer from endometrial Pipelle biopsy samples, thereby facilitating point-of-care diagnosis. One hundred and fifty endometrial Pipelle samples were analysed in this study. The iKnife reliably diagnosed endometrial cancer in seconds, with a diagnostic accuracy of 89%, minimising the current delays for women whilst awaiting a histopathological diagnosis. The findings presented in this study can pave the way for new diagnostic pathways. Introduction: Delays in the diagnosis and treatment of endometrial cancer negatively impact patient survival. The aim of this study was to establish whether rapid evaporative ionisation mass spectrometry using the iKnife can accurately distinguish between normal and malignant endometrial biopsy tissue samples in real time, enabling point-of-care (POC) diagnoses. Methods: Pipelle biopsy samples were obtained from consecutive women needing biopsies for clinical reasons. A Waters G2-XS Xevo Q-Tof mass spectrometer was used in conjunction with a modified handheld diathermy (collectively called the 'iKnife'). Each tissue sample was processed with diathermy, and the resultant surgical aerosol containing ionic lipid species was then analysed, producing spectra. Principal component analyses and linear discriminant analyses were performed to determine variance in spectral signatures. Leave-one-patient-out cross-validation was used to test the diagnostic accuracy. Results: One hundred and fifty patients provided Pipelle biopsy samples (85 normal, 59 malignant, 4 hyperplasia and 2 insufficient), yielding 453 spectra. The iKnife differentiated between normal and malignant endometrial tissues on the basis of differential phospholipid spectra. Cross-validation revealed a diagnostic accuracy of 89% with sensitivity, specificity, positive predictive value and negative predictive value of 85%, 93%, 94% and 85%, respectively. Conclusions: This study is the first to use the iKnife to identify cancer in endometrial Pipelle biopsy samples. These results are highly encouraging and suggest that the iKnife could be used in the clinic to provide a POC diagnosis.
C1 [Marcus, Diana; Savage, Adele; Dina, Roberto; Rosini, Francesca; Ip, Jacey; Amgheib, Ala; Abda, Julia; Yazbek, Joseph; Ghaem-Maghami, Sadaf] Imperial Coll London, Dept Surg & Canc, Du Cane Rd, London W12 0NN, England.
   [Phelps, David L.] Univ Hosp Southampton, Dept Gynaecol Oncol, Coxford Rd, Southampton SO16 5YA, England.
   [Balog, Julia; Bodai, Zsolt; Manoli, Eftychios; McKenzie, James; Takats, Zoltan] Imperial Coll London, Dept Metab Digest & Reprod, Du Cane Rd, London W12 0NN, England.
   [Kudo, Hiromi] Imperial Coll London, St Marys Hosp, Ctr Pathol, 4th Floor Clarence Wing, London W2 1NY, England.
C3 Imperial College London; Imperial College London; Imperial College
   London
RP Marcus, D (通讯作者)，Imperial Coll London, Dept Surg & Canc, Du Cane Rd, London W12 0NN, England.
EM diana.marcus@nhs.net
RI McKenzie, James S/E-6547-2010
OI Balog, Julia/0000-0003-4914-8797; Constable-Phelps,
   David/0000-0002-8932-0670; Marcus, Diana/0000-0001-9918-1996
CR Adambekov S, 2017, GYNECOL ONCOL, V144, P324, DOI 10.1016/j.ygyno.2016.11.041
   Alexander J, 2017, SURG ENDOSC, V31, P1361, DOI 10.1007/s00464-016-5121-5
   Altmae S, 2014, HUM REPROD UPDATE, V20, P12, DOI 10.1093/humupd/dmt048
   Balog J, 2013, SCI TRANSL MED, V5, DOI 10.1126/scitranslmed.3005623
   Balog J, 2010, ANAL CHEM, V82, P7343, DOI 10.1021/ac101283x
   Boinon D, 2018, BREAST J, V24, P154, DOI 10.1111/tbj.12856
   Brocken P, 2012, PSYCHO-ONCOLOGY, V21, P1, DOI 10.1002/pon.1929
   Clarke MA, 2018, JAMA INTERN MED, V178, P1210, DOI 10.1001/jamainternmed.2018.2820
   Cohen JF, 2016, BMJ OPEN, V6, DOI 10.1136/bmjopen-2016-012799
   Elit LM, 2014, J CLIN ONCOL, V32, P27, DOI 10.1200/JCO.2013.51.3671
   Genangeli M, 2019, ANAL BIOANAL CHEM, V411, P7943, DOI 10.1007/s00216-019-02148-8
   Giannini A, 2022, HEALTHCARE-BASEL, V10, DOI 10.3390/healthcare10091605
   Hislop TG, 2002, BREAST CANCER RES TR, V76, P245, DOI 10.1023/A:1020820103126
   Huang CF, 2015, INT J MOL SCI, V16, P924, DOI 10.3390/ijms16010924
   International Agency for Research on Cancer, 2018, CORP UT FACTSH EST C
   Knapp P, 2010, PROSTAG OTH LIPID M, V92, P62, DOI 10.1016/j.prostaglandins.2010.03.002
   Liao MN, 2008, CANCER NURS, V31, P274, DOI 10.1097/01.NCC.0000305744.64452.fe
   Marcus D, 2021, PSYCHO-ONCOLOGY, V30, P1393, DOI 10.1002/pon.5697
   Min HK, 2011, ANAL BIOANAL CHEM, V399, P823, DOI 10.1007/s00216-010-4290-7
   Njoku K, 2022, CANCERS, V14, DOI 10.3390/cancers14143306
   Njoku K, 2020, BEST PRACT RES CL OB, V65, P66, DOI 10.1016/j.bpobgyn.2019.12.005
   Omi Tokuya, 2014, Laser Ther, V23, P49, DOI 10.5978/islsm.14-RE-01
   Paraskevaidi M, 2020, CANCERS, V12, DOI 10.3390/cancers12051256
   Perez O, 2014, CANCER RES, V74, DOI 10.1158/1538-7445.AM2014-3496
   Phelps DL, 2018, BRIT J CANCER, V118, P1349, DOI 10.1038/s41416-018-0048-3
   Preetha A, 2005, J Cancer Res Ther, V1, P180
   Shalowitz DI, 2017, AM J OBSTET GYNECOL, V216, DOI 10.1016/j.ajog.2016.11.1050
   St John ER, 2017, BREAST CANCER RES, V19, DOI 10.1186/s13058-017-0845-2
   Strohl AE, 2016, GYNECOL ONCOL, V141, P511, DOI 10.1016/j.ygyno.2016.04.014
   Talbi S, 2006, ENDOCRINOLOGY, V147, P1097, DOI 10.1210/en.2005-1076
   Tzafetas M, 2020, P NATL ACAD SCI USA, V117, P7338, DOI 10.1073/pnas.1916960117
   Wang JN, 2019, ANAL CHIM ACTA, V1061, P28, DOI 10.1016/j.aca.2019.01.043
   Yekta RF, 2017, BIOMARKERS, V22, P595, DOI 10.1080/1354750X.2016.1256429
NR 33
TC 0
Z9 0
U1 2
U2 4
PU MDPI
PI BASEL
PA ST ALBAN-ANLAGE 66, CH-4052 BASEL, SWITZERLAND
EI 2072-6694
J9 CANCERS
JI Cancers
PD DEC
PY 2022
VL 14
IS 23
AR 5892
DI 10.3390/cancers14235892
PG 14
WC Oncology
WE Science Citation Index Expanded (SCI-EXPANDED)
SC Oncology
GA 6X2XJ
UT WOS:000896281900001
PM 36497372
OA Green Published, gold
DA 2023-08-09
ER

PT J
AU Zheng, QY
   Yang, R
   Ni, XM
   Yang, S
   Jiang, ZY
   Wang, L
   Chen, ZY
   Liu, XH
AF Zheng, Qingyuan
   Yang, Rui
   Ni, Xinmiao
   Yang, Song
   Jiang, Zhengyu
   Wang, Lei
   Chen, Zhiyuan
   Liu, Xiuheng
TI Development and validation of a deep learning-based laparoscopic system
   for improving video quality
SO INTERNATIONAL JOURNAL OF COMPUTER ASSISTED RADIOLOGY AND SURGERY
LA English
DT Article
DE Artificial intelligence; Deep learning; Laparoscopy; Smoke removal; Lens
   fogging; Generative adversarial network
ID TO-IMAGE TRANSLATION; SURGERY; VISIBILITY; DESMOKING; GAN
AB Purpose A clear surgical field of view is a prerequisite for successful laparoscopic surgery. Surgical smoke, image blur, and lens fogging can affect the clarity of laparoscopic imaging. We aimed to develop a real-time assistance system (namely LVQIS) for removing these interfering factors during laparoscopic surgery, thereby improving laparoscopic video quality. Methods LVQIS was developed with generative adversarial networks (GAN) and transfer learning, which included two classification models (ResNet-50), a motion blur removal model (MPRNet), and a smoke/fog removal model (GAN). 136 laparoscopic surgery videos were retrospectively collected in a tripartite dataset for training and validation. A synthetic dataset was simulated using the image enhancement library Albumentations and the 3D rendering software Blender. The objective evaluation results were through PSNR, SSIM and FID, and the subjective evaluation includes the operation pause time and the degree of anxiety of surgeons. Results The synthesized dataset contained 19,245 clear images, 19,245 motion blur images, and 19,245 smoke/fog images. The ResNet-50 CNN model identified whether a single laparoscopic image had motion blur and smoke/fog with an accuracy of over 0.99. The PSNR, SSIM and FID of the de-smoke model were 29.67, 0.9551 and 74.72, respectively, and the PSNR, SSIM and FID of the de-blurring model were 26.78, 0.9020 and 80.10, respectively, which were better than other advanced de-blurring and de-smoke/fog models. In a comparative study of 100 laparoscopic surgeries, the use of LVQIS significantly reduced the operation pause time (P < 0.001) and the anxiety of surgeons (P = 0.004). Conclusions In this study, LVQIS is an efficient and robust system that can improve the quality of laparoscopic video, reduce surgical pause time and the anxiety of surgeons, and has the potential for real-time application in real clinical settings.
C1 [Zheng, Qingyuan; Yang, Rui; Ni, Xinmiao; Yang, Song; Jiang, Zhengyu; Wang, Lei; Chen, Zhiyuan; Liu, Xiuheng] Wuhan Univ, Dept Urol, Renmin Hosp, 99 Zhang Zhi Dong Rd, Wuhan 430060, Hubei, Peoples R China.
   [Zheng, Qingyuan; Yang, Rui; Ni, Xinmiao; Yang, Song; Jiang, Zhengyu; Wang, Lei; Chen, Zhiyuan; Liu, Xiuheng] Wuhan Univ, Inst Urol Dis, Renmin Hosp, Wuhan 430060, Hubei, Peoples R China.
C3 Wuhan University; Wuhan University
RP Chen, ZY; Liu, XH (通讯作者)，Wuhan Univ, Dept Urol, Renmin Hosp, 99 Zhang Zhi Dong Rd, Wuhan 430060, Hubei, Peoples R China.; Chen, ZY; Liu, XH (通讯作者)，Wuhan Univ, Inst Urol Dis, Renmin Hosp, Wuhan 430060, Hubei, Peoples R China.
EM chenzhiyuan163@163.com; drliuxh@hotmail.com
RI Zheng, Qingyuan/IVH-7931-2023
OI Zheng, Qingyuan/0000-0003-4682-3857
FU Project of Hubei Province Key Research and Development Project of China
   [2020BCB051]; Ministry of Education Industry-University Cooperation and
   Collaborative Education Project of China [202102012021]; National
   Medical Education Development Center Medical Simulation Education
   Research Project of China [2021MNYB11]
FX We acknowledge the grant from the Project of Hubei Province Key Research
   and Development Project of China (Grant No. 2020BCB051), the Ministry of
   Education Industry-University Cooperation and Collaborative Education
   Project of China (Grant No. 202102012021), and the National Medical
   Education Development Center Medical Simulation Education Research
   Project of China (Grant No. 2021MNYB11) for supporting the work.
CR Baid A, 2017, I S BIOMED IMAGING, P732, DOI 10.1109/ISBI.2017.7950623
   Beckmeier L, 2014, ARCH GYNECOL OBSTET, V289, P341, DOI 10.1007/s00404-013-3004-8
   Bolkar S, 2018, IEEE IMAGE PROC, P3403, DOI 10.1109/ICIP.2018.8451815
   Chen L, 2020, IEEE T MED IMAGING, V39, P1615, DOI 10.1109/TMI.2019.2953717
   Chen L, 2018, COMPUT METH PROG BIO, V158, P135, DOI 10.1016/j.cmpb.2018.02.006
   Choi SH, 2014, SURG ENDOSC, V28, P2374, DOI 10.1007/s00464-014-3472-3
   Fu MH, 2021, IEEE COMPUT SOC CONF, P203, DOI 10.1109/CVPRW53098.2021.00029
   Goodfellow I., 2014, ADV NEURAL INF PROCE, V27
   Gu L, 2018, WORLD J SURG, V42, P1872, DOI 10.1007/s00268-017-4402-z
   Gu L, 2015, SURG INNOV, V22, P171, DOI 10.1177/1553350614537564
   Ha HI, 2019, JSLS-J SOC LAPAROEND, V23, DOI 10.4293/JSLS.2019.00037
   Hensel M, 2017, ADV NEUR IN, V30
   Johnson A, 1997, LANCET, V349, P631, DOI 10.1016/S0140-6736(96)10032-5
   Kaiming He, 2016, 2016 IEEE Conference on Computer Vision and Pattern Recognition (CVPR), P770, DOI 10.1109/CVPR.2016.90
   Kingma D. P., 2014, ARXIV, P1
   Kotwal A, 2016, I S BIOMED IMAGING, P1050, DOI 10.1109/ISBI.2016.7493446
   Kupyn O, 2019, IEEE I CONF COMP VIS, P8877, DOI 10.1109/ICCV.2019.00897
   Kupyn O, 2018, PROC CVPR IEEE, P8183, DOI 10.1109/CVPR.2018.00854
   Lawrentschuk N, 2010, J ENDOUROL, V24, P905, DOI 10.1089/end.2009.0594
   Li BY, 2017, IEEE I CONF COMP VIS, P4780, DOI 10.1109/ICCV.2017.511
   Liang J., 2022, ARXIV
   Liu TR, 2019, SCI REP-UK, V9, DOI 10.1038/s41598-019-40554-1
   Lu T, 2021, J BIOPHOTONICS, V14, DOI 10.1002/jbio.202000325
   Luo XB, 2017, IEEE T MED IMAGING, V36, P2021, DOI 10.1109/TMI.2017.2701861
   Ma YH, 2021, IEEE T MED IMAGING, V40, P3955, DOI 10.1109/TMI.2021.3101937
   Mascagni P, 2022, ANN SURG, V275, P955, DOI 10.1097/SLA.0000000000004351
   Pan YR, 2022, INT J COMPUT ASS RAD, V17, P885, DOI 10.1007/s11548-022-02595-2
   Qin X, 2020, AAAI CONF ARTIF INTE, V34, P11908
   Salazar-Colores S, 2020, IEEE ACCESS, V8, P208898, DOI 10.1109/ACCESS.2020.3038437
   Shin J, 2020, IEEE T MULTIMEDIA, V22, P30, DOI 10.1109/TMM.2019.2922127
   Song T, 2020, SURG ENDOSC, V34, P940, DOI 10.1007/s00464-019-06852-5
   Stauder R., 2016, ARXIV
   Stoyanov D, 2012, ANN BIOMED ENG, V40, P332, DOI 10.1007/s10439-011-0441-z
   Tchaka K, 2017, PROC SPIE, V10133, DOI 10.1117/12.2254622
   Tran, 2022, ARXIV
   Trilling B, 2021, SURG ENDOSC, V35, P2403, DOI 10.1007/s00464-021-08369-2
   Twinanda AP, 2017, IEEE T MED IMAGING, V36, P86, DOI 10.1109/TMI.2016.2593957
   Vishal V, 2019, LECT NOTES COMPUT SC, V11796, P21, DOI 10.1007/978-3-030-32695-1_3
   Vishal V., 2020, UNSUPERVISED DESMOKI, DOI 10.1007/978-3-030-40605-9_36
   Wang C.-Y., 2018, ARXIV
   Wang CC, 2019, PROC SPIE, V10949, DOI 10.1117/12.2507822
   Wang CC, 2018, BIOMED ENG ONLINE, V17, DOI 10.1186/s12938-018-0590-5
   Wang Z, 2004, IEEE T IMAGE PROCESS, V13, P600, DOI 10.1109/TIP.2003.819861
   Zamir SW, 2021, PROC CVPR IEEE, P14816, DOI 10.1109/CVPR46437.2021.01458
   Zhang JY, 2020, INT J COMPUT ASS RAD, V15, P1335, DOI 10.1007/s11548-020-02214-y
   Zheng QY, 2023, INT J MED ROBOT COMP, V19, DOI 10.1002/rcs.2449
   Zhu QS, 2015, IEEE T IMAGE PROCESS, V24, P3522, DOI 10.1109/TIP.2015.2446191
NR 47
TC 0
Z9 0
U1 5
U2 10
PU SPRINGER HEIDELBERG
PI HEIDELBERG
PA TIERGARTENSTRASSE 17, D-69121 HEIDELBERG, GERMANY
SN 1861-6410
EI 1861-6429
J9 INT J COMPUT ASS RAD
JI Int. J. Comput. Assist. Radiol. Surg.
PD FEB
PY 2023
VL 18
IS 2
BP 257
EP 268
DI 10.1007/s11548-022-02777-y
EA OCT 2022
PG 12
WC Engineering, Biomedical; Radiology, Nuclear Medicine & Medical Imaging;
   Surgery
WE Science Citation Index Expanded (SCI-EXPANDED)
SC Engineering; Radiology, Nuclear Medicine & Medical Imaging; Surgery
GA 8M4VC
UT WOS:000868371100001
PM 36243805
DA 2023-08-09
ER

PT J
AU Bang, S
   Yu, J
   Im, J
   Kwon, S
   Kim, J
   Kim, S
   Kim, JH
   Jeong, BC
AF Bang, Seokhwan
   Yu, Jiwoong
   Im, Jungeun
   Kwon, Soonyoung
   Kim, Jongchang
   Kim, Sungmin
   Kim, Jung Hyun
   Jeong, Byong Chang
TI Novel Quantum Molecular Resonance Energy Source for Laparoscopic Bipolar
   Vessel Sealer: An Experimental Study in Animal Model
SO APPLIED SCIENCES-BASEL
LA English
DT Article
DE QMR; surgical energy device; vessel sealing technologies; laparoscopic
   surgery; surgical smoke; quantum molecular resonance
ID HARMONIC SCALPEL; TONSILLECTOMY; LIGATION; DEVICE
AB This study is to evaluate a novel Quantum Molecular Resonance energy device as a laparoscopic bipolar vessel sealer. The majority of conventional bipolar energy-based vessel sealing devices utilize energy at frequencies between 300 kHz and 500 kHz. The use of such frequencies has disadvantages including unintended damage to surrounding tissues and excessive surgical smoke production. Here, we developed a bipolar energy source using Quantum Molecular Resonance (QMR) energy of 4-64 MHz and combined this into a laparoscopic vessel sealer. We investigate the microscopic tissue effect and surgeon's experiences of the laparoscopic bipolar vessel sealer using a novel QMR energy source through animal experiments. QMR energy sources showed higher sealing success rates (100% vs. 66.7%) and a higher burst pressure (963 mmHg vs. 802 mmHg) of the sealed vessels compared to LigaSure (TM). Histological analysis showed less vessel wall injury in the QMR energy source (55.0% vs. 73.9%). In the laparoscopic setting experiments, compared to LigaSure (TM), QMR energy sources showed statistically significantly less smoke formation (p = 0.014), less tissue carbonization (p = 0.013), and less stickiness (p = 0.044) during sealing tissues. A novel QMR energy source for a laparoscopic bipolar vessel sealer could produce a better sealing performance and less surrounding tissue damage.
C1 [Bang, Seokhwan] Catholic Univ Korea, Coll Med, Seoul St Marys Hosp, Dept Urol, Seoul 06591, South Korea.
   [Yu, Jiwoong; Jeong, Byong Chang] Sungkyunkwan Univ, Samsung Med Ctr, Sch Med, Dept Urol, 81 Irwon Ro, Seoul 06351, South Korea.
   [Im, Jungeun] Samsung Biomed Res Inst, Seoul 06351, South Korea.
   [Kwon, Soonyoung] Samsung Biomed Engn Res Ctr, Seoul 06351, South Korea.
   [Kim, Jongchang] Korea Testing Lab, Jinju Si 52852, South Korea.
   [Kim, Sungmin; Kim, Jung Hyun] Hanyang Univ, Dept Elect & Syst Engn, Ansan 15588, South Korea.
C3 Catholic University of Korea; Seoul St. Mary's Hospital; Sungkyunkwan
   University (SKKU); Samsung Medical Center; Korea Testing Laboratory;
   Hanyang University
RP Jeong, BC (通讯作者)，Sungkyunkwan Univ, Samsung Med Ctr, Sch Med, Dept Urol, 81 Irwon Ro, Seoul 06351, South Korea.
EM bc2.jung@samsung.com
OI Bang, Seokhwan/0000-0002-0450-8763; Kim, Junghyun/0000-0001-9424-3377;
   Yu, Jiwoong/0000-0003-2147-2915
FU Industrial Strategic Technology Development Program-ATC - Ministry of
   Trade, Industry, and Energy (MOTIE, Korea) [10077323]; Korea Evaluation
   Institute of Industrial Technology (KEIT) [10077323] Funding Source:
   Korea Institute of Science & Technology Information (KISTI), National
   Science & Technology Information Service (NTIS)
FX This work was supported by the Industrial Strategic Technology
   Development Program-ATC (10077323) funded By the Ministry of Trade,
   Industry, and Energy (MOTIE, Korea).
CR Cakan A, 2004, J CARDIOVASC SURG, V45, P63
   Chang H, 2012, ACTA OTO-LARYNGOL, V132, pS130, DOI 10.3109/00016489.2012.659752
   D'Eredita R, 2009, LARYNGOSCOPE, V119, P1897, DOI 10.1002/lary.20210
   Fraccalvieri M, 2017, INT WOUND J, V14, P1313, DOI 10.1111/iwj.12805
   Georgesen C, 2018, J AM ACAD DERMATOL, V79, P746, DOI 10.1016/j.jaad.2018.06.003
   Hubner M, 2008, BRIT J SURG, V95, P1098, DOI 10.1002/bjs.6321
   KALKWARF KL, 1987, J ORAL MAXIL SURG, V45, P671, DOI 10.1016/0278-2391(87)90305-3
   Lamberton GR, 2008, J ENDOUROL, V22, P2307, DOI 10.1089/end.2008.9715
   Landman J, 2003, J UROLOGY, V169, P697, DOI 10.1016/S0022-5347(05)63995-X
   Lyons SD, 2013, J MINIM INVAS GYN, V20, P301, DOI 10.1016/j.jmig.2013.02.012
   Schiavon M, 2007, EUR SURG RES, V39, P222, DOI 10.1159/000101745
   Sella S, 2018, PLOS ONE, V13, DOI 10.1371/journal.pone.0190082
   Weld KJ, 2007, J ENDOUROL, V21, P347, DOI 10.1089/end.2006.9994
NR 13
TC 0
Z9 0
U1 0
U2 4
PU MDPI
PI BASEL
PA ST ALBAN-ANLAGE 66, CH-4052 BASEL, SWITZERLAND
EI 2076-3417
J9 APPL SCI-BASEL
JI Appl. Sci.-Basel
PD OCT
PY 2022
VL 12
IS 19
AR 9490
DI 10.3390/app12199490
PG 7
WC Chemistry, Multidisciplinary; Engineering, Multidisciplinary; Materials
   Science, Multidisciplinary; Physics, Applied
WE Science Citation Index Expanded (SCI-EXPANDED)
SC Chemistry; Engineering; Materials Science; Physics
GA 5F8UP
UT WOS:000866587700001
OA Green Submitted, gold
DA 2023-08-09
ER

PT J
AU Moon, HJ
   Lee, WJ
AF Moon, Hyoun Jong
   Lee, Wang Jun
TI Measurement and Control of Surgical Smoke to Enhance Surgical Team
   Safety
SO JOURNAL OF KOREAN MEDICAL SCIENCE
LA English
DT Article
DE Surgical Smoke; Operating Room; Ventilation System; Low-Cost Particulate
   Matter
AB Amid the coronavirus disease 2019 era, concern about the safety of surgical teams related to surgical smoke (SS) is rising. As simple ventilation improvement methods (SVIMs), we replaced 4 of the 8 supply diffusers with a direction-adjustable louver-type, closed 2 of the 4 exhaust grills, and strengthened the sealing of the doorway. Dynamic changes in the concentration of particulate matter (PM) with sizes of < 1.0 mu m (PM1.0) were measured using low-cost PM meters (LCPMs) at eight locations in the operating room (OR). SS concentration up to 4 minutes at the location of the surgeon, first assistant, and scrub nurse before and after SVIMs application decreased from 65.4, 38.2, 35.7 mu g/m(3) to 9.5, 0.1 and 0.7 mu g/m(3) respectively. A similar decrease was observed in the other 5 locations. SVIMs could effectively control SS and the LCPM was also effective in measuring SS in the OR or other spaces of the hospital.
C1 [Moon, Hyoun Jong; Lee, Wang Jun] Myongji Hosp, Dept Surg, Goyang, South Korea.
   [Lee, Wang Jun] Myongji Hosp, Dept Gen Surg, 55 Hwasu Ro 14 Beon Gil, Goyang 10475, South Korea.
C3 Myongji Hospital; Myongji Hospital
RP Lee, WJ (通讯作者)，Myongji Hosp, Dept Gen Surg, 55 Hwasu Ro 14 Beon Gil, Goyang 10475, South Korea.
EM lovehospital@gmail.com
CR [Anonymous], 2016, GLOBAL GUIDELINES PR
   Badura M, 2018, J SENSORS, V2018, DOI 10.1155/2018/5096540
   Bivolarova M, 2017, INDOOR AIR, V27, P1201, DOI 10.1111/ina.12388
   Cho EM, 2019, INT J ENV RES PUB HE, V16, DOI 10.3390/ijerph16081430
   Chow TT, 2006, ANESTH ANALG, V103, P913, DOI 10.1213/01.ane.0000237404.60614.24
   Gupta N, 2020, INT J SURG, V79, P165, DOI 10.1016/j.ijsu.2020.05.076
   Hofer V, 2022, INDOOR AIR, V32, DOI 10.1111/ina.12947
   Kai T, 2019, J HEALTHC ENG, V2019, DOI 10.1155/2019/4861273
   Mowbray NG, 2020, BRIT J SURG, V107, P1406, DOI 10.1002/bjs.11679
   Smyth ETM, 2005, J HOSP INFECT, V61, P112, DOI 10.1016/j.jhin.2005.02.010
   Sowerby LJ, 2021, JAMA SURG, V156, P883, DOI 10.1001/jamasurg.2021.2591
NR 11
TC 0
Z9 0
U1 1
U2 3
PU KOREAN ACAD MEDICAL SCIENCES
PI SEOUL
PA 302 75 DONG DU ICHON, DONG YONGSAN KU, SEOUL 140 031, SOUTH KOREA
SN 1011-8934
EI 1598-6357
J9 J KOREAN MED SCI
JI J. Korean Med. Sci.
PD SEP 19
PY 2022
VL 37
IS 36
AR e273
DI 10.3346/jkms.2022.37.e273
PG 7
WC Medicine, General & Internal
WE Science Citation Index Expanded (SCI-EXPANDED)
SC General & Internal Medicine
GA 4V2LQ
UT WOS:000859314500003
PM 36123962
OA gold, Green Published
DA 2023-08-09
ER

PT J
AU Mun, Y
   Park, KH
   Park, SJ
   Cho, HJ
   Kim, CG
   Kim, JW
   Park, DG
   Sagong, M
   Kim, JH
   Woo, SJ
AF Mun, Yongseok
   Park, Kyu Hyung
   Park, Sang Jun
   Cho, Han Joo
   Kim, Chul Gu
   Kim, Jong Woo
   Park, Dong Geun
   Sagong, Min
   Kim, Jae Hui
   Woo, Se Joon
TI Comparison of treatment methods for submacular hemorrhage in neovascular
   age-related macular degeneration: conservative versus active surgical
   strategy
SO SCIENTIFIC REPORTS
LA English
DT Article
ID TISSUE-PLASMINOGEN-ACTIVATOR; ENDOTHELIAL GROWTH-FACTOR; SUBRETINAL
   HEMORRHAGE; PNEUMATIC DISPLACEMENT; CHOROIDAL NEOVASCULARIZATION;
   INTRAVITREAL RANIBIZUMAB; RETINAL TOXICITY; NATURAL-HISTORY; SECONDARY;
   OUTCOMES
AB The optimal treatment of submacular hemorrhage (SMH) following neovascular age-related macular degeneration (nAMD) is controversial. This study aimed to compare visual outcomes of conservative versus active surgical treatment. Two hundred thirty-six eyes of 236 patients with SMH (>= 1 disc diameter) were stratified into four groups: observation (n = 21); anti-vascular endothelial growth factor (VEGF) monotherapy (n = 161); non-surgical gas tamponade (n = 31); and subretinal surgery (n = 23). The primary outcome was best-corrected visual acuity (BCVA) at 12 months. The baseline BCVAs of the observation, anti-VEGF monotherapy, non-surgical gas tamponade, and subretinal surgery groups were 1.50 +/- 0.70, 1.09 +/- 0.70, 1.31 +/- 0.83, and 1.62 +/- 0.77 logarithm of minimal angle resolution (LogMAR), respectively. The mean BCVAs at 12 months were 1.39 +/- 0.84, 0.90 +/- 0.83, 1.35 +/- 0.88, and 1.44 +/- 0.91 LogMAR, respectively. After adjusting for age, baseline BCVA, SMH size, and the number of intravitreal anti-VEGF injections before SMH, the mean BCVA showed no significant difference among treatments at 12 months (P = 0.204). The anti-VEGF monotherapy group showed better mean BCVA significantly at 3 months (P < 0.001). Only baseline BCVA was associated with VA gain at 12 months (Odds ratio = 3.53, P < 0.001). This study demonstrated that there was no difference in 12 month visual outcomes among treatments and a better early visual outcome can be expected with anti-VEGF monotherapy.
C1 [Mun, Yongseok] Hallym Univ, Coll Med, Kangnam Sacred Heart Hosp, Dept Ophthalmol, 665-3 Siheung Daero, Seoul 07442, South Korea.
   [Park, Kyu Hyung; Park, Sang Jun; Woo, Se Joon] Seoul Natl Univ, Bundang Hosp, Coll Med, Dept Ophthalmol, 82 Gumi Ro 173 Beon Gil, Seongnam Si 13620, Gyeonggi Do, South Korea.
   [Cho, Han Joo; Kim, Chul Gu; Kim, Jong Woo; Kim, Jae Hui] Kims Eye Hosp, Dept Ophthalmol, 136 Yeongshin Ro, Seoul 07301, South Korea.
   [Park, Dong Geun; Sagong, Min] Yeungnam Univ, Coll Med, Dept Ophthalmol, 170 Hyunchung Ro, Daegu 42415, South Korea.
C3 Hallym University; Seoul National University (SNU); Yeungnam University
RP Woo, SJ (通讯作者)，Seoul Natl Univ, Bundang Hosp, Coll Med, Dept Ophthalmol, 82 Gumi Ro 173 Beon Gil, Seongnam Si 13620, Gyeonggi Do, South Korea.; Kim, JH (通讯作者)，Kims Eye Hosp, Dept Ophthalmol, 136 Yeongshin Ro, Seoul 07301, South Korea.; Sagong, M (通讯作者)，Yeungnam Univ, Coll Med, Dept Ophthalmol, 170 Hyunchung Ro, Daegu 42415, South Korea.
EM msagong@ynu.ac.kr; kimoph@gmail.com; sejoon1@snu.ac.kr
RI Woo, Se Joon/I-7357-2013
OI Woo, Se Joon/0000-0003-3692-7169
FU NRF - Korean government (MSIT) [2020R1F1A1072795]; Seoul National
   University Bundang Hospital [13-2019-003]
FX Funding This study was supported by an NRF grant (Grant No.
   2020R1F1A1072795) funded by the Korean government (MSIT) and a research
   grant from Seoul National University Bundang Hospital (13-2019-003). The
   funders had no role in the design and conduct of the study; collection,
   management, analysis, and interpretation of the data; preparation,
   review, or approval of the manuscript; or decision to submit the
   manuscript for publication.
CR Altaweel MM, 2015, OPHTHALMOLOGY, V122, P391, DOI 10.1016/j.ophtha.2014.08.020
   Avery RL, 1996, RETINA-J RET VIT DIS, V16, P183, DOI 10.1097/00006982-199616030-00001
   Bakri SJ, 2006, OPHTHAL SURG LAS IM, V37, P278, DOI 10.3928/15428877-20060701-03
   BENNER JD, 1994, OPHTHALMOLOGY, V101, P672
   Berrocal MH, 1996, AM J OPHTHALMOL, V122, P486, DOI 10.1016/S0002-9394(14)72107-5
   Bressler NM, 2004, OPHTHALMOLOGY, V111, P1993, DOI 10.1016/j.ophtha.2004.07.023
   Chang MA, 2010, RETINA-J RET VIT DIS, V30, P1171, DOI 10.1097/IAE.0b013e3181dd6d8a
   Chang W, 2014, AM J OPHTHALMOL, V157, P1250, DOI 10.1016/j.ajo.2014.02.007
   Cho HJ, 2015, RETINA-J RET VIT DIS, V35, P205, DOI 10.1097/IAE.0000000000000295
   De Jong JH, 2016, RETINA-J RET VIT DIS, V36, P914, DOI 10.1097/IAE.0000000000000954
   Fine HF, 2010, RETINA-J RET VIT DIS, V30, P1588, DOI 10.1097/IAE.0b013e3181e2263c
   Iacono P, 2014, RETINA-J RET VIT DIS, V34, P281, DOI 10.1097/IAE.0b013e3182979e33
   IRVINE WD, 1991, ARCH OPHTHALMOL-CHIC, V109, P718, DOI 10.1001/archopht.1991.01080050134044
   JOHNSON MW, 1990, ARCH OPHTHALMOL-CHIC, V108, P259, DOI 10.1001/archopht.1990.01070040111042
   Kadonosono K, 2015, OPHTHALMOLOGY, V122, P123, DOI 10.1016/j.ophtha.2014.07.027
   Kim JH, 2014, OPHTHALMOLOGY, V121, P926, DOI 10.1016/j.ophtha.2013.11.004
   Kitagawa Y, 2016, OPHTHALMOLOGY, V123, P1278, DOI 10.1016/j.ophtha.2016.01.035
   Lee H, 2016, RETINA-J RET VIT DIS, V36, P465, DOI 10.1097/IAE.0000000000000645
   Schulze-Bonsel K, 2006, INVEST OPHTH VIS SCI, V47, P1236, DOI 10.1167/iovs.05-0981
   Scupola A, 1999, OPHTHALMOLOGICA, V213, P97, DOI 10.1159/000027400
   Shienbaum G, 2013, AM J OPHTHALMOL, V155, P1009, DOI 10.1016/j.ajo.2013.01.012
   Shin JY, 2015, AM J OPHTHALMOL, V159, P904, DOI 10.1016/j.ajo.2015.01.024
   Sniatecki JJ, 2021, EUR J OPHTHALMOL, V31, P643, DOI 10.1177/1120672119891625
   Soliman W, 2006, ACTA OPHTHALMOL SCAN, V84, P707, DOI 10.1111/j.1600-0420.2006.00736.x
   TOTH CA, 1991, ARCH OPHTHALMOL-CHIC, V109, P723, DOI 10.1001/archopht.1991.01080050139046
NR 25
TC 0
Z9 0
U1 0
U2 1
PU NATURE PORTFOLIO
PI BERLIN
PA HEIDELBERGER PLATZ 3, BERLIN, 14197, GERMANY
SN 2045-2322
J9 SCI REP-UK
JI Sci Rep
PD SEP 1
PY 2022
VL 12
IS 1
AR 14875
DI 10.1038/s41598-022-18619-5
PG 11
WC Multidisciplinary Sciences
WE Science Citation Index Expanded (SCI-EXPANDED)
SC Science & Technology - Other Topics
GA 4F8LB
UT WOS:000848760800098
PM 36050401
OA gold, Green Published
DA 2023-08-09
ER

PT J
AU Riopelle, AM
   Potter, CT
   Jeong, D
   Schanbacher, CF
AF Riopelle, Alexandria M.
   Potter, Christian T.
   Jeong, Daehee
   Schanbacher, Carl F.
TI Plume Generated by Different Electrosurgical Techniques: An In Vitro
   Experiment on Human Skin
SO DERMATOLOGIC SURGERY
LA English
DT Article
ID SURGICAL SMOKE; ELECTROCAUTERY; MUTAGENICITY; EXPOSURE; PATIENT; LASER
AB BACKGROUND Plume generated by electrosurgical techniques is a health hazard to patients and dermatologists. OBJECTIVE To compare the particle concentration generated by various energy devices used in dermatologic surgery. MATERIALS AND METHODS Five surgical techniques were tested on human tissue samples in a closed chamber. A particle counter, positioned at a fixed point 20 cm away from the sample, recorded the concentrations of aerosolized particles generated over 7 particle sizes (0.3, 0.5, 0.7, 1, 2.5, 5, and 10 mu m). RESULTS Monopolar electrocoagulation created the greatest concentration of particles followed by electrocautery, electrodesiccation, electrofulguration, and bipolar electrocoagulation. Bipolar electrocoagulation created 80 times fewer 0.3 mu m particles and 98 times fewer 0.5 mu m particles than monopolar electrocoagulation. Across all electrosurgical techniques, the greatest concentrations of particles generated were of the 0.3 and 0.5 mu m particle size. CONCLUSION Bipolar electrocoagulation created the lowest concentration of particulate matter. Given the noxious and hazardous nature of surgical plume, the bipolar forceps offer surgeons a safer method of performing electrical surgery for both the surgical staff and the patient.
C1 [Riopelle, Alexandria M.] Boston Med Ctr, Dept Dermatol, Boston, MA USA.
   [Potter, Christian T.; Jeong, Daehee; Schanbacher, Carl F.] Kuchnir Dermatol, 1 Maple St Milford, Milford, MA 01757 USA.
   [Schanbacher, Carl F.] Tufts Univ, Sch Med, Dept Dermatol, Boston, MA 02111 USA.
C3 Boston Medical Center; Tufts University
RP Schanbacher, CF (通讯作者)，Kuchnir Dermatol, 1 Maple St Milford, Milford, MA 01757 USA.
EM cpotter@sandiego.edu; d.jake.jeong@gmail.com; cschanbacher@gmail.com
FU Xeropedix [74-1104]
FX Supported by a grant from Xeropedix, #74-1104.
CR Ahluwalia J, 2021, DERMATOL SURG, V47, P1445, DOI 10.1097/DSS.0000000000003228
   Alp E, 2006, J HOSP INFECT, V62, P1, DOI 10.1016/j.jhin.2005.01.014
   [Anonymous], 2010, PATRAN 2010 1 2 VERS
   Auer H, 2014, BIOTECH HISTOCHEM, V89, P518, DOI 10.3109/10520295.2014.904927
   Barrett WL, 2003, SURG ENDOSC, V17, P979, DOI 10.1007/s00464-002-8584-5
   Behan J, 2017, DERMATOL SURG, V43, P775, DOI 10.1097/DSS.0000000000001095
   Bolognia J., 2012, DERMATOLOGY
   Bruske-Hohlfeld Irene, 2008, J Occup Med Toxicol, V3, P31, DOI 10.1186/1745-6673-3-31
   Carr MM, 2020, OTOLARYNG HEAD NECK, V162, P867, DOI 10.1177/0194599820914275
   Cheng A, 2008, PACE, V31, P344, DOI 10.1111/j.1540-8159.2008.00996.x
   Cheng PC, 2021, SCI REP-UK, V11, DOI 10.1038/s41598-021-92859-9
   Eginli A, 2021, CLIN DERMATOL, V39, P573, DOI 10.1016/j.clindermatol.2021.03.004
   El-Gamal HM, 2001, DERMATOL SURG, V27, P385, DOI 10.1046/j.1524-4725.2001.00287.x
   Garden JM, 2002, ARCH DERMATOL, V138, P1303, DOI 10.1001/archderm.138.10.1303
   GATTI JE, 1992, PLAST RECONSTR SURG, V89, P781, DOI 10.1097/00006534-199205000-00001
   Georgesen C, 2018, J AM ACAD DERMATOL, V79, P746, DOI 10.1016/j.jaad.2018.06.003
   Hill DS, 2012, J PLAST RECONSTR AES, V65, P911, DOI 10.1016/j.bjps.2012.02.012
   Karjalainen M, 2018, PLOS ONE, V13, DOI 10.1371/journal.pone.0195274
   Lewin JM, 2011, J AM ACAD DERMATOL, V65, P636, DOI 10.1016/j.jaad.2010.11.017
   Moot AR, 2007, ANZ J SURG, V77, P20, DOI 10.1111/j.1445-2197.2006.03827.x
   Navarro-Meza María Cristina, 2013, Rev. perú. med. exp. salud publica, V30, P41, DOI 10.1590/s1726-46342013000100008
   Oganesyan G, 2014, DERMATOL SURG, V40, P1373, DOI 10.1097/DSS.0000000000000221
   Okoshi K, 2015, SURG TODAY, V45, P957, DOI 10.1007/s00595-014-1085-z
   Roenigk R.K., 2007, ROENIGKS DERMATOLOGI
   SAWCHUK WS, 1989, J AM ACAD DERMATOL, V21, P41, DOI 10.1016/S0190-9622(89)70146-8
   Searle T, 2020, CLIN EXP DERMATOL, V45, P841, DOI 10.1111/ced.14350
   TOMITA Y, 1981, MUTAT RES, V89, P145
   Tseng HS, 2014, WORLD J SURG ONCOL, V12, DOI 10.1186/1477-7819-12-31
   Ulmer Brenda C, 2008, AORN J, V87, P721, DOI 10.1016/j.aorn.2007.10.012
   Wambier CG, 2019, J AM ACAD DERMATOL, V80, pE79, DOI 10.1016/j.jaad.2018.10.067
   Weaver J, 1999, DERMATOL SURG, V25, P415, DOI 10.1046/j.1524-4725.1999.08167.x
   Weld KJ, 2007, J ENDOUROL, V21, P347, DOI 10.1089/end.2006.9994
   Yonan Y, 2017, DERMATOL SURG, V43, P1363, DOI 10.1097/DSS.0000000000001195
NR 33
TC 0
Z9 0
U1 3
U2 3
PU LIPPINCOTT WILLIAMS & WILKINS
PI PHILADELPHIA
PA TWO COMMERCE SQ, 2001 MARKET ST, PHILADELPHIA, PA 19103 USA
SN 1076-0512
EI 1524-4725
J9 DERMATOL SURG
JI Dermatol. Surg.
PD SEP
PY 2022
VL 48
IS 9
BP 949
EP 953
DI 10.1097/DSS.0000000000003518
PG 5
WC Dermatology; Surgery
WE Science Citation Index Expanded (SCI-EXPANDED)
SC Dermatology; Surgery
GA 4G2LF
UT WOS:000849034200010
PM 36054048
DA 2023-08-09
ER

PT J
AU Barber, L
   Lane, R
   Holmes, L
   Murray, N
   Hamill, JK
AF Barber, Lucy
   Lane, Rosemary
   Holmes, Linda
   Murray, Ngaire
   Hamill, James K.
TI Surgical smoke: how an issue in healthcare fits a planetary health
   framework
SO NEW ZEALAND MEDICAL JOURNAL
LA English
DT Article
ID EXPOSURE; SURGEONS
AB AIM: The smoke generated from electrocautery machines may be harmful to health. Healthcare in general, and surgery in particular, has a large environmental footprint. The aims of this study were to discover what healthcare workers thought about the problem of electrocautery smoke, the idea of a surgical smoke-free policy, and to formulate ideas on how the matter could be approached in an environmentally and socially responsible way.
   METHOD: Operating room personnel in a tertiary referral hospital were invited to complete a survey about electrocautery smoke: perceived risks, current exposure, and measures to minimise exposure. Quantitative data were analysed in a generalised linear model, and qualitative data by reflexive thematic analysis within a constructivist theoretical framework.
   RESULTS: The survey response rate was 463/1234 (38%). Most supported a smoke-free policy (89%). Support for a policy was positively correlated with the perceived risk of electrocautery smoke (p<0.001. Support was lower amongst males (p<0.05). Themes from the qualitative analysis developed around nature, society and technology. A framework was developed consisting of earth and its ecosystems, human health, governance, economics, society, and the interconnected of these systems.
   CONCLUSION: Although smoke-free policies form part of the solution to electrocautery smoke, they are not the whole solution. Healthcare issues, in this case the issue of electrocautery smoke, could be tackled within a planetary health healthcare framework, promoting a systems approach. Applicability of the framework requires confirmation by further research.
C1 [Barber, Lucy; Lane, Rosemary; Holmes, Linda; Murray, Ngaire] Starship Childrens Hlth, Auckland, New Zealand.
   [Hamill, James K.] Univ Auckland, Auckland, New Zealand.
   [Hamill, James K.] Starship Childrens Hlth, Dept Paediat Surg, Pk Rd,Private Bag 92024, Auckland 1042, New Zealand.
C3 Starship Children's Hospital; University of Auckland; Starship
   Children's Hospital
RP Hamill, JK (通讯作者)，Starship Childrens Hlth, Dept Paediat Surg, Pk Rd,Private Bag 92024, Auckland 1042, New Zealand.
EM jamesh@adhb.govt.nz
CR Atwoli L, 2021, BMJ PAEDIATR OPEN, V5, DOI 10.1136/bmjpo-2021-001266
   Beswick A, BUXTON HLTH SAF EXEC
   Braun V., 2006, QUAL RES PSYCHOL, V3, P77, DOI [DOI 10.1191/1478088706QP063OA, 10.1191/1478088706qp063oa]
   Braun V., 2021, QUAL PSYCHOL, DOI [https://doi.org/10.1037/qup0000196, DOI 10.1037/QUP0000196]
   Braun V., 2022, THEMATIC ANAL PRACTI
   Braun V, 2019, QUAL RES SPORT EXERC, V11, P589, DOI 10.1080/2159676X.2019.1628806
   Bree K, 2017, WORKPLACE HEALTH SAF, V65, P517, DOI 10.1177/2165079917691063
   Brundiers K, 2021, SUSTAIN SCI, V16, P13, DOI 10.1007/s11625-020-00838-2
   Fox-Lewis A, 2020, OCCUP ENVIRON MED, V77, P809, DOI 10.1136/oemed-2019-106333
   Georgesen C, 2018, J AM ACAD DERMATOL, V79, P746, DOI 10.1016/j.jaad.2018.06.003
   Guzman CAF, 2021, LANCET PLANET HEALTH, V5, pE253, DOI 10.1016/S2542-5196(21)00110-8
   Harre N, 2022, AM J COMMUN PSYCHOL, V69, P114, DOI 10.1002/ajcp.12550
   Harris PA, 2009, J BIOMED INFORM, V42, P377, DOI 10.1016/j.jbi.2008.08.010
   Hill DS, 2012, J PLAST RECONSTR AES, V65, P911, DOI 10.1016/j.bjps.2012.02.012
   Horton R, 2014, LANCET, V383, P847, DOI 10.1016/S0140-6736(14)60409-8
   Karliner J, 2020, EUR J PUBLIC HEALTH, V30, pV311
   Limchantra IV, 2019, JAMA SURG, V154, P960, DOI 10.1001/jamasurg.2019.2515
   Lindsey C, 2015, ASSOC OPER ROOM NURS, V101, P428, DOI 10.1016/j.aorn.2015.01.021
   Matthews Shona, 2016, Nurs N Z, V22, P26
   McQuail PM, 2016, ANN MED SURG, V12, P54, DOI 10.1016/j.amsu.2016.10.006
   Michaelis M, 2020, INT J ENV RES PUB HE, V17, DOI 10.3390/ijerph17020515
   Moot AR, 2007, ANZ J SURG, V77, P20, DOI 10.1111/j.1445-2197.2006.03827.x
   New Zealand, HLTH SAFETY ACT 2015
   Okoshi K, 2015, SURG TODAY, V45, P957, DOI 10.1007/s00595-014-1085-z
   Raworth K, 2017, LANCET PLANET HEALTH, V1, pE48, DOI 10.1016/S2542-5196(17)30028-1
   Rockstrom J, 2009, NATURE, V461, P472, DOI 10.1038/461472a
   Steege AL, 2016, AM J IND MED, V59, P1020, DOI 10.1002/ajim.22614
   Team RC, 2021, FOUND STAT COMPUT
   Villarrubia-Gomez P, 2018, MAR POLICY, V96, P213, DOI 10.1016/j.marpol.2017.11.035
   Yeganeh A, 2020, WORLD J ORTHOP, V11, P177, DOI 10.5312/wjo.v11.i3.177
   Zhu Wei L, 2021, WHAT IS SURG SMOKE W
NR 31
TC 0
Z9 0
U1 1
U2 3
PU NEW ZEALAND MEDICAL ASSOC
PI CHRISTCHURCH
PA C/O BRENNAN EDWARDES, DEPT SURGERY, CHRISTCHURCH HOSPITAL, PO BOX 4345,
   CHRISTCHURCH, 00000, NEW ZEALAND
SN 0028-8446
EI 1175-8716
J9 NEW ZEAL MED J
JI N. Z. Med. J.
PD AUG 19
PY 2022
VL 135
IS 1560
BP 18
EP 36
DI 10.5487/MED.8741
PG 19
WC Medicine, General & Internal
WE Emerging Sources Citation Index (ESCI)
SC General & Internal Medicine
GA 5E2EO
UT WOS:000865440200003
PM 35999796
DA 2023-08-09
ER

PT J
AU Williams, K
AF Williams, Katherine
TI Guidelines in Practice: Surgical Smoke Safety
SO AORN JOURNAL
LA English
DT Article
DE hierarchy of controls; surgical smoke evacuation; filtration; ultra-low
   particulate air (ULPA) filter; respiratory protection
ID VIRUS; RISK
AB Surgical smoke is the vaporous and gaseous byproduct of the use of heat-producing devices on tissue. The contents of surgical smoke include harmful chemicals, viable and nonviable material, and viruses. Personnel and patients experience an unpleasant odor when smoke is not evacuated and risk developing symptoms, such as headaches, throat irritation, and dizziness. The recently updated AORN "Guideline for surgical smoke safety" provides perioperative nurses with background information on surgical smoke and ways to mitigate the hazard. This article provides an overview of the guideline and discusses recommendations for a smoke-free environment, smoke evacuation and filtration, respiratory protection, education, policies and procedures, and quality. It also includes scenarios describing specific concerns in two patient care areas. Perioperative nurses should review the guideline in its entirety and apply the recommendations to protect personnel and patients from the dangers of surgical smoke.
C1 [Williams, Katherine] AORN Inc, Denver, CO 80231 USA.
C3 Association of PeriOperative Registered Nurses (AORN)
RP Williams, K (通讯作者)，AORN Inc, Denver, CO 80231 USA.
CR [Anonymous], AST GUID BEST PRACT
   [Anonymous], MEDICAL DEVICE REPOR
   [Anonymous], HIERARCHY CONTROLS
   [Anonymous], ARIZ WASH SURG SMOK
   [Anonymous], LASERELECTROSURGERY
   [Anonymous], 1970, OCCUPATIONAL SAFETY
   [Anonymous], IFPN GUID SMOK PLUM
   [Anonymous], AORN GO CLEAR AWARD
   [Anonymous], SURG SMOK BILLS US P
   Appendix E, GUID PER PRACT, V2022, pxxi
   Association of Surgical Technologists, AST STAND PRACT US E
   BAGGISH MS, 1991, LASER SURG MED, V11, P197, DOI 10.1002/lsm.1900110302
   Ball Kay, 2010, AORN J, V92, P142, DOI 10.1016/j.aorn.2010.06.002
   Bogani G, 2021, J MINIM INVAS GYN, V28, P1519, DOI 10.1016/j.jmig.2020.12.026
   Canicoba Adriane Reis Barletta, 2022, J Perianesth Nurs, V37, P130, DOI 10.1016/j.jopan.2021.06.106
   Dobrogowski M, 2015, INT J OCCUP MED ENV, V28, P831, DOI 10.13075/ijomeh.1896.00374
   Dobrogowski M, 2014, INT J OCCUP MED ENV, V27, P314, DOI 10.2478/s13382-014-0250-3
   European Operating Room Nurses Association, 2020, EORNA BEST PRACTICE, P48
   Fox-Lewis A, 2020, OCCUP ENVIRON MED, V77, P809, DOI 10.1136/oemed-2019-106333
   Guideline for surgical smoke safety, 2022, GUID PER PRACT, P1107
   Hill DS, 2012, J PLAST RECONSTR AES, V65, P911, DOI 10.1016/j.bjps.2012.02.012
   In SM, 2015, BRIT J SURG, V102, P1581, DOI 10.1002/bjs.9910
   Kwak HD, 2016, OCCUP ENVIRON MED, V73, P857, DOI 10.1136/oemed-2016-103724
   Limchantra IV, 2019, JAMA SURG, V154, P960, DOI 10.1001/jamasurg.2019.2515
   National Institute for Occupational Safety and Health, CONTR SMOK LAS EL SU
   New South Wales Operating Theatre Association, 2021, NSW OTA POS STAT SUR
   Occupational Safety and Health Administration, BLOOD BORN PATH 29 P
   Relias Media, 2018, HOSP INFECT CONTROL, V45
   The Joint Commission, 2020, QUICK SAFETY
   TOMITA Y, 1981, MUTAT RES, V89, P145
   Wizner K, 2018, J OCCUP ENVIRON HYG, V15, P588, DOI 10.1080/15459624.2018.1473581
   Yonan Y, 2017, DERMATOL SURG, V43, P1363, DOI 10.1097/DSS.0000000000001195
NR 32
TC 0
Z9 0
U1 2
U2 6
PU WILEY
PI HOBOKEN
PA 111 RIVER ST, HOBOKEN 07030-5774, NJ USA
SN 0001-2092
EI 1878-0369
J9 ASSOC OPER ROOM NURS
JI AORN J.
PD AUG
PY 2022
VL 116
IS 2
BP 146
EP 156
DI 10.1002/aorn.13745
EA AUG 2022
PG 11
WC Nursing
WE Science Citation Index Expanded (SCI-EXPANDED); Social Science Citation Index (SSCI)
SC Nursing
GA 3E5IF
UT WOS:000830015600011
PM 35880929
DA 2023-08-09
ER

PT J
AU Ninh, XH
   Su, JW
   Lin, HY
   Chen, YC
   Wang, SH
   Guo, HR
   Kuo, YL
   Lin, MY
AF Ninh, Xuan-Huy
   Su, Jing-Wen
   Lin, Hong-Yiou
   Chen, Yung-Chung
   Wang, Sheng-He
   Guo, How-Ran
   Kuo, Yao-Lung
   Lin, Ming-Yeng
TI Applying negative ions to reduce surgical smoke in operation room
SO ATMOSPHERIC ENVIRONMENT-X
LA English
DT Article
DE Surgical smoke; Nanoparticles; PM2.5; Negative ions; ELCR
ID LUNG-CANCER RISK; AIRBORNE PARTICLES; DEPOSITION; ULTRAFINE; EXPOSURE
AB Long-term exposure to surgical smoke generated from electrocautery can increase health risks for medical personnel. Surgical smoke contains high concentrations of nanoparticles (NP, diameter & LE;200 nm) and particulate matters with diameter less than 2.5 mu m (PM2.5), which can cause respiratory illnesses in medical personnel. Currently, local exhaust ventilation (LEV) is often used to reduce particles levels. However, LEV generates extra noise and can be easily blocked by blood clots formed during surgery. In this study, we added an ionizer to an electrosurgical pencil to help increase NP removal efficiency and compared the removal efficiency with that of a smoke evacuation pencil. The experiments were performed in an animal surgical facility in which air change rate, relative humidity, and temperature were controlled. We measured the PM2.5 and NP concentrations near the source and in the breathing zone. The ionizer alone, wall suction, smoke evacuation pencil, and wall suction plus ionizer reduce NP number concentrations by 80.1%, 84.5%, 90.3%, and 92.4%, respectively in the breathing zone. The respective reductions in PM2.5 were 86.5%, 92.9%, 93.0%, and 97.2%. Similar PM2.5 and NP removal efficiency was seen near the source. Wall suction plus ionizer shows the highest removal efficiency for NP and PM2.5, but the removal efficiency is not significantly higher (p > 0.05) than the commercial smoke evacuation pencil and wall suction. Moreover, excess lifetime carcinogenic risk also decreased by 79.1%, 90.7%, 93.0%, and 95.6% for the negative ions (NI), wall suction, smoke evacuation pencil, and NI + wall suction, respectively. The newly developed surgical smoke removal devices help reduce particle concentrations and thus can help protect the health of medical personnel.
C1 [Ninh, Xuan-Huy; Su, Jing-Wen; Guo, How-Ran; Lin, Ming-Yeng] Natl Cheng Kung Univ, Coll Med, Dept Environm & Occupat Hlth, 1 Univ Rd, Tainan, Taiwan.
   [Ninh, Xuan-Huy] Ton Duc Thang Univ, Tan Phong Ward, Fac Environm & Labour Safety, 19 Nguyen Huu Tho St,Dist 7, Ho Chi Minh City, Vietnam.
   [Lin, Hong-Yiou] St Vincents Med Ctr, Dept Radiat Oncol, 123 Summer St, Worcester, MA USA.
   [Chen, Yung-Chung] Natl Cheng Kung Univ, Sch Dent & Inst Oral Med, Coll Med, 1 Univ Rd, Tainan, Taiwan.
   [Chen, Yung-Chung] Natl Cheng Kung Univ, Natl Cheng Kung Univ Hosp, Dept Stomatol, Div Prosthodont, 1 Univ Rd, Tainan, Taiwan.
   [Wang, Sheng-He] Southern Taiwan Univ Sci & Technol, Dept Mech Engn, 1 Nan Tai St, Tainan, Taiwan.
   [Guo, How-Ran] Natl Cheng Kung Univ, Natl Cheng Kung Univ Hosp, Dept Occupat & Environm Med, 1 Univ Rd, Tainan, Taiwan.
   [Kuo, Yao-Lung] Natl Cheng Kung Univ, Natl Cheng Kung Univ Hosp, Coll Med, Dept Surg, 1 Univ Rd, Tainan, Taiwan.
C3 National Cheng Kung University; Ton Duc Thang University; National Cheng
   Kung University; National Cheng Kung University; National Cheng Kung
   University Hospital; Southern Taiwan University of Science & Technology;
   National Cheng Kung University; National Cheng Kung University Hospital;
   National Cheng Kung University; National Cheng Kung University Hospital
RP Lin, MY (通讯作者)，Natl Cheng Kung Univ, Coll Med, Dept Environm & Occupat Hlth, 1 Univ Rd, Tainan, Taiwan.; Kuo, YL (通讯作者)，Natl Cheng Kung Univ, Natl Cheng Kung Univ Hosp, Coll Med, Dept Surg, 1 Univ Rd, Tainan, Taiwan.
EM ylkuo@mail.ncku.edu.tw; m_lin@mail.ncku.edu.tw
OI Ninh, Xuan-Huy/0000-0002-2291-3201
FU Laboratory Animal Center, College of Medicine, National Cheng Kung
   University, Tainan, Taiwan; Ministry of Science and Technology, Taiwan
   [MOST 107-2221-E-006-008-MY3]; National Cheng Kung University Hospital
   [NCKUH-10902044]
FX We are thankful to Mr. Hung-Yu Tzeng and Mr. Wei-An Wang for their help
   with the experiments. We also greatly appreciate the support from the
   Laboratory Animal Center, College of Medicine, National Cheng Kung
   University, Tainan, Taiwan. The author greatly acknowledges the support
   from the Ministry of Science and Technology, Taiwan under grant MOST
   107-2221-E-006-008-MY3 and National Cheng Kung University Hospital under
   grant NCKUH-10902044.
CR Alhamid MI, 2018, AIP CONF PROC, V1933, DOI 10.1063/1.5023991
   Alp E, 2006, J HOSP INFECT, V62, P1, DOI 10.1016/j.jhin.2005.01.014
   [Anonymous], 2005, WHOSDEPHEOEH0602
   ANSI/ASHRAE, 2017, 1702017 ANSIAHRAE
   Balaras CA, 2007, ENERG BUILDINGS, V39, P454, DOI 10.1016/j.enbuild.2006.09.004
   Ball Kay, 2010, AORN J, V92, pe1, DOI 10.1016/j.aorn.2009.10.026
   Bogani G, 2021, J MINIM INVAS GYN, V28, P1519, DOI 10.1016/j.jmig.2020.12.026
   Bruske-Hohlfeld Irene, 2008, J Occup Med Toxicol, V3, P31, DOI 10.1186/1745-6673-3-31
   Buonanno G, 2019, BUILD ENVIRON, V151, P168, DOI 10.1016/j.buildenv.2019.01.044
   Buonanno G, 2015, ENVIRON RES, V142, P443, DOI 10.1016/j.envres.2015.07.019
   Centers for Disease Control and Prevention (CDC), 1998, MMWR Morb Mortal Wkly Rep, V47, P1045
   ECRI, 2019, EV BACKGR PORT SMOK
   Edwards Ben E, 2012, AORN J, V95, P337, DOI 10.1016/j.aorn.2011.07.019
   Eshleman EJ, 2017, ENVIRON HEALTH-GLOB, V16, DOI 10.1186/s12940-017-0239-z
   Fox-Lewis A, 2020, OCCUP ENVIRON MED, V77, P809, DOI 10.1136/oemed-2019-106333
   Grinshpun SA, 2005, INDOOR AIR, V15, P235, DOI 10.1111/j.1600-0668.2005.00364.x
   He LY, 2004, ATMOS ENVIRON, V38, P6557, DOI 10.1016/j.atmosenv.2004.08.034
   Hinds W., 1999, AEROSOL TECHNOLOGY, V2nd ed.
   Ilce A, 2017, J CLIN NURS, V26, P1555, DOI 10.1111/jocn.13455
   Ishihama K, 2010, J HAZARD MATER, V181, P1179, DOI 10.1016/j.jhazmat.2010.05.110
   ISO, 1996, AC REM PRACT DES L 1
   Karjalainen M, 2018, PLOS ONE, V13, DOI 10.1371/journal.pone.0195274
   Krueger S., 2018, CLIN MICROBIOL INFEC, V3, P2
   Kwak HD, 2016, OCCUP ENVIRON MED, V73, P857, DOI 10.1136/oemed-2016-103724
   Lee T, 2018, J OCCUP ENVIRON HYG, V15, P341, DOI 10.1080/15459624.2017.1422082
   Liang CC, 2020, BUILD ENVIRON, V169, DOI 10.1016/j.buildenv.2019.106548
   Lin MY, 2020, ENVIRON SCI TECHNOL, V54, P9210, DOI 10.1021/acs.est.0c00900
   Londahl J, 2009, ENVIRON SCI TECHNOL, V43, P4659, DOI 10.1021/es803029b
   Massarotti N, 2021, ATMOS ENVIRON, V249, DOI 10.1016/j.atmosenv.2020.118155
   Mathias J.M, 2015, OR MANAG, V31, P17
   Michaelis M, 2020, INT J ENV RES PUB HE, V17, DOI 10.3390/ijerph17020515
   Mowbray NG, 2020, BRIT J SURG, V107, P1406, DOI 10.1002/bjs.11679
   NIOSH, 1996, CONTR SMOK LAS EL SU
   Odagiri A, 2021, BUILD ENVIRON, V193, DOI 10.1016/j.buildenv.2021.107664
   Ohlwein S, 2019, INT J PUBLIC HEALTH, V64, P547, DOI 10.1007/s00038-019-01202-7
   OSHA, 2016, LAS EL PLUM
   Pope CA, 2020, ENVIRON RES, V183, DOI 10.1016/j.envres.2019.108924
   Putaud JP, 2010, ATMOS ENVIRON, V44, P1308, DOI 10.1016/j.atmosenv.2009.12.011
   Scungio M, 2018, J AEROSOL SCI, V115, P1, DOI 10.1016/j.jaerosci.2017.10.006
   Scungio M, 2016, WASTE MANAGE, V56, P207, DOI 10.1016/j.wasman.2016.07.027
   Seipp HM, 2018, J OCCUP ENVIRON HYG, V15, P773, DOI 10.1080/15459624.2018.1513134
   Shiue A, 2011, AEROSOL AIR QUAL RES, V11, P179, DOI 10.4209/aaqr.2010.06.0048
   Shiue A, 2011, BUILD ENVIRON, V46, P1537, DOI 10.1016/j.buildenv.2011.01.006
   Stabile L, 2019, SCI TOTAL ENVIRON, V656, P1032, DOI 10.1016/j.scitotenv.2018.11.432
   Stabile L, 2017, J AEROSOL SCI, V107, P41, DOI 10.1016/j.jaerosci.2017.02.005
   Sze-To GN, 2012, HVAC&R RES, V18, P204, DOI 10.1080/10789669.2011.598443
   U.S. EPA,, 1991, OFFICE EMERGENCY REM
   U.S. FDA,, 2022, USFOOD DRUG ADM 21CF
   USEPA, 1991, PUBLICATIONS
   Wang HK, 2015, INT UROL NEPHROL, V47, P1671, DOI 10.1007/s11255-015-1080-3
   Waring MS, 2008, ATMOS ENVIRON, V42, P5003, DOI 10.1016/j.atmosenv.2008.02.011
   Weld KJ, 2007, J ENDOUROL, V21, P347, DOI 10.1089/end.2006.9994
   World Health Organization, 2018, GLOB GUID PREV SURG
   Wu CC, 2006, J AEROSOL SCI, V37, P616, DOI 10.1016/j.jaerosci.2005.05.018
   Yu KP, 2017, BUILD ENVIRON, V114, P166, DOI 10.1016/j.buildenv.2016.12.023
NR 55
TC 1
Z9 1
U1 4
U2 9
PU ELSEVIER SCI LTD
PI OXFORD
PA THE BOULEVARD, LANGFORD LANE, KIDLINGTON, OXFORD OX5 1GB, OXON, ENGLAND
EI 2590-1621
J9 ATMOS ENVIRON-X
JI Atmos. Environ-X
PD OCT
PY 2022
VL 15
AR 100184
DI 10.1016/j.aeaoa.2022.100184
EA AUG 2022
PG 7
WC Environmental Sciences; Meteorology & Atmospheric Sciences
WE Emerging Sources Citation Index (ESCI)
SC Environmental Sciences & Ecology; Meteorology & Atmospheric Sciences
GA 3V9OG
UT WOS:000841987000001
DA 2023-08-09
ER

PT J
AU Hsu, FLT
   Ho, TW
   Chang, C
   Wu, JM
   Lin, MT
AF Hsu, Francis Li-Tien
   Ho, Te-Wei
   Chang, Christopher
   Wu, Jin-Ming
   Lin, Ming-Tsan
TI Chemical composition of smoke produced by open versus laparoscopic
   surgery for cholecystectomy
SO HPB
LA English
DT Article
ID HUMAN-PAPILLOMAVIRUS DNA; SURGICAL SMOKE; OPERATING-ROOM; CAUTERY;
   DISEASE; VIRUS
AB Background: Smoke produced by traditional open surgery (TOS) has long been considered hazardous to medical staff. Compared with TOS, minimally invasive surgery under carbon dioxide pneumoperitoneum is associated with a faster recovery and less wound pain. However, the impact of oxygendeficient environment on the chemical contents of smoke has not been comprehensively assessed.
   Methods: This research evaluated the chemical composition and volatile organic compound (TVOC) level in smoke produced by open cholecystectomy (OC) versus laparoscopic cholecystectomy (LC) for gallbladder diseases. Smoke samples were collected and analyzed via gas chromatography-mass spectrometry. Chemical compounds were further grouped according to molecular weight and toxicity.
   Results: Compared with the OC, LC had significantly higher halocarbon and TVOC levels but lower cycloalkene and aldehyde levels. No halocarbons were isolated from OC specimens. When stratified based on molecular weight, LC had a bimodal pattern (i.e., high levels of small-sized [<60 Da] and largesized [>120 Da] compounds). There was no difference in terms of toxicity types, incidence, and severity associated with detected compounds between two groups.
   Conclusion: LC is associated with a higher TVOC level and proportion of low-and high-molecularweight organic compounds. Further strategies of evacuating these health hazards and preventing smoke leakage through trocars should be considered.
C1 [Hsu, Francis Li-Tien; Ho, Te-Wei; Wu, Jin-Ming; Lin, Ming-Tsan] Natl Taiwan Univ, Natl Taiwan Univ Hosp, Dept Surg, Taipei, Taiwan.
   [Hsu, Francis Li-Tien; Ho, Te-Wei; Wu, Jin-Ming; Lin, Ming-Tsan] Natl Taiwan Univ, Coll Med, Taipei, Taiwan.
   [Chang, Christopher] Brown Univ, Program Liberal Med Educ PLME, Providence, RI USA.
   [Chang, Christopher] Brown Univ, Dept Mol Biol Cell Biol & Biochem, Providence, RI USA.
   [Wu, Jin-Ming] Natl Taiwan Univ Hosp, Dept Surg, Hsin Chu Branch, Hsinchu 300, Hsin Chu County, Taiwan.
C3 National Taiwan University; National Taiwan University Hospital;
   National Taiwan University; Brown University; Brown University; National
   Taiwan University; National Taiwan University Hospital
RP Wu, JM (通讯作者)，Natl Taiwan Univ Hosp, Dept Surg, 7 Chung Shan South Rd, Taipei 10002, Taiwan.
EM wujm0531@ntu.edu.tw
RI Ho, Te-Wei/F-1309-2015; Wu, Jin-Ming/D-9370-2013
OI Ho, Te-Wei/0000-0002-4371-6936; Wu, Jin-Ming/0000-0002-1821-239X; LIN,
   MING-TSAN/0000-0001-7313-7057
FU NTU BioMedical Park Hospital [110BIH 005]; Ministry of Science and
   Technology [1092221-E-002-174]
FX This study was supported by grant from NTU BioMedical Park Hospital
   (110BIH 005) and grants from the Ministry of Science and Technology
   (Numbers 1092221-E-002-174), Taiwan, which had no role in study design,
   data collection and analysis, decision to publish, or preparation of the
   manuscript.
CR BAGGISH MS, 1991, LASER SURG MED, V11, P197, DOI 10.1002/lsm.1900110302
   BEEBE DS, 1993, ANESTH ANALG, V77, P338, DOI 10.1213/00000539-199377020-00021
   Bree K, 2017, WORKPLACE HEALTH SAF, V65, P517, DOI 10.1177/2165079917691063
   Brook RD, 2004, CIRCULATION, V109, P2655, DOI 10.1161/01.CIR.0000128587.30041.C8
   Choi SH, 2018, SURG ENDOSC, V32, P4290, DOI 10.1007/s00464-018-6222-0
   Choi SH, 2014, SURG ENDOSC, V28, P2374, DOI 10.1007/s00464-014-3472-3
   Dogan L, 2013, J BREAST CANCER, V16, P198, DOI 10.4048/jbc.2013.16.2.198
   Ha HI, 2019, JSLS-J SOC LAPAROEND, V23, DOI 10.4293/JSLS.2019.00037
   HALLMO P, 1991, EUR ARCH OTO-RHINO-L, V248, P425, DOI 10.1007/BF01463570
   Karjalainen M, 2018, PLOS ONE, V13, DOI 10.1371/journal.pone.0195274
   Kwak HD, 2016, OCCUP ENVIRON MED, V73, P857, DOI 10.1136/oemed-2016-103724
   Limchantra IV, 2019, JAMA SURG, V154, P960, DOI 10.1001/jamasurg.2019.2515
   Marsh Steph, 2012, J Perioper Pract, V22, P91
   Mowbray N, 2013, SURG ENDOSC, V27, P3100, DOI 10.1007/s00464-013-2940-5
   Okoshi K, 2015, SURG TODAY, V45, P957, DOI 10.1007/s00595-014-1085-z
   Perrin M., 2004, CONTINUING ED ANAEST, V4, P107, DOI DOI 10.1093/BJACEACCP/MKH032
   Poppendieck DG, 2014, ENVIRON SCI TECHNOL, V48, P2067, DOI 10.1021/es404884p
   Schultz L, 2015, AORN J, V102, P7, DOI 10.1016/j.aorn.2015.04.023
   United Nations, 2017, GLOB HARM SYST CLASS, V7th
   Wang HK, 2015, INT UROL NEPHROL, V47, P1671, DOI 10.1007/s11255-015-1080-3
   WISNIEWSKI PM, 1990, J REPROD MED, V35, P1117
   Zhou QF, 2019, CANCER MANAG RES, V11, P3643, DOI 10.2147/CMAR.S201975
NR 22
TC 0
Z9 0
U1 1
U2 4
PU ELSEVIER SCI LTD
PI OXFORD
PA THE BOULEVARD, LANGFORD LANE, KIDLINGTON, OXFORD OX5 1GB, OXON, ENGLAND
SN 1365-182X
EI 1477-2574
J9 HPB
JI HPB
PD AUG
PY 2022
VL 24
IS 8
BP 1335
EP 1340
DI 10.1016/j.hpb.2022.02.002
EA JUL 2022
PG 6
WC Gastroenterology & Hepatology; Surgery
WE Science Citation Index Expanded (SCI-EXPANDED)
SC Gastroenterology & Hepatology; Surgery
GA 4I0PS
UT WOS:000850280700014
PM 35219594
DA 2023-08-09
ER

PT J
AU Chen, CT
   Huang, SF
   Li, CJ
   Huang, JM
   Chang, KP
   Wan, GH
AF Chen, Chi-Tsung
   Huang, Shiang-Fu
   Li, Cheng-Jung
   Huang, Jou-Mien
   Chang, Kai-Ping
   Wan, Gwo-Hwa
TI Distribution of ultrafine aerosols and volatile organic compounds from
   surgical smoke during electrocauterization
SO AIR QUALITY ATMOSPHERE AND HEALTH
LA English
DT Article
DE Electrocautery; Electrosurgical knife; Carbon dioxide laser; Surgical
   smoke; VOCs; Ultrafine aerosols
ID LONG-TERM EXPOSURE; PARTICULATE MATTER; OPERATING-ROOM; AIR-POLLUTION;
   LASER SMOKE; PARTICLES; EVACUATION; SURGERY
AB Electrocauterization causes foul smells and surgical smoke that affect operating room (OR) air quality. This study analyzed the concentration distribution of 87 volatile organic compounds (VOCs) in surgical smoke generated during head and neck surgeries and evaluated their size and concentration using pig skin and pork tissues. Surgical smoke from 22 head and neck surgeries were collected; VOC concentrations were analyzed using a gas chromatography-mass spectrometry. In vitro experiments utilized an electrosurgical model to burn pig skin and pork tissues; thereafter, the particle size and concentration of surgical smoke in different sampling areas were analyzed. High methanol and carcinogen levels were observed in the surgical smoke generated by head and neck surgeries. The concentrations of 87 identified VOCs in surgical smoke were affected by human tissues and electrosurgical units. Moreover, the median concentrations of particulate matter from the electrical burning of pig skin measured in the breathing area of simulated surgical personnel were significantly higher than those in pork tissue. High VOC levels in surgical smoke from head and neck surgeries were affected by human tissues and electrosurgical units. Ultrafine aerosols primarily existed in surgical smoke from the smoke generation area. Human oral mucosa tissues treated with carbon dioxide (CO2) lasers produced higher VOC concentrations than craniofacial adipose tissues that were treated using conventional electrosurgical knives. Medical staff in ORs should be informed of the hazards of exposure to VOCs and ultrafine aerosols in surgical smoke.
C1 [Chen, Chi-Tsung; Huang, Shiang-Fu] Chang Gung Univ, Coll Med, Grad Inst Clin Med Sci, Taoyuan, Taiwan.
   [Huang, Shiang-Fu; Chang, Kai-Ping] Linkou Chang Gung Mem Hosp, Dept Otolaryngol Head & Neck Surg, Taoyuan, Taiwan.
   [Li, Cheng-Jung; Huang, Jou-Mien; Wan, Gwo-Hwa] Chang Gung Univ, Coll Med, Dept Resp Therapy, 259,Wen Hwa 1st Rd, Taoyuan 333, Taiwan.
   [Wan, Gwo-Hwa] Taipei Chang Gung Mem Hosp, Dept Obstet & Gynaecol, Taipei, Taiwan.
   [Wan, Gwo-Hwa] Chang Gung Univ Sci & Technol, Dept Resp Care, Chiayi, Taiwan.
   [Wan, Gwo-Hwa] Ming Chi Univ Technol, Ctr Environm Sustainabil & Human Hlth, New Taipei, Taiwan.
C3 Chang Gung University; Chang Gung Memorial Hospital; Chang Gung
   University; Chang Gung Memorial Hospital; Chang Gung University of
   Science & Technology; Ming Chi University of Technology
RP Wan, GH (通讯作者)，Chang Gung Univ, Coll Med, Dept Resp Therapy, 259,Wen Hwa 1st Rd, Taoyuan 333, Taiwan.; Wan, GH (通讯作者)，Taipei Chang Gung Mem Hosp, Dept Obstet & Gynaecol, Taipei, Taiwan.; Wan, GH (通讯作者)，Chang Gung Univ Sci & Technol, Dept Resp Care, Chiayi, Taiwan.; Wan, GH (通讯作者)，Ming Chi Univ Technol, Ctr Environm Sustainabil & Human Hlth, New Taipei, Taiwan.
EM ghwan@mail.cgu.edu.tw
RI Chang, Kai-Ping/AAN-7726-2021
OI Chang, Kai-Ping/0000-0002-9547-8327; WAN, GWO-HWA/0000-0003-4149-1478
FU Ministry of Science and Technology and Chang Gung Medical Foundation,
   Taiwan [MOST107-2314-B-182-054, MOST108-2813-C-182-033-B, BMRP441]
FX The authors received financial support from the Ministry of Science and
   Technology and Chang Gung Medical Foundation, Taiwan, under grants
   MOST107-2314-B-182-054, MOST108-2813-C-182-033-B, and BMRP441.
CR [Anonymous], 1999, 1464411999EN ISO
   BAGGISH MS, 1987, AM J OBSTET GYNECOL, V156, P1260, DOI 10.1016/0002-9378(87)90158-X
   Bruske-Hohlfeld Irene, 2008, J Occup Med Toxicol, V3, P31, DOI 10.1186/1745-6673-3-31
   Chen K, 2020, ENVIRON HEALTH PERSP, V128, DOI 10.1289/EHP5478
   Cheng MH, 2021, ECOTOX ENVIRON SAFE, V209, DOI 10.1016/j.ecoenv.2020.111855
   Choi SH, 2014, SURG ENDOSC, V28, P2374, DOI 10.1007/s00464-014-3472-3
   D'Alicandro AC, 2022, ATMOS ENVIRON, V270, DOI 10.1016/j.atmosenv.2021.118901
   D'Alicandro AC, 2021, J AEROSOL SCI, V158, DOI 10.1016/j.jaerosci.2021.105823
   Davidson CS, 2013, J OCCUP ENVIRON HYG, V10, P461, DOI 10.1080/15459624.2013.818243
   Environmental Analytical Laboratory (EAL), 2014, A71515B EAL NIEA
   Eshleman EJ, 2017, ENVIRON HEALTH-GLOB, V16, DOI 10.1186/s12940-017-0239-z
   FREITAG L, 1987, LASER SURG MED, V7, P283, DOI 10.1002/lsm.1900070315
   Harder V, 2005, INHAL TOXICOL, V17, P29, DOI 10.1080/08958370590885681
   IARC, 2022, AG CLASS IARC MON
   Jimenez E, 2009, SCI TOTAL ENVIRON, V407, P5486, DOI 10.1016/j.scitotenv.2009.06.038
   Karjalainen M, 2018, PLOS ONE, V13, DOI 10.1371/journal.pone.0195274
   Kocher GJ, 2022, SCI REP-UK, V12, DOI 10.1038/s41598-022-08970-y
   Kocher GJ, 2019, EUR J CARDIO-THORAC, V55, P626, DOI 10.1093/ejcts/ezy356
   Kwon HS, 2020, EXP MOL MED, V52, P318, DOI 10.1038/s12276-020-0405-1
   Laumbach RJ, 2012, J ALLERGY CLIN IMMUN, V129, P3, DOI 10.1016/j.jaci.2011.11.021
   LeBouf RF, 2012, J ENVIRON MONITOR, V14, P977, DOI 10.1039/c2em10896h
   Lee T, 2018, J OCCUP ENVIRON HYG, V15, P341, DOI 10.1080/15459624.2017.1422082
   Li CI, 2022, SCI REP-UK, V12, DOI 10.1038/s41598-022-05701-1
   Li N, 2019, ENVIRON INT, V128, P95, DOI 10.1016/j.envint.2019.04.037
   Limchantra IV, 2019, JAMA SURG, V154, P960, DOI 10.1001/jamasurg.2019.2515
   Liu N, 2020, SPINE J, V20, P166, DOI 10.1016/j.spinee.2019.09.014
   Massarotti N, 2021, ATMOS ENVIRON, V249, DOI 10.1016/j.atmosenv.2020.118155
   Massarweh NN, 2006, J AM COLL SURGEONS, V202, P520, DOI 10.1016/j.jamcollsurg.2005.11.017
   MELNICK RL, 1990, CANCER RES, V50, P6592
   Miller KA, 2007, NEW ENGL J MED, V356, P447, DOI 10.1056/NEJMoa054409
   Mohamed S, 2020, J BUILD PERFORM SIMU, V13, P443, DOI 10.1080/19401493.2020.1766567
   Moreno-Rios AL, 2022, GEOSCI FRONT, V13, DOI 10.1016/j.gsf.2021.101147
   OSHA, 2021, OCCUPATIONAL SAFETY
   Pietropaoli AP, 2004, INHAL TOXICOL, V16, P59, DOI 10.1080/08958370490443079
   Pinkerton KE, 2000, ENVIRON HEALTH PERSP, V108, P1063, DOI 10.2307/3434960
   RADIKE MJ, 1981, ENVIRON HEALTH PERSP, V41, P59, DOI 10.2307/3429294
   Ragde SF, 2016, ANN OCCUP HYG, V60, P860, DOI 10.1093/annhyg/mew033
   Romano F, 2015, BUILD ENVIRON, V89, P369, DOI 10.1016/j.buildenv.2015.03.003
   Samet JM, 2004, SCIENCE, V304, P971, DOI 10.1126/science.1097441
   Schulz H, 2005, J AEROSOL MED, V18, P1, DOI 10.1089/jam.2005.18.1
   Shakya KM, 2017, J EXPO SCI ENV EPID, V27, P352, DOI 10.1038/jes.2016.42
   Soldevila N, 2020, J HYPERTENS, V38, P845, DOI 10.1097/HJH.0000000000002343
   Takahashi H, 2013, SURG ENDOSC, V27, P2980, DOI 10.1007/s00464-013-2821-y
   U.S. Coast Guard, 1999, CHEM HAZ RESP INF SY
   Ulmer B. C., 2008, AORN J, V87, P721, DOI [DOI 10.1016/J.AORN.2007.10.012, DOI 10.1016/j.aorn.2007.10.012]
   Valavanidis A, 2008, J ENVIRON SCI HEAL C, V26, P339, DOI 10.1080/10590500802494538
   WENIG BL, 1993, LASER SURG MED, V13, P242, DOI 10.1002/lsm.1900130213
   WONG O, 1987, BRIT J IND MED, V44, P382
   Zhang JY, 2020, INT J HYG ENVIR HEAL, V225, DOI 10.1016/j.ijheh.2020.113453
NR 49
TC 2
Z9 2
U1 9
U2 17
PU SPRINGER
PI DORDRECHT
PA VAN GODEWIJCKSTRAAT 30, 3311 GZ DORDRECHT, NETHERLANDS
SN 1873-9318
EI 1873-9326
J9 AIR QUAL ATMOS HLTH
JI Air Qual. Atmos. Health
PD NOV
PY 2022
VL 15
IS 11
BP 2009
EP 2020
DI 10.1007/s11869-022-01233-9
EA JUL 2022
PG 12
WC Environmental Sciences
WE Science Citation Index Expanded (SCI-EXPANDED)
SC Environmental Sciences & Ecology
GA 5Z2FM
UT WOS:000832450000001
DA 2023-08-09
ER

PT J
AU Nishidate, T
   Saito, K
AF Nishidate, Tsugumi
   Saito, Kazuyuki
TI Characteristics of an antenna generating a localized heating region for
   robotic surgery
SO IEICE ELECTRONICS EXPRESS
LA English
DT Article
DE surgical energy device; microwave; surgical smoke; SAR; current
   distribution
ID SURGICAL SMOKE; MICROWAVE; ELECTROSURGERY
AB Microwave energy devices can coagulate biological tissues without generating surgical smoke. Therefore, we proposed the double-loop antenna for miniaturization and generating a localized heating to adapt microwave energy device for robotic surgery. The double-loop antenna consists of a double-loop and rod for changing the total antenna length. In order to evaluate the heating characteristics of our proposed antenna, the current distribution was calculated. As a result, it is confirmed that the combination of the double-loop and 10mm rod can achieve uniform heating.
C1 [Nishidate, Tsugumi] Chiba Univ, Grad Sch Sci & Engn, Inage Ku, 1-33 Yayoi Cho, Chiba 2638522, Japan.
   [Saito, Kazuyuki] Chiba Univ, Ctr Frontier Med Engn, Inage Ku, 1-33 Yayoi Cho, Chiba 2638522, Japan.
C3 Chiba University; Chiba University
RP Nishidate, T (通讯作者)，Chiba Univ, Grad Sch Sci & Engn, Inage Ku, 1-33 Yayoi Cho, Chiba 2638522, Japan.
EM 21wm4218@student.gs.chiba-u.jp
FU  [19K04507]
FX This work was supported in part by Grants-in Aid for Scientific Research
   19K04507.
CR Arvind NK, 2018, ARAB J UROL, V16, P335, DOI 10.1016/j.aju.2018.05.003
   Aryal B, 2018, BMC SURG, V18, DOI 10.1186/s12893-018-0423-2
   Bisinotto FMB, 2017, REV BRAS ANESTESIOL, V67, P527, DOI [10.1016/j.bjane.2015.08.018, 10.1016/j.bjan.2016.03.003]
   Barrett WL, 2003, SURG ENDOSC, V17, P979, DOI 10.1007/s00464-002-8584-5
   Burgner-Kahrs J, 2015, IEEE T ROBOT, V31, P1261, DOI 10.1109/TRO.2015.2489500
   Endo Y, 2015, IEEE T MICROW THEORY, V63, P2041, DOI 10.1109/TMTT.2015.2427154
   Fallahi H, 2019, IEEE J ELECTROMAG RF, V3, P148, DOI 10.1109/JERM.2019.2893280
   Gallagher K, 2011, SURG OXFORD, V29, P70, DOI DOI 10.1016/J.MPSUR.2010.11.009
   HALLMO P, 1991, EUR ARCH OTO-RHINO-L, V248, P425, DOI 10.1007/BF01463570
   Huang HY, 2014, GYNECOL MINIM INVASI, V3, P39, DOI 10.1016/j.gmit.2014.05.004
   Hung LY, 2017, IEEE T ANTENN PROPAG, V65, P7280, DOI 10.1109/TAP.2017.2755258
   In SM, 2015, BRIT J SURG, V102, P1581, DOI 10.1002/bjs.9910
   Liao GQ, 2016, JSLS-J SOC LAPAROEND, V20, DOI 10.4293/JSLS.2016.00037
   Manago R, 2019, IEICE ELECTRON EXPR, V16, DOI 10.1587/elex.16.20190131
   Morimoto M., 2017, J ARRYTHM, V1, P1
   Mowbray NG, 2020, BRIT J SURG, V107, P1406, DOI 10.1002/bjs.11679
   Nishidate T., 2021, IEICE SOC C
   Okoshi K, 2015, SURG TODAY, V45, P957, DOI 10.1007/s00595-014-1085-z
   Rakhmadi A, 2021, IEEE J ELECTROMAG RF, V5, P108, DOI 10.1109/JERM.2020.3011812
   Schneider D, 2018, ORAL MAXILLOFAC SURG, V22, P169, DOI 10.1007/s10006-018-0686-x
   Sugiyama M, 2018, DIAGNOSTICS, V8, DOI 10.3390/diagnostics8040083
   Swan R, 2012, J MICROWAVE SURG, V30, P25, DOI DOI 10.3380/JMICROWAVESURG.30.25
   Tani T, 2018, SURG TODAY, V48, P856, DOI 10.1007/s00595-018-1662-7
   Topaktas R, 2018, J PAK MED ASSOC, V68, P1124
   Ulmer B. C., 2008, AORN J, V87, P721, DOI [DOI 10.1016/J.AORN.2007.10.012, DOI 10.1016/j.aorn.2007.10.012]
   Vitiello Valentina, 2013, IEEE Rev Biomed Eng, V6, P111, DOI 10.1109/RBME.2012.2236311
   Weber JC, 2002, ANN SURG, V236, P560, DOI 10.1097/00000658-200211000-00004
   Wikiel KJ, 2021, ANN LAPAROSC ENDOSC, V6, DOI 10.21037/ales.2020.03.06
   YEE KS, 1966, IEEE T ANTENN PROPAG, VAP14, P302
   Yoshiki H, 2015, IEEE ENG MED BIO, P6872, DOI 10.1109/EMBC.2015.7319972
NR 30
TC 0
Z9 0
U1 1
U2 3
PU IEICE-INST ELECTRONICS INFORMATION COMMUNICATION ENGINEERS
PI TOKYO
PA KIKAI-SHINKO-KAIKAN BLDG, 3-5-8, SHIBA-KOEN, MINATO-KU, TOKYO, 105-0011,
   JAPAN
SN 1349-2543
J9 IEICE ELECTRON EXPR
JI IEICE Electron. Express
PD JUL 25
PY 2022
VL 19
IS 14
AR 20220237
DI 10.1587/elex.19.20220237
PG 5
WC Engineering, Electrical & Electronic
WE Science Citation Index Expanded (SCI-EXPANDED)
SC Engineering
GA 3F4RG
UT WOS:000830656900005
OA gold
DA 2023-08-09
ER

PT J
AU Chikwem, C
   Nwakanma, C
   Egedigwe-Ekeleme, AC
   Effiong, JA
   Mbagwu, CF
AF Chikwem, Chiamaka
   Nwakanma, Chioma
   Egedigwe-Ekeleme, Agatha Chima
   Effiong, Joseph Aniekan
   Mbagwu, Chiadikobi Ferdinand
TI Physicochemical Assessment of Ambient Indoor Air Quality of a Tertiary
   Health Care Institution in South-Eastern Nigeria
SO AEROSOL SCIENCE AND ENGINEERING
LA English
DT Article
DE Contaminants; Indoor air quality; Indoor air pollutants; Hospital;
   Patient safety
AB This study investigated the presence and concentrations of volatile organic compounds (VOCs), SO2, particulate matter (PM), O-3,O- NO2, and CO in the indoor environment of a general hospital-Federal Medical Centre, Umuahia in Abia State, Nigeria using the following sampling sites: Accident and Emergency ward (A and E), Intensive Care Unit (ICU), Main Operating Theatre (MT), Microbiology Laboratory (ML), Surgical Ward (SW), and Administrative Department (AD), which served as the control. Among the indoor air pollutants assessed, O-3 and SO2 were not found in any of the locations at any time, but the other contaminants were present in varying concentrations across all six sites with only VOCs exceeding accepted guidelines. This exceedance occurred in all the sampled sites both during the morning period (A and E: 1.0 ppm, AD: 1.0 ppm, ICU: 4.0 ppm, MT: 146 ppm, ML: 1.0 ppm and SW: 1.0 ppm) and in 4 sites during the afternoon period (A and E: 1.0 ppm, ICU: 4.0 ppm, MT: 43 ppm and ML: 1.0 ppm). Exceedance may be attributed to the use of chemical cleaning agents and surgical smoke generated by surgical energy devices. Thus, the IAQ levels of this general hospital were below satisfactory. Therefore, it is recommended that conscious and concerted efforts be made to greatly minimize indoor air pollution and ensure that good IAQ is maintained within the environment of this hospital located in South East of Nigeria.
C1 [Chikwem, Chiamaka; Nwakanma, Chioma; Mbagwu, Chiadikobi Ferdinand] Michael Okpara Univ Agr, Dept Environm Management & Toxicol, Coll Nat Resources & Environm Management, Umuahia 7267, Nigeria.
   [Egedigwe-Ekeleme, Agatha Chima] Alex Ekwueme Fed Univ Ndufu Alike, Fac Biol Sci, Dept Biochem, Abakaliki 1010, Nigeria.
   [Effiong, Joseph Aniekan] Univ Uyo Teaching Hosp, Gen Adm Dept, Uyo 1136, Nigeria.
RP Egedigwe-Ekeleme, AC (通讯作者)，Alex Ekwueme Fed Univ Ndufu Alike, Fac Biol Sci, Dept Biochem, Abakaliki 1010, Nigeria.
EM chimaeges@gmail.com
CR Adler, 2000, IAQ FACT SHEET, P1
   [Anonymous], 2015, DIABETES CARE, V38, pS1, DOI 10.2337/dc15-S001
   [Anonymous], 2011, OSHA343004 US DEP LA
   [Anonymous], 1997, GLOSS ENV STAT STUD, V67
   Asif A, 2018, BUILD ENVIRON, V135, P68, DOI 10.1016/j.buildenv.2018.03.010
   Ayodele CO, 2016, COGENT ENVIRON SCI, V2, DOI 10.1080/23311843.2016.1215281
   Bozic J, 2019, BRAZ ARCH BIOL TECHN, V62, DOI 10.1590/1678-4324-2019180295
   Charles K., 2001, INDOOR AIR QUALITY G, P1
   Choi DH, 2017, AEROSOL AIR QUAL RES, V17, P821, DOI 10.4209/aaqr.2016.05.0191
   ChooChuay C, 2022, POLYCYCL AROMAT COMP, V42, P749, DOI 10.1080/10406638.2020.1750436
   Commission of the European Communities (CEC), 1991, IND AIR QUAL ITS IMP, P1
   Eames I, 2009, J R SOC INTERFACE, V6, pS697, DOI 10.1098/rsif.2009.0407.focus
   El-Sharkawy MF, 2014, J FAM COMMUNITY MED, V21, P39, DOI 10.4103/2230-8229.128778
   Encyclopedia, 2019, INDOOR AIR POLLUTION
   Fanger PO, 2006, INDOOR AIR, V16, P328, DOI 10.1111/j.1600-0668.2006.00437.x
   FMC, 2018, UM HIST FMC UM
   Fonseca A, 2022, SUSTAINABILITY-BASEL, V14, DOI 10.3390/su14020967
   Gideon IK, 2016, CAN J AGR CROPS, V1, P19, DOI [10.20448/803.1.1.19.29, DOI 10.20448/803.1.1.19.29]
   Gultekin, 2010, TECHNOLOGY, V13, P119
   Gunes G, 2022, ENVIRON MONIT ASSESS, V194, DOI 10.1007/s10661-022-09818-8
   Guns J, 2013, BUILDING MANAGING IV, P15
   Hahn KY, 2017, SURG LAPARO ENDO PER, V27, P341, DOI 10.1097/SLE.0000000000000459
   Hashmi MZ, 2020, ARAB J GEOSCI, V13, DOI 10.1007/s12517-020-05723-x
   Hasnain Ahmad, 2021, Arabian Journal of Geosciences, V14, DOI 10.1007/s12517-021-07809-6
   Ige O K, 2011, Niger Med J, V52, P239, DOI 10.4103/0300-1652.93796
   Khalid Foqia, 2022, Arabian Journal of Geosciences, V15, DOI 10.1007/s12517-022-10075-9
   Kunwar A, 2019, INT J MICROBIOL, V2019, DOI 10.1155/2019/5320807
   Leung DYC, 2015, FRONT ENV SCI-SWITZ, V2, DOI 10.3389/fenvs.2014.00069
   Leung M, 2006, MED SCI MONITOR, V12, pSR17
   Mc Cormick PW, 2008, AANS NEUROSURGEON, V17, P10
   Mowbray N, 2013, SURG ENDOSC, V27, P3100, DOI 10.1007/s00464-013-2940-5
   Nejad SB, 2011, B WORLD HEALTH ORGAN, V89, P757, DOI 10.2471/BLT.11.088179
   Ordinioha B., 2017, PORT HARCOURT MED J, V11, P21, DOI [10.4103/0795-3038.204717, DOI 10.4103/0795-3038.204717]
   PONGPIACHAN S, 2017, ARCH ENVIRON CON TOX
   PONGPIACHAN S, 2014, AEROSOL AIR QUAL RES
   Pongpiachan S, 2017, ATMOS POLLUT RES, V8, P1069, DOI 10.1016/j.apr.2017.04.009
   Pongpiachan S, 2016, ENVIRON SCI POLLUT R, V23, P2948, DOI 10.1007/s11356-015-5877-5
   Rehman Shafiq Ur, 2021, Arabian Journal of Geosciences, V14, DOI 10.1007/s12517-021-07998-0
   Sakhvidi MJZ, 2012, ANAL LETT, V45, P375, DOI 10.1080/00032719.2011.644736
   Scheepers PTJ, 2017, INT J ENV RES PUB HE, V14, DOI 10.3390/ijerph14050497
   Stipe, 2015, INDOOR AIR QUALITY H
   The Lawrence Berkeley National Laboratory (LBNL), 2019, INCR OZ
   USEPA, 2019, IND AIR QUAL IAQ
   USEPA, 2000, CODE FEDERAL REGULAT
   USEPA, 2021, INTR IND AIR QUAL
   USEPA, 2021, IND AIR QUAL IAQ VOL
   USEPA, 2017, WHAT IS DEFINITION I
   WHO, 2010, WOR HEALT REP, P1
   WHO, 2020, WHO GUID IND AIR QUA
   WHO, 2016, STAND IMPR QUAL MAT
   World Health Organization Regional Office for Europe, 2010, WHO GUIDELINES INDOO
   World Health Organization (WHO), 2006, AIR QUALITY GUIDELIN, DOI 10.1007/s12011-019-01864-7
NR 52
TC 0
Z9 0
U1 2
U2 5
PU SPRINGERNATURE
PI LONDON
PA CAMPUS, 4 CRINAN ST, LONDON, N1 9XW, ENGLAND
SN 2510-375X
EI 2510-3768
J9 AEROSOL SCI ENG
JI Aerosol Sci. Eng.
PD SEP
PY 2022
VL 6
IS 3
BP 335
EP 348
DI 10.1007/s41810-022-00149-2
EA JUL 2022
PG 14
WC Environmental Sciences
WE Emerging Sources Citation Index (ESCI)
SC Environmental Sciences & Ecology
GA 3T5OF
UT WOS:000827360000001
DA 2023-08-09
ER

PT J
AU Zhang, BY
   Guan, QY
   Zhu, YS
   Zhu, JJ
   Liu, XH
   Li, SQ
   Yang, RG
   Li, XR
AF Zhang, Boya
   Guan, Qingyu
   Zhu, Yunsheng
   Zhu, Jingjin
   Liu, Xiaohan
   Li, Shuaiqi
   Yang, Rungong
   Li, Xiru
TI Smoke analysis of a new surgical system that applies low-temperature
   plasma
SO ANNALS OF TRANSLATIONAL MEDICINE
LA English
DT Article; Early Access
DE High-frequency electrotome; low-temperature plasma; PlasmaBlade (PB);
   surgical smoke
ID ELECTROCAUTERY
AB Background: The high-frequency electrotome (ES), which is widely used in surgical procedures, generates surgical smoke that is potentially hazardous to operating personnel. Previous research shows that the PlasmaBlade (PB) may be able to overcome this problem. The present study set out to analyze potentially hazardous surgical smoke generated during electrosurgery by the ES, the PB, and. a new surgical system that applies low-temperature plasma, the NTS-100.Methods: In vitro and in vivo healthy porcine models were used to compare volatile organic compounds (VOCs) and particulate matter (PM) in smoke generated by the NTS-100, the PB, and the conventional ES when cutting liver, muscle, and skin and subcutaneous tissues. The detected indexes included the VOCs in surgical smoke, the concentration and percentage of each part, the PM2.5 concentration, the mass of particles, and the diameter distribution of particles.Results: The smoke generated by the NTS-100 contained fewer hazardous components than that generated by the ES (P<0.05) and a comparable amount to that generated by the PB (P>0.05). The PM2.5 concentration and mass of particles in the smoke generated by the NTS-100 were lower than those with the ES (P<0.05 and P<0.01, respectively) and similar to those with the PB (P>0.05). The NTS-100 generated larger particles than did the ES and the PB (P<0.05).Conclusions: Surgical smoke contains harmful VOCs and PM, but the NTS-100 generated less hazardous surgical smoke than did the conventional ES and performed comparably to the PB. Therefore, using the NTS-100 may reduce the potential hazard of surgical smoke to operating room personnel.
C1 [Zhang, Boya; Guan, Qingyu; Zhu, Jingjin; Liu, Xiaohan; Li, Shuaiqi] Nankai Univ, Sch Med, Tianjin, Peoples R China.
   [Zhang, Boya; Guan, Qingyu; Zhu, Yunsheng; Zhu, Jingjin; Liu, Xiaohan; Li, Shuaiqi; Li, Xiru] Chinese Peoples Liberat Army Gen Hosp, Dept Gen Surg, Beijing, Peoples R China.
   [Yang, Rungong] Chinese Peoples Liberat Army Gen Hosp, Dept Tissue Repair & Regenerat, Beijing, Peoples R China.
   [Li, Xiru] Chinese Peoples Liberat Army Gen Hosp, Dept Gen Surg, Beijing 100853, Peoples R China.
   [Yang, Rungong] Chinese Peoples Liberat Army Gen Hosp, Dept Tissue Repair & Regenerat, Beijing 100853, Peoples R China.
C3 Nankai University; Chinese People's Liberation Army General Hospital;
   Chinese People's Liberation Army General Hospital; Chinese People's
   Liberation Army General Hospital; Chinese People's Liberation Army
   General Hospital
RP Li, XR (通讯作者)，Chinese Peoples Liberat Army Gen Hosp, Dept Gen Surg, Beijing 100853, Peoples R China.; Yang, RG (通讯作者)，Chinese Peoples Liberat Army Gen Hosp, Dept Tissue Repair & Regenerat, Beijing 100853, Peoples R China.
EM yangrungong@139.com; 2468li@sina.com
FU Translational Medicine Project of PLA General Hospital [2016TM-006]
FX Funding: This work was supported by Translational Medicine Project of
   PLA General Hospital (grant No. 2016TM-006) .
CR Bae H.R., 2021, TRENDS CARDIOVASC ME, DOI DOI 10.1016/J.TCM.2021.09.010
   Cai D, 2015, BIOTECH WORLD, P10
   Casey VJ, 2021, ANN BIOMED ENG, V49, P560, DOI 10.1007/s10439-020-02587-w
   Cheng MH, 2021, ECOTOX ENVIRON SAFE, V209, DOI 10.1016/j.ecoenv.2020.111855
   Cheruiyot I, 2021, LANGENBECK ARCH SURG, V406, P1007, DOI 10.1007/s00423-021-02142-8
   Chow WTH, 2019, GLAND SURG, V8, P242, DOI 10.21037/gs.2018.12.04
   Espitia-Perez L, 2020, ENV HLTH MANAGEMENT, DOI [10.5772/intechopen.865:36, DOI 10.5772/INTECHOPEN.865:36]
   Ha HI, 2019, JSLS-J SOC LAPAROEND, V23, DOI 10.4293/JSLS.2019.00037
   Hinz KP, 2011, ANAL BIOANAL CHEM, V401, P3165, DOI 10.1007/s00216-011-5465-6
   Hu J, 2006, COMP BIOLOGICAL RES
   [江琳琳 Jiang Linlin], 2010, [食品科学, Food Science], V31, P229
   Karjalainen M, 2018, PLOS ONE, V13, DOI 10.1371/journal.pone.0195274
   Kisch T, 2015, MEDICINE, V94, DOI 10.1097/MD.0000000000001104
   Kondo A, 2021, ANN SURG, V273, pE168, DOI 10.1097/SLA.0000000000004807
   Limchantra IV, 2019, JAMA SURG, V154, P960, DOI 10.1001/jamasurg.2019.2515
   Markowska M, 2020, BURNS, V46, P1356, DOI 10.1016/j.burns.2020.02.014
   Mittal S, 2021, HEART RHYTHM, V18, P1142, DOI 10.1016/j.hrthm.2021.03.033
   [庞琳琳 Pang Linlin], 2014, [中国实验动物学报, Acta Laboratorium Animalis Scientia Sinica], V22, P94
   Peprah K., 2019, PULSED ELECT AVALANC
   Riediker M, 2019, PART FIBRE TOXICOL, V16, DOI 10.1186/s12989-019-0302-8
   Turner MC, 2020, CA-CANCER J CLIN, V70, P460, DOI 10.3322/caac.21632
   Yang D, 2002, CHINA POWDER SCI TEC, V8, P27
   Zakka K, 2020, ANN SURG, V272, pE257, DOI 10.1097/SLA.0000000000004112
   Zhong YT, 2021, ANN TRANSL MED, V9, DOI 10.21037/atm-21-3090
NR 24
TC 2
Z9 2
U1 3
U2 6
PU AME PUBLISHING COMPANY
PI SHATIN
PA FLAT-RM C 16F, KINGS WING PLAZA 1, NO 3 KWAN ST, SHATIN, HONG KONG
   00000, PEOPLES R CHINA
SN 2305-5839
EI 2305-5847
J9 ANN TRANSL MED
JI ANN. TRANSL. MED.
PD 2022 JUL 4
PY 2022
DI 10.21037/atm-22-608
EA JUL 2022
PG 16
WC Oncology; Medicine, Research & Experimental
WE Science Citation Index Expanded (SCI-EXPANDED)
SC Oncology; Research & Experimental Medicine
GA 4X8MW
UT WOS:000861092100001
PM 36330412
OA Green Published, gold
DA 2023-08-09
ER

PT J
AU Merrick, E
   Weissman, JP
   Ascha, M
   Jordan, SW
   Ellis, M
AF Merrick, Emily
   Weissman, Joshua P.
   Ascha, Mona
   Jordan, Sumanas W.
   Ellis, Marco
TI National Trends in Gender-Affirming Surgical Procedures: A Google Trends
   Analysis
SO CUREUS JOURNAL OF MEDICAL SCIENCE
LA English
DT Article
DE top surgery; gender affirming surgery; google trends; non-binary;
   transgender
ID PLASTIC-SURGERY; BARRIERS
AB Background: There has been a significant increase in the volume of gender-affirming surgical (GAS) procedures over the past decade. The objective of this paper is to use online search data from Google Trends (GT) to describe national search trends for GAS procedures.
   Methods: GT was queried for search terms relating to GAS from January 2004 to February 2021. The 19 selected keywords covered a broad range of GAS topics. United States (US) search interest was collected as relative search volumes (RSVs) and then analyzed by geographic region. The number of plastic surgery providers offering GAS and academic surgery centers was collected from the World Professional Association for Transgender Health (WPATH) and Trans-health.com. RSVs were analyzed by metro area to determine the relationship between search demand and personal income. State Medicaid policies for transgender health services were also collected.
   Results: All search terms demonstrated a positive increase in RSVs over time except "sex reassignment surgery" and "penectomy". The Mountain/Pacific and East South Central/West South Central had the greatest search volume for GAS and most providers offering care. The East South Central/West South Central region ranked last for providers offering care, despite the relatively high search interest. This region also had no states with explicit Medicaid policies covering gender-affirming care. Metro areas in the top five for RSV but bottom quartile for per capita personal income were identified.
   Conclusions: Online search interest for GAS-related terms has increased. Search interest for GAS has regional variation and did not show a specific pattern with provider availability.
C1 [Merrick, Emily; Weissman, Joshua P.; Ascha, Mona; Jordan, Sumanas W.; Ellis, Marco] Northwestern Univ, Feinberg Sch Med, Plast & Reconstruct Surg, Chicago, IL 60611 USA.
C3 Northwestern University; Feinberg School of Medicine
RP Merrick, E (通讯作者)，Northwestern Univ, Feinberg Sch Med, Plast & Reconstruct Surg, Chicago, IL 60611 USA.
EM emily.merrick@northwestern.edu
CR Akhavan AA, 2021, SURGERY, V170, P336, DOI 10.1016/j.surg.2021.02.013
   [Anonymous], 2021, TRANSGENDER SURG PRO
   [Anonymous], 2021, MOVEMENT ADVANCEMENT
   [Anonymous], GOOGLE TRENDS
   [Anonymous], 2021, TRENDS HELP FAQ GOOG
   [Anonymous], 2021, WORLD PROFESSIONAL A
   [Anonymous], 2021, SEARCH ENGINE MARKET
   [Anonymous], 2008, J COMMUN HEALTHC, DOI DOI 10.1179/175380608790912905
   [Anonymous], 2019, MEDICAID COVERAGE GE
   [Anonymous], 2020, AM SOC PLASTIC SURGE
   Carneiro HA, 2009, CLIN INFECT DIS, V49, P1557, DOI 10.1086/630200
   Census.gov, 2018, COMPUTER INTERNET US
   Dayani F, 2020, AESTHET PLAST SURG, V44, P1489, DOI 10.1007/s00266-020-01724-z
   El-Hadi H, 2018, PLAST SURG-CHIR PLAS, V26, P263, DOI 10.1177/2292550318767437
   Kaminski M, 2020, NUTRITION, V79-80, DOI 10.1016/j.nut.2020.110759
   Lane M, 2018, PRS-GLOB OPEN, V6, DOI 10.1097/GOX.0000000000001738
   Morrison SD, 2020, PLAST RECONSTR SURG, V145, P1499, DOI 10.1097/PRS.0000000000006837
   Motosko CC, 2018, PLAST RECONSTR SURG, V142, P1478, DOI 10.1097/PRS.0000000000005045
   Nuti SV, 2014, PLOS ONE, V9, DOI 10.1371/journal.pone.0109583
   Passos TS, 2020, SEX RES SOC POLICY, V17, P252, DOI 10.1007/s13178-019-00394-0
   Pew Research Center, 2013, MAJORITY ADULTS LOOK
   Poudrier G, 2019, PLAST RECONSTR SURG, V143, P272, DOI 10.1097/PRS.0000000000005113
   Sanchez NF, 2009, AM J PUBLIC HEALTH, V99, P713, DOI 10.2105/AJPH.2007.132035
   Seifter A, 2010, GEOSPATIAL HEALTH, V4, P135, DOI 10.4081/gh.2010.195
   Shen JK, 2019, PLAST RECONSTR SURG, V143, p254E, DOI 10.1097/PRS.0000000000005160
   Tan SSL, 2017, J MED INTERNET RES, V19, DOI 10.2196/jmir.5729
   U.S. Bureau of Economic Analysis (BEA), 2021, US
   Ward B, 2018, AESTHET PLAST SURG, V42, P598, DOI 10.1007/s00266-017-1019-4
   Williams Institute, 2021, MANY ADULTS IDENTIFY
   Zitting KM, 2021, J CLIN SLEEP MED, V17, P177, DOI 10.5664/jcsm.8810
NR 30
TC 2
Z9 2
U1 0
U2 0
PU CUREUS INC
PI PALO ALTO
PA PO BOX 61002, PALO ALTO, CA 94306 USA
EI 2168-8184
J9 CUREUS J MED SCIENCE
JI Cureus J Med Sci
PD JUN 13
PY 2022
VL 14
IS 6
AR e25906
DI 10.7759/cureus.25906
PG 9
WC Medicine, General & Internal
WE Emerging Sources Citation Index (ESCI)
SC General & Internal Medicine
GA 2E6HL
UT WOS:000812327900021
PM 35844341
OA Green Published, gold
DA 2023-08-09
ER

PT J
AU Jones, E
AF Jones, Emily
TI Clinical Issues-June 2022
SO AORN JOURNAL
LA English
DT Article
AB THIS MONTH Electrostatic precipitator device use during laparoscopic surgery Key words: electrostatic precipitation (ESP), surgical smoke precipitator, anions, visual field, medical device reporting (MDR). Removal of used flammable skin antisepsis materials Key words: flammable liquid antiseptics, National Fire Protection Association (NFPA), fire prevention, fire risk, patient care vicinity. Ocular protection for patients with eyelash extensions Key words: ocular injury, eyelash extensions, eye protection, lagophthalmos, intraocular pressure. Perioperative nursing care of the patient with Raynaud's phenomenon Key words: ischemia, vasospasm, comfort measures, hypothermia, complementary care.
C1 [Jones, Emily] AORN Inc, Nursing Dept, Denver, CO 80231 USA.
C3 Association of PeriOperative Registered Nurses (AORN)
RP Jones, E (通讯作者)，AORN Inc, Nursing Dept, Denver, CO 80231 USA.
CR [Anonymous], NFPA 99 HLTH CAR FAC
   [Anonymous], MAUDE MAN US FAC DEV
   [Anonymous], 2022, GUIDELINES PERIOPERA, P705
   [Anonymous], 2022, GUIDELINES PERIOPERA, P119
   [Anonymous], AL SURG ULTR
   [Anonymous], 2022, GUIDELINES PERIOPERA, P1107
   [Anonymous], 2022, GUIDELINES PERIOPERA, V2022, P145
   [Anonymous], 2022, GUIDELINES PERIOPERA, P35
   [Anonymous], 2022, GUIDELINES PERIOPERA, P357
   [Anonymous], 2022, GUIDELINES PERIOPERA, P623
   Buggisch JR, 2020, J AM COLL SURGEONS, V231, P704, DOI 10.1016/j.jamcollsurg.2020.08.759
   Fu L, 2022, STATPEARLS
   Herrick AL, 2019, J SCLERODERMA RELAT, V4, P89, DOI 10.1177/2397198319826467
   Kyle E, 2019, AORN J, V109, P245, DOI 10.1002/aorn.12602
   Levine D, 2020, JSLS-J SOC LAPAROEND, V24, DOI 10.4293/JSLS.2020.00051
   Limchantra IV, 2019, JAMA SURG, V154, P960, DOI 10.1001/jamasurg.2019.2515
   Musa R, 2020, STATPEARLS
   NOZIK R A, 1972, Transactions of the American Academy of Ophthalmology and Oto-Laryngology, V76, P695
   Rim D., 2013, EFFECTIVENESS IN DUC
   Turner JH., 2002, EPA AIR POLLUTION CO, V6th
NR 20
TC 0
Z9 0
U1 1
U2 3
PU WILEY
PI HOBOKEN
PA 111 RIVER ST, HOBOKEN 07030-5774, NJ USA
SN 0001-2092
EI 1878-0369
J9 ASSOC OPER ROOM NURS
JI AORN J.
PD JUN
PY 2022
VL 115
IS 6
BP 577
EP 584
DI 10.1002/aorn.13693
EA JUN 2022
PG 8
WC Nursing
WE Science Citation Index Expanded (SCI-EXPANDED); Social Science Citation Index (SSCI)
SC Nursing
GA 1M9LP
UT WOS:000800286800019
PM 35616459
DA 2023-08-09
ER

PT J
AU Heroor, AA
   Bin Asaf, B
   Deo, SSV
   Lau, EHL
   Mok, CW
   DiPasco, PJ
   Jain, P
   Anand, U
AF Heroor, Anil Ashok
   Bin Asaf, Belal
   Deo, Suryanarayana S. V.
   Lau, Eric Hui-Lun
   Mok, Chi Wei
   DiPasco, Peter Joseph
   Jain, Pradeep
   Anand, Utpal
TI Occupational Hazards of Surgical Smoke and Achieving a Smoke Free
   Operating Room Environment: Asia-Pacific Consensus Statement on Practice
   Recommendations
SO FRONTIERS IN PUBLIC HEALTH
LA English
DT Article
DE bio-aerosols; healthcare professional (HCP); occupational hazards;
   operating room (OR); surgical smoke
ID RESPIRATORS
AB Background:Surgical smoke generated through energy devices may present detrimental effects on individuals present in the operating room (OR). Despite the concerns possibly associated with surgical smoke, there may be no mandatory policies that suggest protective measures and limited firm standards are committed yet to address the same. AimThe aim of this paper is to present recommendations for surgeons and OR personnel by taking a consensus approach based on available literature and its interpretation by a multi-national panel of experts. MethodsThe Asia-Pacific (APAC) group was established with the aims of reviewing literature evidence, discussing key issues regarding surgical smoke and its hazards, and offering a summary of statements in achieving a smoke-free OR environment. Eleven expert surgeons from the international APAC region were gathered with the purpose of coming to a consensus on engineering, best work-practices, and administrative controls in minimizing surgical smoke exposure. A two-phase consensus method was used to obtain opinions from the expert panel of specialists. Statements with an agreement of more than 80% were accepted. FindingsFor twenty-one statements, the panel achieved consensus on 17 statements; another 5 were dropped due to lack of consensus. The consensus was obtained on statements that address the need for the implementation of administrative policies, training and awareness, standard procedure for the continued use of engineering controls, stringent work practice controls and preventive controls. ConclusionThe statements presented may guide surgeons and OR personnel in the practical management of surgical smoke safety, mitigating the risks associated with it. The consensus statement also provides a series of recommendations that can be used with other stakeholders, such as policymakers, hospital administrators and professional societies, to highlight and motivate the implementation of meaningful policies.
C1 [Heroor, Anil Ashok] Fortis Hosp, Mumbai, India.
   [Bin Asaf, Belal] Medanta The Med, Inst Chest Surg, Chest Onco Surg & Lung Transplantat, Gurugram, India.
   [Deo, Suryanarayana S. V.] All India Inst Med Sci, Dept Surg Oncol, New Delhi, India.
   [Lau, Eric Hui-Lun] Chinese Univ Hong Kong, Dept Otorhinolaryngol Head & Neck Surg, Shatin, Hong Kong, Peoples R China.
   [Mok, Chi Wei] Changi Gen Hosp, Dept Surg, Div Breast Surg, Singapore, Singapore.
   [Mok, Chi Wei] Singhlth Duke NUS Breast Ctr, Singapore, Singapore.
   [DiPasco, Peter Joseph] Mercy Hosp, Mercy Clin Surg Specialists, St Louis, MO USA.
   [Jain, Pradeep] Fortis Hosp, Gastrointestinal Oncosurg, New Delhi, India.
   [Anand, Utpal] All India Inst Med Sci, Dept Surg Gastroenterol, Patna, India.
C3 All India Institute of Medical Sciences (AIIMS) New Delhi; Chinese
   University of Hong Kong; Changi General Hospital; Saint Johns Mercy
   Medical Center; All India Institute of Medical Sciences (AIIMS) Patna
RP Mok, CW (通讯作者)，Changi Gen Hosp, Dept Surg, Div Breast Surg, Singapore, Singapore.; Mok, CW (通讯作者)，Singhlth Duke NUS Breast Ctr, Singapore, Singapore.
EM mok.chi.wei@singhealth.com.sg
CR Alp E, 2006, J HOSP INFECT, V62, P1, DOI 10.1016/j.jhin.2005.01.014
   Association of Peri Operative Registered Nurses (AORN)`, MAN SURG SMOK TOOLK
   Association of PeriOperative Registered Nurses (AORN), 2014, STAND REC GUID, P141
   Association of Surgical Technologists (AST), 2012, AST STAND PRACT US E
   Ball Kay, 2010, AORN J, V92, P142, DOI 10.1016/j.aorn.2010.06.002
   Barrett WL, 2003, SURG ENDOSC, V17, P979, DOI 10.1007/s00464-002-8584-5
   Benson SM, 2013, ASSOC OPER ROOM NURS, V97, P457, DOI 10.1016/j.aorn.2013.01.015
   Bigony Lorraine, 2007, AORN J, V86, P1013, DOI 10.1016/j.aorn.2007.07.005
   Canadian Centre for Occupational Health Safety, 2014, LAS PLUMESHEALTH CAR
   CDC-NIOSH, 200100663019 CDCNIOS
   Centres for Disease Control Prevention (CDC). The National Institute for Occupational Safety and Health (NIOSH), SURG SMOK
   Cepress JM., 2020, MED DEVICES DIAGN EN, V5, P1, DOI [10.15761/MDDE.1000129, DOI 10.15761/MDDE.1000129]
   Champault G, 1997, BRIT J SURG, V84, P993, DOI 10.1002/bjs.1800840724
   Chung YJ, 2010, INT J UROL, V17, P944, DOI 10.1111/j.1442-2042.2010.02636.x
   CSA Standard Z305.13-13 (R2020)`, Z3051313 CSA
   Edwards Ben E, 2012, AORN J, V95, P337, DOI 10.1016/j.aorn.2011.07.019
   Edwards Ben E, 2008, AORN J, V87, P739, DOI 10.1016/j.aorn.2007.11.001
   Emergency Care Research Institute (ECRI), 2007, LAS US SAF HEATHC RI
   European Operating Room Nurses Association (EORNA)`, 2018, REC PREV PROT SURG P
   Fan JKM, 2009, ASIAN J SURG, V32, P253, DOI 10.1016/S1015-9584(09)60403-6
   Fencl JL, 2017, ASSOC OPER ROOM NURS, V105, P489, DOI 10.1016/j.aorn.2017.03.006
   Gao S, 2016, ANN OCCUP HYG, V60, P608, DOI 10.1093/annhyg/mew006
   GATTI JE, 1992, PLAST RECONSTR SURG, V89, P781, DOI 10.1097/00006534-199205000-00001
   Georgesen C, 2018, J AM ACAD DERMATOL, V79, P746, DOI 10.1016/j.jaad.2018.06.003
   IFPN (International Federation of Perioperative Nurses), 2015, GUID RISKS HAZ MAN S
   Ilce A, 2017, J CLIN NURS, V26, P1555, DOI 10.1111/jocn.13455
   JOHNSON GK, 1991, J MED VIROL, V33, P47, DOI 10.1002/jmv.1890330110
   Jones LCR, 2021, J LASER APPL, V33, DOI 10.2351/7.0000360
   Kwak HD, 2016, OCCUP ENVIRON MED, V73, P857, DOI 10.1136/oemed-2016-103724
   Lee T, 2018, J OCCUP ENVIRON HYG, V15, P341, DOI 10.1080/15459624.2017.1422082
   Liu Y, 2019, J CANCER, V10, P2788, DOI 10.7150/jca.31464
   Lu W, 2016, Zhonghua Lao Dong Wei Sheng Zhi Ye Bing Za Zhi, V34, P643, DOI 10.3760/cma.j.issn.1001-9391.2016.09.002
   Manuele F. A., 2005, Professional Safety, V50, P33
   Ministry Ministry of Health New South Wales Australia`, 2015, WORK HLTH SAF CONTR
   Nabh.co, 2018, REV GUID AIR COND OP
   OSHA, DIR 89 391 EEC 12 JU
   OSHA, LAS EL PLUM
   SAWCHUK WS, 1989, J AM ACAD DERMATOL, V21, P41, DOI 10.1016/S0190-9622(89)70146-8
   Schultz L, 2014, ASSOC OPER ROOM NURS, V99, P289, DOI 10.1016/j.aorn.2013.07.020
   Steege AL, 2016, AM J IND MED, V59, P1020, DOI 10.1002/ajim.22614
   The Joint Commission, QUICK SAF ISS 56 ALL
   Van Giersbergen MY., 2019, INT J HLTH SCI RES, V9, P138
NR 42
TC 0
Z9 0
U1 5
U2 9
PU FRONTIERS MEDIA SA
PI LAUSANNE
PA AVENUE DU TRIBUNAL FEDERAL 34, LAUSANNE, CH-1015, SWITZERLAND
EI 2296-2565
J9 FRONT PUBLIC HEALTH
JI Front. Public Health
PD MAY 26
PY 2022
VL 10
AR 899171
DI 10.3389/fpubh.2022.899171
PG 8
WC Public, Environmental & Occupational Health
WE Science Citation Index Expanded (SCI-EXPANDED); Social Science Citation Index (SSCI)
SC Public, Environmental & Occupational Health
GA 1Y6DW
UT WOS:000808234100001
PM 35692344
OA gold, Green Published
DA 2023-08-09
ER

PT J
AU Ye, H
   Xin, D
   Hu, XF
AF Ye, Hong
   Xin, Dan
   Hu, Xuefei
TI The Nursing Effect of PRECEDE Management on Occupational Exposure to
   Surgical Smoke: Based on a Randomized Controlled Study
SO COMPUTATIONAL AND MATHEMATICAL METHODS IN MEDICINE
LA English
DT Article
ID HEALTH NEEDS-ASSESSMENT; PROCEED MODEL; COMMUNITY PHARMACY
AB Background. Occupational exposure seriously threatens the physical and mental health of professionals and has become an important public health problem. In clinical medical and nursing work, medical staff, especially nursing staff, are faced with the status quo of occupational exposure with high risk, serious harm, and severe situation. Therefore, a sound management system must be established to control the occupational exposure of nurses. Aims. According to the PRECEDE management model, evaluate the operating room nurses' knowledge, belief, and behavior scores on the protection of surgical smoke, understand their awareness of surgical smoke and the current status of protection, improve the mastery rate and protection compliance of surgical smoke-related knowledge in the operating room, reduce the harm of surgical smoke to the human body, and provide a basis for smoke protection.Materials and methods. 125 doctors working in the operating room of our hospital were selected as the control group of this study, and 112 nonsmoke-exposed nurses working in the operating room of our hospital were selected as the observation group. The nurses' knowledge-belief behavior scores and self-evaluation scores of smoke influence were counted before and after the intervention in the operating room. SPSS25.0 was used to process the data. Tests and repeated measures analysis of variance were used to compare the effects before and after intervention. Results. After one month of intervention, the knowledge scores of nurses in the operating room on the protection of surgical smoke increased significantly, and the difference was significant (P < 0.05); the scores of related concepts, physical properties, chemical properties, and authoritative protection standards increased significantly (P < 0.05). There was no significant increase in the scores of smoke hazards (P > 0.05); the attitude of smoke protection increased significantly, which was statistically significant (P < 0.05); and the behavior compliance of smoke protection was significantly increased, which was statistically significant (P < 0.05). After one month of intervention, the self-evaluation score of smoke effect of operating room nurses decreased significantly, and the difference was statistically significant (P < 0.05). The data was analyzed by repeated measure analysis of variance. The knowledge of surgical smoke (F=65.570, P < 0.001), attitude (F=78.307, P < 0.001), and behavior (F=403.015, P < 0.001) scores gradually increased. The observation group's total cholesterol, low-density lipoprotein cholesterol, and the proportion of low-density lipoprotein cholesterol were higher than that of the control group, and the proportion of high-density lipoprotein cholesterol was lower than that of the control group. The difference was statistically significant P < 0.05. Conclusion. After the intervention of operating room nurses under the guidance of PRECEDE management mode, the theoretical knowledge of operating room nurses is effectively improved, the operations are standardized, the self-evaluation scores of smoke influence are reduced, and the safety level of operating room is improved. More importantly, the health of nursing staff is fully guaranteed.
C1 [Ye, Hong; Hu, Xuefei] Wuhan 1 Hosp Operating Room, Wuhan, Peoples R China.
   [Xin, Dan] Wuhan No 1 Hosp, Intervent Dept, Wuhan, Peoples R China.
RP Hu, XF (通讯作者)，Wuhan 1 Hosp Operating Room, Wuhan, Peoples R China.
EM yh707702@163.com; xindan768208@163.com; 631507030123@mails.cqjtu.edu.cn
FU Research Topic of Wuhan Municipal Health and Family Planning Commission
   [WG19D01]
FX The implementation of a whole-process informationized health management
   model combined with cardiac rehabilitation intervention for elderly
   patients with coronary heart disease after PCI can improve the quality
   of life and exercise endurance and at the same time improve the
   patient's selfcare ability. This study was supported by the Research
   Topic of Wuhan Municipal Health and Family Planning Commission: Nursing
   Research on Reducing Occupational Exposure Injury of Surgical Personnel
   under Information Management Mode (WG19D01).
CR Ahmed S, 2017, DISABIL REHABIL, V39, P2198, DOI 10.1080/09638288.2016.1219401
   Antunes D, 2021, SURG-J R COLL SURG E, V19, pE452, DOI [10.1016/j.surge.2021.02.0031479-666X, 10.1016/j.surge.2021.02.003]
   Azar FE, 2018, DIABETES METAB SYND, V12, P1075, DOI 10.1016/j.dsx.2018.06.028
   Calano BJD, 2019, J CLIN NURS, V28, P1879, DOI 10.1111/jocn.14787
   Casey VJ, 2021, ANN BIOMED ENG, V49, P560, DOI 10.1007/s10439-020-02587-w
   Chiang LC, 2003, PATIENT EDUC COUNS, V49, P19, DOI 10.1016/S0738-3991(02)00037-X
   Clarke V A, 1997, Inj Prev, V3, P126, DOI 10.1136/ip.3.2.126
   Cole RE, 2009, J NUTR EDUC BEHAV, V41, P120, DOI 10.1016/j.jneb.2008.03.006
   Cooper Stacy, 2020, MedEdPORTAL, V16, P10920, DOI 10.15766/mep_2374-8265.10920
   Emonds EE, 2021, J AM PHARM ASSOC, V61, pE143, DOI 10.1016/j.japh.2021.01.003
   Ghaffarifar Saeideh, 2015, Glob J Health Sci, V7, P24, DOI 10.5539/gjhs.v7n6p24
   Gorina M, 2019, J CLIN NURS, V28, P1745, DOI 10.1111/jocn.14794
   Handyside L, 2021, RES SOC ADMIN PHARM, V17, P1151, DOI 10.1016/j.sapharm.2020.08.023
   Handyside L, 2021, RES SOC ADMIN PHARM, V17, P292, DOI 10.1016/j.sapharm.2020.03.021
   Kan W, 2021, AM J TRANSL RES, V13, P8142
   Karjalainen M, 2018, PLOS ONE, V13, DOI 10.1371/journal.pone.0195274
   Li CI, 2020, J AIR WASTE MANAGE, V70, P324, DOI 10.1080/10962247.2020.1717675
   Limchantra IV, 2019, JAMA SURG, V154, P960, DOI 10.1001/jamasurg.2019.2515
   Lin H, 2020, J INT MED RES, V48, DOI 10.1177/0300060519895670
   Michaelis M, 2020, INT J ENV RES PUB HE, V17, DOI 10.3390/ijerph17020515
   Mosavi F, 2020, J EDUC HEALTH PROMOT, V9, DOI 10.4103/jehp.jehp_534_19
   Nejhaddadgar N, 2019, DIABETES METAB SYND, V13, P440, DOI 10.1016/j.dsx.2018.08.016
   Nomura Y, 2019, J ORAL SCI, V61, P544, DOI 10.2334/josnusd.18-0288
   O'Brien D, 2020, OTOLARYNG HEAD NECK, V163, P508, DOI 10.1177/0194599820917394
   Okoshi K, 2015, SURG TODAY, V45, P957, DOI 10.1007/s00595-014-1085-z
   Pavlinec J, 2020, J UROLOGY, V204, P642, DOI 10.1097/JU.0000000000001142
   Popoola T, 2015, INT J NURS PRACT, V21, P67, DOI 10.1111/ijn.12328
   Saulle R, 2020, CLIN TER, V171, pE167, DOI [10.7417/CT.2020.2208, 10.7417/CT2020.2208]
   Sezgin D, 2018, INTENS CRIT CARE NUR, V47, P89, DOI 10.1016/j.iccn.2018.02.007
   Su N., 2019, NURS RES, V33, P1440, DOI [10.12102/j.issn.1009-6493.2019.08.044, DOI 10.12102/J.ISSN.1009-6493.2019.08.044]
   Walsh JR, 2014, J NUTR EDUC BEHAV, V46, pS2, DOI 10.1016/j.jneb.2013.11.005
   Wittenbecher C, 2022, NAT COMMUN, V13, DOI 10.1038/s41467-022-28496-1
   Yalcin S, 2011, J PEDIATR SURG, V46, P1887, DOI 10.1016/j.jpedsurg.2011.06.025
   York K, 2018, AORN J, V107, P692, DOI 10.1002/aorn.12149
NR 34
TC 0
Z9 0
U1 6
U2 11
PU HINDAWI LTD
PI LONDON
PA ADAM HOUSE, 3RD FLR, 1 FITZROY SQ, LONDON, W1T 5HF, ENGLAND
SN 1748-670X
EI 1748-6718
J9 COMPUT MATH METHOD M
JI Comput. Math. Method Med.
PD MAY 20
PY 2022
VL 2022
AR 8610517
DI 10.1155/2022/8610517
PG 9
WC Mathematical & Computational Biology
WE Science Citation Index Expanded (SCI-EXPANDED)
SC Mathematical & Computational Biology
GA 3F9RR
UT WOS:000830997600004
PM 35633927
OA Green Published, gold
DA 2023-08-09
ER

PT J
AU Yu, CL
   Hsieh, SI
   Lin, LH
   Chi, SF
   Huang, TH
   Yeh, SL
   Wang, C
AF Yu, Ching-Lan
   Hsieh, Suh-Ing
   Lin, Li-Hung
   Chi, Shu-Fen
   Huang, Tzu-Hsin
   Yeh, Shu-Ling
   Wang, Chi
TI Factors Associated with Surgical Smoke Self-Protection Behavior of
   Operating Room Nurses
SO HEALTHCARE
LA English
DT Article
DE surgical smoke; personal characteristics; attitude; perceived
   attributes; self-protection behavior
ID ELECTROSURGERY; EXPOSURE; RISKS
AB Surgical smoke has been proven to be harmful and carcinogenic to humans as well as increasing the risk of acquiring infectious diseases. The operating room nurses' willingness to use protective equipment against surgical smoke was low. The factors associated with personal protective behavior in the operating room against surgical smoke were sparsely explored. The purpose of this study is to determine factors associated with surgical smoke self-protection behavior of the operating room nurses. This was a descriptive correlational study using a convenience sample from a medical center in northern Taiwan. The self-designed questionnaires included personal characteristics and perceived attributes. The data were analyzed by descriptive and linear regression. Attendance at in-service education with regard to surgical smoke, the attitude to surgical smoke, and surgical smoke self-protection barriers were significant factors found in multivariate linear regression after controlling the covariates. The overall model was significant and accounted for 14.2% of variances. In summary, attending in-service education, attitude and barriers in executing self-protective behaviors were significant factors. It is important to promote operating room nurses' health through providing correct surgical smoke knowledge, self-protection strategies to improve attitudes toward surgical smoke, improving the hospital's environment by adding surgical smoke evacuation equipment, and standardizing the operating procedures.
C1 [Yu, Ching-Lan; Hsieh, Suh-Ing; Lin, Li-Hung; Chi, Shu-Fen; Yeh, Shu-Ling] Chang Gung Univ Sci & Technol, Taoyuan Chang Gung Mem Hosp, Dept Nursing, Taoyuan 33378, Taiwan.
   [Huang, Tzu-Hsin] Taiwan Union Nurses Assoc, Taipei 103, Taiwan.
   [Wang, Chi] Chang Gung Univ, Linkou Chang Gung Mem Hosp, Sch Nursing, Dept Nursing, Taoyuan 33305, Taiwan.
C3 Chang Gung Memorial Hospital; Chang Gung University of Science &
   Technology; Chang Gung Memorial Hospital; Chang Gung University
RP Hsieh, SI (通讯作者)，Chang Gung Univ Sci & Technol, Taoyuan Chang Gung Mem Hosp, Dept Nursing, Taoyuan 33378, Taiwan.
EM chinglanyu12002@gmail.com; ishsieh@mail.cgust.edu.tw; kathy@cgmh.org.tw;
   nice@cgmh.org.tw; grace362966@gmail.com; q22122@cgmh.org.tw;
   gigy@cgmh.org.tw
OI chinglan, Yu/0000-0003-3922-2076
FU Chang Gung Memorial Research Grant of the Chang Gung Medical Foundation
   [CMRPG5J0161]
FX This study was supported by Chang Gung Memorial Research Grant of the
   Chang Gung Medical Foundation (CMRPG5J0161).
CR Addley S., 2018, OCCUP ENVIRON MED, V75, pA166
   [Anonymous], SELF STUDY GUID RES
   AORN, 2017, AORN J, V105, P498, DOI 10.1016/j.aorn.2017.02.008
   Asdornwised U, 2018, J PERIOPER NURS, V31, P33, DOI DOI 10.26550/311/33-41
   Association of Perioperative Register Nurses (AORN), RECOMMENDED PRACTICE, P118
   Ball K., 2022, PERIOPER CARE OPER R, V26, P1, DOI [10.1016/j.pcorm.2021.100232, DOI 10.1016/J.PCORM.2021.100232]
   Ball Kay, 2012, ORNAC J, V30, P14
   Ball Kay, 2010, AORN J, V92, pe1, DOI 10.1016/j.aorn.2009.10.026
   Ball Kay, 2010, AORN J, V92, P142, DOI 10.1016/j.aorn.2010.06.002
   Benson SM, 2013, ASSOC OPER ROOM NURS, V97, P457, DOI 10.1016/j.aorn.2013.01.015
   Castelluccio Donna, 2012, AORN J, V95, P612, DOI 10.1016/j.aorn.2012.03.001
   Chapman LW, 2017, JAMA DERMATOL, V153, P467, DOI 10.1001/jamadermatol.2016.5899
   Chavis S, 2016, ASSOC OPER ROOM NURS, V103, P289, DOI 10.1016/j.aorn.2016.01.007
   Clinic C, 2021, NIC HEAD
   Croke L, 2021, ASSOC OPER ROOM NURS, V114, pP4, DOI 10.1002/aorn.13523
   Dobbie MK, 2017, AORN J, V106, P503, DOI 10.1016/j.aorn.2017.09.011
   Edwards Ben E, 2012, AORN J, V95, P337, DOI 10.1016/j.aorn.2011.07.019
   Edwards Ben E, 2008, AORN J, V87, P739, DOI 10.1016/j.aorn.2007.11.001
   Faul F, 2009, BEHAV RES METHODS, V41, P1149, DOI 10.3758/BRM.41.4.1149
   Fencl JL, 2017, ASSOC OPER ROOM NURS, V105, P489, DOI 10.1016/j.aorn.2017.03.006
   Fu L., 2016, TAIWAN PERIOPERATIVE, P1
   Hill DS, 2012, J PLAST RECONSTR AES, V65, P911, DOI 10.1016/j.bjps.2012.02.012
   Hosmer DW, 2013, WILEY SER PROBAB ST, P89
   Iberdrola S.A., 2021, NOISE POLLUTION REDU
   Ilce A, 2017, J CLIN NURS, V26, P1555, DOI 10.1111/jocn.13455
   Karadag, 2020, INT J CARING SCI, V13, P489
   Khoshdel H., 2014, J SURG TRAUMA, V2, P17
   Massarweh NN, 2006, J AM COLL SURGEONS, V202, P520, DOI 10.1016/j.jamcollsurg.2005.11.017
   Ministry of Employment and Labor, 2019, OCCUPATIONAL SAFETY
   Ogg MJ., 2020, SURG SMOKE INHALATIO
   Okoshi K, 2015, SURG TODAY, V45, P957, DOI 10.1007/s00595-014-1085-z
   Peris E., 2020, BOTH HUMAN HLTH ENV
   Plante T., 2019, AORN J, V110, P180
   Spearman J, 2007, ANN ROY COLL SURG, V89, P162, DOI 10.1308/003588407X155752
   Steege AL, 2016, AM J IND MED, V59, P1020, DOI 10.1002/ajim.22614
   Tan E., 2017, ACORN J PERIOPER NUR, V30, P33, DOI DOI 10.26550/2209-1092.1019
   The National Institute for Occupational Safety and Health (NIOSH), CONTR SMOK LAS EL SU
   United States Department of Labor, OSH ACT 1970
   York K, 2018, AORN J, V107, P692, DOI 10.1002/aorn.12149
   Yu C.L., 2021, TAIWAN J PUBLIC HLTH, V40, P268
NR 40
TC 0
Z9 0
U1 5
U2 8
PU MDPI
PI BASEL
PA ST ALBAN-ANLAGE 66, CH-4052 BASEL, SWITZERLAND
EI 2227-9032
J9 HEALTHCARE-BASEL
JI Healthcare
PD MAY
PY 2022
VL 10
IS 5
AR 965
DI 10.3390/healthcare10050965
PG 14
WC Health Care Sciences & Services; Health Policy & Services
WE Science Citation Index Expanded (SCI-EXPANDED); Social Science Citation Index (SSCI)
SC Health Care Sciences & Services
GA 1R2TM
UT WOS:000803227600001
PM 35628101
OA gold, Green Published
DA 2023-08-09
ER

PT J
AU Karjalainen, M
   Kontunen, A
   Anttalainen, A
   Makela, M
   Varga, S
   Lepomaki, M
   Anttalainen, O
   Kumpulainen, P
   Oksala, N
   Roine, A
   Vehkaoja, A
AF Karjalainen, Markus
   Kontunen, Anton
   Anttalainen, Anna
   Makela, Meri
   Varga, Soma
   Lepomaki, Maiju
   Anttalainen, Osmo
   Kumpulainen, Pekka
   Oksala, Niku
   Roine, Antti
   Vehkaoja, Antti
TI Characterization of signal kinetics in real time surgical tissue
   classification system
SO SENSORS AND ACTUATORS B-CHEMICAL
LA English
DT Article
DE Differential ion mobility spectrometry; Surgical margin analysis; Tissue
   classification; Signal carry-over
AB Effective surgical margin assessment is paramount for good oncological outcomes and new methods are in active development. One emerging approach is the analysis of the chemical composition of surgical smoke from tissues. Surgical smoke is typically removed with a smoke evacuator to protect the operating room staff from its harmful effects to the respiratory system. Thus, analysis of the evacuated smoke without disturbing the operation is a feasible approach. Smoke transportation is subject to lags that affect system usability. We analyzed the smoke transportation delay and evaluated its effects to tissue classification with differential mobility spectrometry in a simulated setting using porcine tissues. With a typical smoke evacuator setting, the front of the surgical plume reaches the analysis system in 380 ms and the sensor within one second. For a typical surgical incision (duration 1.5 s), the measured signal reaches its maximum in 2.3 s and declines to under 10% of the maximum in 8.6 s from the start of the incision. Two-class tissue classification was tested with 2, 3, 5, and 11 s repetition rates resulting in no significant differences in classification accuracy, implicating that signal retention from previous samples is mitigated by the classification algorithm.
C1 [Karjalainen, Markus; Kontunen, Anton; Vehkaoja, Antti] Tampere Univ, Fac Med & Hlth Technol, Sensor Technol & Biomeasurements, Hervanta Campus,Korkeakoulunkatu 3, FI-33720 Tampere, Finland.
   [Karjalainen, Markus; Kontunen, Anton; Anttalainen, Anna; Makela, Meri; Anttalainen, Osmo; Kumpulainen, Pekka; Oksala, Niku; Roine, Antti] Olfactomics Ltd, Korkeakoulunkatu 7, FI-33720 Tampere, Finland.
   [Varga, Soma] Pazmany Peter Catholic Univ, Fac Informat Technol & Bion, Prater U 50-A, H-1083 Budapest, Hungary.
   [Lepomaki, Maiju; Oksala, Niku] Tampere Univ, Fac Med & Hlth Technol, Surg, Kauppi Campus,Arvo Building,Arvo Ylpon Katu 34, FI-33520 Tampere, Finland.
   [Lepomaki, Maiju] Fimlab Labs, Dept Pathol, Arvo Ylpon Katu 4, FI-33520 Tampere, Finland.
   [Oksala, Niku] Tampere Univ Hosp, Cent Hosp, Vasc Ctr, POB 2000, FI-33521 Tampere, Finland.
   [Karjalainen, Markus] Tampere Univ, Korkeakoulunkatu 6, FI-33101 Tampere, Finland.
C3 Tampere University; Pazmany Peter Catholic University; Tampere
   University; Tampere University; Tampere University Hospital; Tampere
   University
RP Karjalainen, M (通讯作者)，Tampere Univ, Korkeakoulunkatu 6, FI-33101 Tampere, Finland.
EM markus.karjalainen@tuni.fi
RI Roine, Antti/AAU-5071-2020; Vehkaoja, Antti/P-4765-2015
OI Roine, Antti/0000-0002-1811-2671; Vehkaoja, Antti/0000-0003-3721-3467;
   Kumpulainen, Pekka/0000-0003-4121-2707; Kontunen,
   Anton/0000-0002-2220-1351; Anttalainen, Anna/0000-0002-4041-8044
FU The Finnish Cultural Foundation, Pirkanmaa Regional Fund, Finland;
   Doctoral School of the Faculty of Medicine and Health Technology,
   Tampere University; Emil Aaltonen Foundation, Finland; Doctoral School
   of Tampere University [210073]; Finnish Medical Foundation; Cancer
   Foundation of Finland [2167, 4038]; Competitive State Research Financing
   of the Expert Responsibility area of Tampere University Hospital,
   Finland; Academy of Finland, Finland [9s045, 9T044, 9U042, 150618,
   9V044, 9040, 9AA057, 9AB052, MK301]; Tampereen
   Tuberkuloosisaatio~(Tampere Tuberculosis Foundation) [292477]; European
   Union [848682]
FX Markus Karjalainen declares funding from The Finnish Cultural
   Foundation, Pirkanmaa Regional Fund, Finland. Anton Kontunen de-clares
   funding from the Doctoral School of the Faculty of Medicine and Health
   Technology, Tampere University, and Emil Aaltonen Foundation, Finland
   (Grant number 210073) . Maiju Lepomaki declares funding from the
   Doctoral School of Tampere University, the Finnish Medical Foun-dation
   (Grant numbers 2167, 4038) , and Cancer Foundation of Finland. Niku
   Oksala declares funding from Competitive State Research Financing of the
   Expert Responsibility area of Tampere University Hospital, Finland
   (Grant numbers 9s045, 9T044, 9U042, 150618, 9V044, 9040, 9AA057, 9AB052
   and MK301) ; from Competitive funding to strengthen university research
   profiles funded by Academy of Finland, Finland, decision number 292477;
   and from Tampereen Tuberkuloosisaatio (Tampere Tuberculosis Foundation)
   . Olfactomics has received funding from the European Union's Horizon
   2020 research and innovation programme, EU under grant agreements No
   848682. The study sponsors did not have any involvement in the study
   design; collection, analysis, and interpretation of data; the writing of
   the manuscript; or the decision to submit the manuscript for
   publication.
CR [Anonymous], 2008, INTRO THEORY LEVY FL, DOI DOI 10.1002/9783527622979.CH5
   Balog J, 2013, SCI TRANSL MED, V5, DOI 10.1126/scitranslmed.3005623
   Fabrizio MD, 2000, J ENDOUROL, V14, P133, DOI 10.1089/end.2000.14.133
   Farsad N, 2013, PLOS ONE, V8, DOI 10.1371/journal.pone.0082935
   Fatou B, 2016, SCI REP-UK, V6, DOI 10.1038/srep25919
   Haapala I, 2017, IDENTIFYING BRAIN TU
   Hoadley KA, 2018, CELL, V173, P291, DOI 10.1016/j.cell.2018.03.022
   Karjalainen M, 2020, INT J ION MOBIL SPEC, V23, P83, DOI 10.1007/s12127-020-00266-z
   Kim NR, 2019, IEEE ACCESS, V7, P81849, DOI 10.1109/ACCESS.2018.2889683
   Kontunen A, 2021, IEEE ACCESS, V9, P168355, DOI 10.1109/ACCESS.2021.3136719
   Kontunen A, 2021, IEEE SENS J, V21, P717, DOI 10.1109/JSEN.2020.3012965
   Kumcu A, 2017, INT J MED ROBOT COMP, V13, DOI 10.1002/rcs.1758
   Liboon J, 1997, OTOLARYNG HEAD NECK, V116, P379, DOI 10.1016/S0194-5998(97)70277-8
   Maiju L., 2022, EXP MOL PATHOL
   Maloney BW, 2018, J BIOMED OPT, V23, DOI 10.1117/1.JBO.23.10.100901
   Meeuwsen FC, 2017, SURG INNOV, V24, P373, DOI 10.1177/1553350617705207
   Murin Y., 2016, IEEE GLOB COMM C, P1
   Reznik E, 2018, CELL SYST, V6, P301, DOI 10.1016/j.cels.2017.12.014
   Richter F, 2019, IEEE INT CONF ROBOT, P444, DOI 10.1109/ICRA.2019.8794051
   Schafer KC, 2009, ANGEW CHEM INT EDIT, V48, P8240, DOI 10.1002/anie.200902546
   Schwarz J, 2020, ANN SURG ONCOL, V27, P2278, DOI 10.1245/s10434-020-08483-w
   St John ER, 2017, BREAST CANCER RES, V19, DOI 10.1186/s13058-017-0845-2
   Sutinen M, 2017, IDENTIFYING BREAST T
   Sutinen M, 2019, EJSO-EUR J SURG ONC, V45, P141, DOI 10.1016/j.ejso.2018.09.005
   Vedbhushan ST, 2013, INDIAN J SURG, V75, P440, DOI 10.1007/s12262-012-0520-x
   Virtanen J, 2022, J BREATH RES, V16, DOI 10.1088/1752-7163/ac3b39
NR 26
TC 1
Z9 1
U1 0
U2 18
PU ELSEVIER SCIENCE SA
PI LAUSANNE
PA PO BOX 564, 1001 LAUSANNE, SWITZERLAND
EI 0925-4005
J9 SENSOR ACTUAT B-CHEM
JI Sens. Actuator B-Chem.
PD AUG 15
PY 2022
VL 365
AR 131902
DI 10.1016/j.snb.2022.131902
EA APR 2022
PG 8
WC Chemistry, Analytical; Electrochemistry; Instruments & Instrumentation
WE Science Citation Index Expanded (SCI-EXPANDED)
SC Chemistry; Electrochemistry; Instruments & Instrumentation
GA 1K4HK
UT WOS:000798563700004
OA hybrid
DA 2023-08-09
ER

PT J
AU Azam, MA
   Khan, KB
   Rehman, E
   Khan, SU
AF Azam, Muhammad Adeel
   Khan, Khan Bahadar
   Rehman, Eid
   Khan, Sana Ullah
TI Smoke removal and image enhancement of laparoscopic images by an
   artificial multi-exposure image fusion method
SO SOFT COMPUTING
LA English
DT Article
DE Artificial multi-exposure fusion; Smoke removal; Laparoscopic Images;
   Image fusion and enhancement
ID FRAMEWORK; ALGORITHM
AB In laparoscopic surgery, image quality is often degraded by surgical smoke or by side effects of the illumination system, such as reflections, specularities, and non-uniform illumination. The degraded images complicate the work of the surgeons and may lead to errors in image-guided surgery. Existing enhancement algorithms mainly focus on enhancing global image contrast, overlooking local contrast. Here, we propose a new Patch Adaptive Structure Decomposition utilizing the Multi-Exposure Fusion technique to enhance the local contrast of laparoscopic images for better visualization. The set of under-exposure level images is obtained from a single input blurred image by using gamma correction. Spatial linear saturation is applied to enhance image contrast and to adjust the image saturation. The Multi-Exposure Fusion (MEF) is used on a series of multi-exposure images to obtain a single clear and smoke-free fused image. MEF is applied by using adaptive structure decomposition on all image patches. Image entropy based on the texture energy is used to calculate image energy strength. The texture entropy energy determined the patch size that is useful in the decomposition of image structure. The proposed method effectively eliminate smoke and enhance the degraded laparoscopic images. The qualitative results showed that the visual quality of the resultant images is improved and smoke-free. Furthermore, the quantitative scores computed of the metrics: FADE, Blur, JNBM, and Edge Intensity are significantly improved as compared to other existing methods.
C1 [Azam, Muhammad Adeel] Ist Italiano Tecnol, Dept Adv Robot, Genoa, Italy.
   [Azam, Muhammad Adeel] Univ Genoa, Dept Informat Bioengn Robot & Syst Engn, Genoa, Italy.
   [Khan, Khan Bahadar] Islamia Univ Bahawalpur, Fac Engn, Dept Telecommun Engn, Bahawalpur 63100, Pakistan.
   [Rehman, Eid] Fdn Univ, Dept Software Engn, Rawalpindi Campus, Islamabad, Pakistan.
   [Khan, Sana Ullah] Kohat Univ Sci & Technol Kohat KUST, Inst Inst Comp, KPK, Kohat, Pakistan.
C3 Istituto Italiano di Tecnologia - IIT; University of Genoa; Islamia
   University of Bahawalpur
RP Khan, KB (通讯作者)，Islamia Univ Bahawalpur, Fac Engn, Dept Telecommun Engn, Bahawalpur 63100, Pakistan.
EM adeel.azam@iit.it; kb.khattak@gmail.com; eidrehmanktk@fui.edu.pk;
   sana.ullah@kust.edu.pk
RI ; Khan, Khan Bahadar/E-2289-2019
OI AZAM, MUHAMMAD ADEEL/0000-0001-9226-1838; Khan, Khan
   Bahadar/0000-0003-1409-7571
CR Ancuti CO, 2013, IEEE T IMAGE PROCESS, V22, P3271, DOI 10.1109/TIP.2013.2262284
   Azam MA, 2022, LARYNGOSCOPE, V132, P1798, DOI 10.1002/lary.29960
   Azam MA, 2021, CMC-COMPUT MATER CON, V68, P821, DOI 10.32604/cmc.2021.016131
   Baid A, 2017, I S BIOMED IMAGING, P732, DOI 10.1109/ISBI.2017.7950623
   Bansal Bindu, 2017, International Journal of Image, Graphics and Signal Processing, V9, P62, DOI 10.5815/ijigsp.2017.11.07
   Choi LK, 2015, IEEE T IMAGE PROCESS, V24, P3888, DOI 10.1109/TIP.2015.2456502
   Crete F, 2007, PROC SPIE, V6492, DOI 10.1117/12.702790
   Fan YL, 2021, SOFT COMPUT, V25, P2221, DOI 10.1007/s00500-020-05291-y
   Fattal R, 2008, ACM T GRAPHIC, V27, DOI 10.1145/1360612.1360671
   Ferzli Rony, 2007, Proceedings 2007 IEEE International Conference on Image Processing, ICIP 2007, P445
   Ferzli R, 2009, IEEE T IMAGE PROCESS, V18, P717, DOI 10.1109/TIP.2008.2011760
   Galdran A, 2018, SIGNAL PROCESS, V149, P135, DOI 10.1016/j.sigpro.2018.03.008
   Hahn KY, 2017, SURG LAPARO ENDO PER, V27, P341, DOI 10.1097/SLE.0000000000000459
   Hautiere Nicolas, 2008, Image Analysis & Stereology, V27, P87, DOI 10.5566/ias.v27.p87-95
   He KM, 2011, IEEE T PATTERN ANAL, V33, P2341, DOI 10.1109/TPAMI.2010.168
   He KM, 2010, LECT NOTES COMPUT SC, V6311, P1
   KHAN Z, 2020, ELECT ENG SYST SCI
   Kotwal A, 2016, I S BIOMED IMAGING, P1050, DOI 10.1109/ISBI.2016.7493446
   Li HF, 2020, IEEE T INSTRUM MEAS, V69, P1082, DOI 10.1109/TIM.2019.2912239
   Li HF, 2018, PATTERN RECOGN, V79, P130, DOI 10.1016/j.patcog.2018.02.005
   Li HF, 2016, INFRARED PHYS TECHN, V76, P174, DOI 10.1016/j.infrared.2016.02.005
   Li YY, 2018, ENTROPY-SWITZ, V20, DOI 10.3390/e20070522
   Li YN, 2018, NEUROCOMPUTING, V283, P73, DOI 10.1016/j.neucom.2017.12.046
   Ma KD, 2017, IEEE T IMAGE PROCESS, V26, P2519, DOI 10.1109/TIP.2017.2671921
   Nair D., 2022, SN COMPUT SCI, DOI 10.1007/s42979-021-00925-w
   Nan D, 2016, KSII T INTERNET INF, V10, P1182, DOI 10.3837/tiis.2016.03.013
   Qi GQ, 2020, SENSORS-BASEL, V20, DOI 10.3390/s20061597
   Rahman ZU, 2004, J ELECTRON IMAGING, V13, P100, DOI 10.1117/1.1636183
   Rong Z, 2014, OPTIK, V125, P3064, DOI 10.1016/j.ijleo.2013.12.077
   Salazar-Colores S, 2020, DESMOKING LAPAROSCOP, P1
   Salazar-Colores S, 2018, J ELECTRON IMAGING, V27, DOI 10.1117/1.JEI.27.4.043022
   Sdiri B., 2016, IST INT S ELECT IMAG, DOI 10.2352/ISSN.2470-1173.2016.13.IQSP-212
   Stoyanov D, 2012, ANN BIOMED ENG, V40, P332, DOI 10.1007/s10439-011-0441-z
   Tan RT, 2008, PROC CVPR IEEE, P2347, DOI 10.1109/cvpr.2008.4587643
   Tarel JP, 2009, IEEE I CONF COMP VIS, P2201, DOI 10.1109/ICCV.2009.5459251
   Thomas G, 2011, IEEE T INSTRUM MEAS, V60, P1565, DOI 10.1109/TIM.2010.2089110
   Twinanda AP, 2017, IEEE T MED IMAGING, V36, P86, DOI 10.1109/TMI.2016.2593957
   Vese LA, 2003, J SCI COMPUT, V19, P553, DOI 10.1023/A:1025384832106
   Yin L, 2019, IEEE ACCESS, V7, P98290, DOI 10.1109/ACCESS.2019.2929303
   Yu ZY, 2004, IEEE IMAGE PROC, P1001
   Zhu QS, 2015, IEEE T IMAGE PROCESS, V24, P3522, DOI 10.1109/TIP.2015.2446191
   Zhu ZQ, 2016, NEUROCOMPUTING, V214, P471, DOI 10.1016/j.neucom.2016.06.036
NR 42
TC 1
Z9 1
U1 2
U2 7
PU SPRINGER
PI NEW YORK
PA ONE NEW YORK PLAZA, SUITE 4600, NEW YORK, NY, UNITED STATES
SN 1432-7643
EI 1433-7479
J9 SOFT COMPUT
JI Soft Comput.
PD AUG
PY 2022
VL 26
IS 16
SI SI
BP 8003
EP 8015
DI 10.1007/s00500-022-06990-4
EA APR 2022
PG 13
WC Computer Science, Artificial Intelligence; Computer Science,
   Interdisciplinary Applications
WE Science Citation Index Expanded (SCI-EXPANDED)
SC Computer Science
GA 2Y7RD
UT WOS:000780664800003
OA Green Submitted
DA 2023-08-09
ER

PT J
AU Seipp, HM
   Wild, M
   Sticher, J
   Maier-Hasselmann, A
   Esters, J
   Steffens, T
   Birnstein, K
   Ziegler, M
   Herzog-Niescery, J
AF Seipp, Hans-Martin
   Wild, Michael
   Sticher, Jochen
   Maier-Hasselmann, Andreas
   Esters, Jan
   Steffens, Thomas
   Birnstein, Katja
   Ziegler, Mareike
   Herzog-Niescery, Jennifer
TI Influence of two different operating room ventilation systems on the
   surgical smoke exposure of surgeons
SO JOURNAL OF BUILDING ENGINEERING
LA English
DT Article
DE Electrosurgical device; Mixed turbulent flow; Occupational exposure;
   Operating room; Particles; Unidirectional displacement flow
ID PARTICLES
AB The intraoperative use of electrosurgical devices leads to the emission of surgical smoke, which is a proven health risk for operating room personnel. According to guidelines, either a unidirectional displacement flow system or mixed turbulent flow ventilation are recommended to reduce the surgical smoke exposure. However, the impact of the ventilation system on the particle concentration in clinical practice remains unclear. We performed a multicenter study and first investigated the turbulence intensity (for unidirectional displacement flow) and the recovery time (for mixed turbulent flow) in 15 operating rooms. Then, particle concentrations sized > 0.3 mu m were measured in the surgeons' breathing zones and the 5th percentile, the mean, the 95th percentile, and the maximum concentration were determined. The average particle concentrations during 179 surgical procedures (unidirectional displacement flow: n = 87 surgeries; mixed turbulent flow: n = 92 surgeries; median time from skin incision to suture: 70 min; median electrocautery time: 24%/16.8 min) were 1.5 E+05/m(3) (5th percentile), 1.7 E+06/m3 (mean), 2.5 E+07/m(3) (95th percentile), and 2.1 E+08/m(3) (maximum). Unidirectional displacement flow ventilation systems with turbulence intensities < 5% decreased the particle concentration by a factor of 5.3 for the 5th percentile, 2.1 for the mean, 5.7 for the 95th percentile, and 6.6 for the maximum concentration compared to unidirectional displacement flow systems with turbulence intensities > 20%. Furthermore, a turbulence intensity < 5% reduced particles 15.5-times (5th percentile), 8.6-times (mean), 8.4-times (95th percentile), and 6.4-times (maximum) more effective than mixed turbulent flow ventilation. We concluded that the ventilation system has a relevant quantitative effect on the particle concentration, especially if electrocautery devices are used. A unidirectional displacement flow system with a turbulence intensity < 5% reduced particles best, while mixed turbulent flow ventilation is not optimal for surgeries with surgical smoke release. Operating room personnel should be aware that even a short period of electrocautery application can cause high concentrations of surgical smoke particles. Thus, electrocautery devices should always be used with caution.
C1 [Seipp, Hans-Martin; Steffens, Thomas; Birnstein, Katja; Ziegler, Mareike] Univ Appl Sci, Dept Life Sci Engn, Giessen, Germany.
   [Wild, Michael] Stadt Klinikum Darmstadt, Dept Trauma Surg & Orthoped, Darmstadt, Germany.
   [Sticher, Jochen] Agaplesion Ev Krankenhaus Mittelhessen, Dept Anesthesia, Giessen, Germany.
   [Maier-Hasselmann, Andreas] Stadt Klinikum Bogenhausen, Dept Vasc Surg, Munich, Germany.
   [Esters, Jan] St Marien Hosp, Dept Plast Surg, Ludinghausen, Germany.
   [Herzog-Niescery, Jennifer] Ruhr Univ Bochum, Dept Anesthesiol, St Josef Hosp, Bochum, Germany.
C3 Klinikum Darmstadt; Munchen Klinik; St. Marien Hospital; Ruhr University
   Bochum
RP Herzog-Niescery, J (通讯作者)，Katholisches Klinikum Bochum, Dept Anesthesiol, St Josef Hosp Bochum, Gudrunstr 56, D-44791 Bochum, Germany.
EM j.herzog-niescery@klinikum-bochum.de
OI Wild, Michael/0000-0002-6306-4867
CR Alp E, 2006, J HOSP INFECT, V62, P1, DOI 10.1016/j.jhin.2005.01.014
   [Anonymous], 1994, Ann ICRP, V24, P1
   [Anonymous], 2018, 194642018 DIN
   [Anonymous], 2008, FUNDAMENTAL PRINCIPL
   [Anonymous], ICRP PUBL
   [Anonymous], 2015, 1464412015 ISO
   [Anonymous], 2002, 131822002 EN
   BAGGISH MS, 1987, AM J OBSTET GYNECOL, V156, P1260, DOI 10.1016/0002-9378(87)90158-X
   BAGGISH MS, 1991, LASER SURG MED, V11, P197, DOI 10.1002/lsm.1900110302
   British Standards European Standards, 2004, 14387 BS EN
   Brunekreef B, 2002, LANCET, V360, P1233, DOI 10.1016/S0140-6736(02)11274-8
   Bruske-Hohlfeld Irene, 2008, J Occup Med Toxicol, V3, P31, DOI 10.1186/1745-6673-3-31
   Bustamante-Marin XM, 2017, CSH PERSPECT BIOL, V9, DOI 10.1101/cshperspect.a028241
   Edwards Ben E, 2012, AORN J, V95, P337, DOI 10.1016/j.aorn.2011.07.019
   Fireman EM, 2004, ENVIRON HEALTH PERSP, V112, P1564, DOI 10.1289/ehp.7233
   Fischer S, 2015, MED SCI MONITOR, V21, P2367, DOI 10.12659/MSM.894251
   Fletcher JN, 1999, AM J SURG, V178, P57, DOI 10.1016/S0002-9610(99)00109-9
   Fullerton DG, 2009, TROP MED INT HEALTH, V14, P349, DOI 10.1111/j.1365-3156.2009.02230.x
   Hensman C, 1998, SURG ENDOSC-ULTRAS, V12, P1017, DOI 10.1007/s004649900771
   Herzog-Niescery J, 2015, ANESTH ANALG, V121, P1519, DOI 10.1213/ANE.0000000000001015
   Hofer V, 2022, INT J VENT, V21, P213, DOI 10.1080/14733315.2020.1861774
   Hofer V, 2022, INDOOR AIR, V32, DOI 10.1111/ina.12947
   International Organization for Standardization, 2006, 7730 ISO
   International Organization for Standardization (IOS), 2007, 2150142007 ISO
   International Organization for Standardization (IOS), 2017, 14644 ISO
   *ISO, 2001, 14644 ISO
   Li N, 2003, ENVIRON HEALTH PERSP, V111, P455, DOI 10.1289/ehp.6000
   Liu N, 2020, SPINE J, V20, P166, DOI 10.1016/j.spinee.2019.09.014
   National Institute for Occupational Safety and Health (NIOSH), 1996, CONTR SMOK LAS EL SU
   Okoshi K, 2015, SURG TODAY, V45, P957, DOI 10.1007/s00595-014-1085-z
   Ragde SF, 2016, ANN OCCUP HYG, V60, P860, DOI 10.1093/annhyg/mew033
   Romano F, 2020, INT J ENV RES PUB HE, V17, DOI 10.3390/ijerph17155395
   Sadeghian P, 2020, J BUILD ENG, V31, DOI 10.1016/j.jobe.2020.101423
   Seipp HM, 2018, J OCCUP ENVIRON HYG, V15, P773, DOI 10.1080/15459624.2018.1513134
   Sood A K, 1994, Infect Dis Obstet Gynecol, V2, P167, DOI 10.1155/S1064744994000591
   Tseng HS, 2014, WORLD J SURG ONCOL, V12, DOI 10.1186/1477-7819-12-31
   UNE, 2005, 1007132005 UNE AENOR
   Wang HK, 2015, INT UROL NEPHROL, V47, P1671, DOI 10.1007/s11255-015-1080-3
   Whyte W, 1982, J Hosp Infect, V3, P123, DOI 10.1016/0195-6701(82)90004-4
   Zoon WAC, 2010, BUILD ENVIRON, V45, P1976, DOI 10.1016/j.buildenv.2010.02.011
NR 40
TC 0
Z9 0
U1 1
U2 2
PU ELSEVIER
PI AMSTERDAM
PA RADARWEG 29, 1043 NX AMSTERDAM, NETHERLANDS
EI 2352-7102
J9 J BUILD ENG
JI J. Build. Eng.
PD JUL 15
PY 2022
VL 52
AR 104423
DI 10.1016/j.jobe.2022.104423
EA APR 2022
PG 10
WC Construction & Building Technology; Engineering, Civil
WE Science Citation Index Expanded (SCI-EXPANDED)
SC Construction & Building Technology; Engineering
GA 1X3JM
UT WOS:000807354200003
DA 2023-08-09
ER

PT J
AU Ota, Y
   Ota, K
   Takahashi, T
   Suzuki, S
   Sano, R
   Shiota, M
AF Ota, Yoshiaki
   Ota, Kuniaki
   Takahashi, Toshifumi
   Suzuki, Soichiro
   Sano, Rikiya
   Shiota, Mitsuru
TI Robotic-assisted total hysterectomy with low pneumoperitoneal pressure
   (6 mmHg) and use of surgical plume evacuator system to minimize
   potential airborne particles according to the joint statement on
   minimally invasive gynecologic surgery during the COVID-19 pandemic: A
   case report from Japan
SO GYNECOLOGY AND MINIMALLY INVASIVE THERAPY-GMIT
LA English
DT Article
DE Coronavirus disease 2019; evacuation; filtration system;
   robotic-assisted hysterectomy; surgical plume
AB We presented a case of uncontrolled genital bleeding caused by subserosal fibroid and treated by robotic-assisted hysterectomy during the coronavirus disease 2019 (COVID-19) pandemic. A 49-year-old woman had severe anemia with hypermenorrhea due to submucosal fibroid. Hysterectomy was deemed necessary to control genital bleeding. However, at that time, the number of confirmed COVID-19 cases has been increasing in Japan. Serious concerns have been raised about the risk of severe acute respiratory syndrome coronavirus 2 (SARS-CoV-2) dissemination during minimally invasive surgery due to pneumoperitoneum-associated aerosolization of particles. We tried to prevent the spread of surgical plume by performing surgery under low pneumoperitoneal pressure at 6 mmHg and by using an evacuation/filtration system. As a result, we successfully performed robotic-assisted hysterectomy with minimized risk of spreading surgical plume-containing aerosol particles into the operating room. It is essential to follow the guidelines issued by the relevant societies and act accordingly to reduce the risk of SARS-CoV-2 infection in medical settings while performing surgery. We hope that our experience will help prevent secondary cases of future SARS-CoV-2 infections.
C1 [Ota, Yoshiaki; Suzuki, Soichiro; Sano, Rikiya; Shiota, Mitsuru] Fukushima Med Univ, Kawasaki Med Sch, Dept Gynecol Oncol, Fukushima, Japan.
   [Ota, Kuniaki; Takahashi, Toshifumi] Fukushima Med Univ, Fukushima Med Ctr Children & Women, Fukushima, Japan.
   [Takahashi, Toshifumi] Fukushima Med Univ, Fukushima Med Ctr Children & Women, 1 Hikarigaoka, Fukushima 9601295, Japan.
C3 Fukushima Medical University; Fukushima Medical University; Fukushima
   Medical University
RP Takahashi, T (通讯作者)，Fukushima Med Univ, Fukushima Med Ctr Children & Women, 1 Hikarigaoka, Fukushima 9601295, Japan.
EM totakaha@fmu.ac.jp
RI Ota, Yoshiaki/AFT-6838-2022
OI Ota, Yoshiaki/0000-0003-4443-8365
CR [Anonymous], 2020, J MINIM INVAS GYN, V27, P1027, DOI 10.1016/j.jmig.2020.05.018
   Lee T, 2018, J OCCUP ENVIRON HYG, V15, P341, DOI 10.1080/15459624.2017.1422082
   Li Q, 2020, NEW ENGL J MED, V382, P1199, DOI 10.1056/NEJMoa2001316
   Sroussi J, 2017, J GYNECOL OBSTET HUM, V46, P155, DOI 10.1016/j.jogoh.2016.09.003
   Suda K, 2016, DIGEST ENDOSC, V28, P701, DOI 10.1111/den.12697
   Zeng J, 2020, INTENS CARE MED, V46, P1111, DOI 10.1007/s00134-020-05993-9
   Zhang W, 2020, EMERG MICROBES INFEC, V9, DOI 10.1080/22221751.2020.1729071
NR 7
TC 0
Z9 0
U1 0
U2 0
PU WOLTERS KLUWER MEDKNOW PUBLICATIONS
PI MUMBAI
PA WOLTERS KLUWER INDIA PVT LTD , A-202, 2ND FLR, QUBE, C T S  NO 1498A-2
   VILLAGE MAROL, ANDHERI EAST, MUMBAI, Maharashtra, INDIA
SN 2213-3070
EI 2213-3089
J9 GYNECOL MINIM INVASI
JI Gynecol. Minim. Invasive Ther.-GMIT
PD APR-JUN
PY 2022
VL 11
IS 2
BP 127
EP 130
DI 10.4103/GMIT.GMIT_131_20
PG 4
WC Obstetrics & Gynecology
WE Emerging Sources Citation Index (ESCI)
SC Obstetrics & Gynecology
GA 1G6EG
UT WOS:000795939000013
PM 35746902
OA gold, Green Published
DA 2023-08-09
ER

PT J
AU WANG, DQ
   QI, J
   HUANG, BR
   NOBLE, E
   STOYANOV, D
   GAO, J
   ELSON, DS
AF WANG, D. A. Q. I. A. N.
   QI, J. I.
   HUANG, B. A. O. R. U.
   NOBLE, E. L. I. Z. A. B. E. T. H.
   STOYANOV, D. A. N. A. I. L.
   GAO, J. U. N.
   ELSON, D. A. N. I. E. L. S.
TI Polarization-based smoke removal method for surgical images
SO BIOMEDICAL OPTICS EXPRESS
LA English
DT Article
ID MONTE-CARLO PROGRAMS; BIOLOGICAL TISSUES; SCATTERING MEDIA; LIGHT
   TRANSPORT; VISIBILITY; TRANSMISSION; VISION
AB Smoke generated during surgery affects tissue visibility and degrades image quality, affecting surgical decisions and limiting further image processing and analysis. Polarization is a fundamental property of light and polarization-resolved imaging has been studied and applied to general visibility restoration scenarios such as for smog or mist removal or in underwater environments. However, there is no related research or application for surgical smoke removal. Due to differences between surgical smoke and general haze scenarios, we propose an alternative imaging degradation model by redefining the form of the transmission parameters. The analysis of the propagation of polarized light interacting with the mixed medium of smoke and tissue is proposed to realize polarization-based smoke removal (visibility restoration). Theoretical analysis and observation of experimental data shows that the cross-polarized channel data generated by multiple scattering is less affected by smoke compared to the co-polarized channel. The polarization difference calculation for different color channels can estimate the model transmission parameters and reconstruct the image with restored visibility. Qualitative and quantitative comparison with alternative methods show that the polarization-based image smoke removal method can effectively reduce the degradation of biomedical images caused by surgical smoke and partially restore the original degree of polarization of the samples. Published by Optica Publishing Group under the terms of the Creative Commons Attribution 4.0 License. Further distribution of this work must maintain attribution to the author(s) and the published article's title, journal citation, and DOI.
C1 [WANG, D. A. Q. I. A. N.; GAO, J. U. N.] Hefei Univ Technol, Sch Comp & Informat, Hefei 230601, Peoples R China.
   [WANG, D. A. Q. I. A. N.; HUANG, B. A. O. R. U.; NOBLE, E. L. I. Z. A. B. E. T. H.; ELSON, D. A. N. I. E. L. S.] Imperial Coll London, Hamlyn Ctr Robot Surg, London SW7 2AZ, England.
   [WANG, D. A. Q. I. A. N.; HUANG, B. A. O. R. U.; NOBLE, E. L. I. Z. A. B. E. T. H.; ELSON, D. A. N. I. E. L. S.] Imperial Coll London, Dept Surg & Canc, London SW7 2AZ, England.
   [QI, J. I.] Zhejiang Lab, Res Ctr Intelligent Sensing, Hangzhou 311100, Peoples R China.
   [STOYANOV, D. A. N. A. I. L.] UCL, Dept Comp Sci, London WC1E 6BT, England.
C3 Hefei University of Technology; Imperial College London; Imperial
   College London; Zhejiang Laboratory; University of London; University
   College London
RP WANG, DQ (通讯作者)，Hefei Univ Technol, Sch Comp & Informat, Hefei 230601, Peoples R China.; WANG, DQ (通讯作者)，Imperial Coll London, Hamlyn Ctr Robot Surg, London SW7 2AZ, England.; WANG, DQ (通讯作者)，Imperial Coll London, Dept Surg & Canc, London SW7 2AZ, England.
EM dw619@mail.hfut.edu.cn; ds.elson@imperial.ac.uk
RI Elson, Daniel/B-4921-2008
OI Elson, Daniel/0000-0002-5578-3941
FU China Scholarship Council [201906690041]; Engineering and Physical
   Sciences Research Council [EP/R004153/1]; National Natural Science
   Foundation of China [61905152]
FX China Scholarship Council (201906690041) ; Engineering and Physical
   Sciences Research Council (EP/R004153/1) ; National Natural Science
   Foundation of China (61971177) ; National Natural Science Foundation of
   China (61905152) .
CR Amer KO, 2019, OPT EXPRESS, V27, P621, DOI 10.1364/OE.27.000621
   [Anonymous], 1998, FUNDAMENTALS POLARIZ
   Berman D, 2020, IEEE T PATTERN ANAL, V42, P720, DOI 10.1109/TPAMI.2018.2882478
   Berman D, 2017, IEEE INT CONF COMPUT, P115
   Berman D, 2016, PROC CVPR IEEE, P1674, DOI 10.1109/CVPR.2016.185
   biophotonics, CLOUD BASED MONTE CA
   Bolkar S, 2018, IEEE IMAGE PROC, P3403, DOI 10.1109/ICIP.2018.8451815
   Cai BL, 2016, IEEE T IMAGE PROCESS, V25, P5187, DOI 10.1109/TIP.2016.2598681
   Chang SG, 2000, IEEE T IMAGE PROCESS, V9, P1532, DOI 10.1109/83.862633
   Clancy NT, 2014, BIOMED OPT EXPRESS, V5, P4108, DOI 10.1364/BOE.5.004108
   dieselnet, SMOKE DENSITY
   Dubreuil M, 2013, APPL OPTICS, V52, P997, DOI 10.1364/AO.52.000997
   Einstein G, 2020, PHOTODIAGN PHOTODYN, V30, DOI 10.1016/j.pdpdt.2020.101757
   El Khoury J., 2015, AIC
   Fattal R, 2014, ACM T GRAPHIC, V34, DOI 10.1145/2651362
   He C, 2021, LIGHT-SCI APPL, V10, DOI 10.1038/s41377-021-00639-x
   He KM, 2011, IEEE T PATTERN ANAL, V33, P2341, DOI 10.1109/TPAMI.2010.168
   Hore Alain, 2010, Proceedings of the 2010 20th International Conference on Pattern Recognition (ICPR 2010), P2366, DOI 10.1109/ICPR.2010.579
   I. C. London, 2020, HAML CTR LAP END VID
   Jacques SL, 2013, PHYS MED BIOL, V58, pR37, DOI 10.1088/0031-9155/58/11/R37
   Karjalainen M, 2018, PLOS ONE, V13, DOI 10.1371/journal.pone.0195274
   Leibetseder A, 2017, PROCEEDINGS OF THE THEMATIC WORKSHOPS OF ACM MULTIMEDIA 2017 (THEMATIC WORKSHOPS'17), P296, DOI 10.1145/3126686.3126690
   Leonard I, 2013, OPT EXPRESS, V21, P29283, DOI 10.1364/OE.21.029283
   Li CY, 2021, IEEE T IMAGE PROCESS, V30, P4985, DOI 10.1109/TIP.2021.3076367
   Li S, 2014, OPTIK, V125, P2185, DOI 10.1016/j.ijleo.2013.10.040
   Lizana A, 2017, J BIOMED OPT, V22, DOI 10.1117/1.JBO.22.5.056004
   Luo XB, 2017, IEEE T MED IMAGING, V36, P2021, DOI 10.1109/TMI.2017.2701861
   Meglinski IV, 2001, MED BIOL ENG COMPUT, V39, P44, DOI 10.1007/BF02345265
   omlc, DEFINITION UNITS SCA
   Qi J, 2017, J BIOPHOTONICS, V10, P950, DOI 10.1002/jbio.201600152
   Qi J, 2016, SCI REP-UK, V6, DOI 10.1038/srep25953
   Radosevich AJ, 2012, IEEE J SEL TOP QUANT, V18, P1313, DOI 10.1109/JSTQE.2011.2173659
   Ramella-Roman JC, 2005, OPT EXPRESS, V13, P10392, DOI 10.1364/OPEX.13.010392
   Ramella-Roman JC, 2005, OPT EXPRESS, V13, P4420, DOI 10.1364/OPEX.13.004420
   Schechner YY, 2005, IEEE J OCEANIC ENG, V30, P570, DOI 10.1109/JOE.2005.850871
   Schechner YY, 2003, APPL OPTICS, V42, P511, DOI 10.1364/AO.42.000511
   Shukla P, 2007, J OPT SOC AM A, V24, P1704, DOI 10.1364/JOSAA.24.001704
   Singh D, 2019, ARCH COMPUT METHOD E, V26, P1395, DOI 10.1007/s11831-018-9294-z
   smokemachines, PARTICLE SIZE SETTLI
   Sridhar S, 2016, J BIOMED OPT, V21, DOI 10.1117/1.JBO.21.7.071107
   Tan RT, 2008, PROC CVPR IEEE, P2347, DOI 10.1109/cvpr.2008.4587643
   Tchaka K, 2017, PROC SPIE, V10133, DOI 10.1117/12.2254622
   Ulmer Brenda C, 2008, AORN J, V87, P721, DOI 10.1016/j.aorn.2007.10.012
   Wang C., 2018, ARXIV180703100
   Wang CC, 2019, PROC SPIE, V10949, DOI 10.1117/12.2507822
   Wang W., 2014, INT J HYBRID INF TEC, V7, P353
   Wang Z, 2004, IEEE T IMAGE PROCESS, V13, P600, DOI 10.1109/TIP.2003.819861
   Zhu QS, 2015, IEEE T IMAGE PROCESS, V24, P3522, DOI 10.1109/TIP.2015.2446191
NR 48
TC 1
Z9 1
U1 5
U2 16
PU Optica Publishing Group
PI WASHINGTON
PA 2010 MASSACHUSETTS AVE NW, WASHINGTON, DC 20036 USA
SN 2156-7085
J9 BIOMED OPT EXPRESS
JI Biomed. Opt. Express
PD APR 1
PY 2022
VL 13
IS 4
BP 2364
EP 2379
DI 10.1364/BOE.451517
PG 16
WC Biochemical Research Methods; Optics; Radiology, Nuclear Medicine &
   Medical Imaging
WE Science Citation Index Expanded (SCI-EXPANDED)
SC Biochemistry & Molecular Biology; Optics; Radiology, Nuclear Medicine &
   Medical Imaging
GA 1H7XV
UT WOS:000796755000001
PM 35519263
OA Green Published, gold
DA 2023-08-09
ER

PT J
AU Fabbri, N
   Pesce, A
   Ussia, A
   D'Urbano, F
   Pizzicotti, S
   Greco, S
   Feo, CV
AF Fabbri, N.
   Pesce, A.
   Ussia, A.
   D'Urbano, F.
   Pizzicotti, S.
   Greco, S.
   Feo, C., V
TI Swab test in biological fluids as predictor of COVID-19 transmission
   risk during surgery: a prospective cross-sectional study from an Italian
   COVID center
SO BMC SURGERY
LA English
DT Article
DE COVID-19; Surgery; Pandemics; Operating rooms
ID SYNDROME CORONAVIRUS 2; SURGICAL SMOKE; SARS-COV-2; VIRUS;
   PAPILLOMAVIRUS
AB Background The contamination of body fluids by Severe Acute Respiratory Syndrome Coronavirus 2 during surgery is current matter of debate in the scientific literature concerning CoronaVIrus Disease 2019. Surgical guidelines were published during the first wave of the COVID-19 pandemic and recommended to avoid laparoscopic surgery as much as possible, in fear that the chimney effect of high flow intraperitoneal gas escape during, and after, the procedure would increase the risk of viral transmission. Aim The aim of this study was to evaluate the possibility of SARS-CoV-2 transmission during surgery by searching for viral RNA in serial samplings of biological liquids. Methods This is a single center prospective cross-sectional study. We used a real-time reverse transcriptase (RT) polymerase chain reaction (PCR) test to perform swab tests for the qualitative detection of nucleic acid from SARS-CoV-2 in abdominal fluids, during emergency surgery and on the first post-operative day. In the case of thoracic surgery, we performed a swab test of pleural fluids during chest drainage placement as well as on the first post-operative day. Results A total of 20 samples were obtained: 5 from pleural fluids, 13 from peritoneal fluids and two from biliary fluid. All 20 swabs performed from biological fluids resulted negative for SARS-CoV-2 RNA detection. Conclusion To date, there is no scientific evidence of possible contagion by laparoscopic aerosolization of SARS-CoV-2, neither is certain whether the virus is effectively present in biological fluids.
C1 [Fabbri, N.; Pesce, A.; Ussia, A.; Feo, C., V] Azienda USL Ferrara, Gen Surg Unit, Via Valle Oppio 2, Ferrara, Italy.
   [D'Urbano, F.; Greco, S.] Azienda Osped Univ Ferrara, Dept Translat Med, Ferrara, Italy.
   [Pizzicotti, S.] Azienda Osped Univ Ferrara, Biochem Anal Lab Clin & Microbiol, Ferrara, Italy.
   [Feo, C., V] Univ Ferrara, Dept Med Sci, Ferrara, Italy.
C3 University of Ferrara; Arcispedale Sant'Anna; University of Ferrara;
   Arcispedale Sant'Anna; University of Ferrara; Arcispedale Sant'Anna;
   University of Ferrara
RP Fabbri, N (通讯作者)，Azienda USL Ferrara, Gen Surg Unit, Via Valle Oppio 2, Ferrara, Italy.
EM n.fabbri@ausl.fe.it
RI Fabbri, Nicolò/AAO-3082-2020; Greco, Salvatore/AEP-8665-2022
OI Fabbri, Nicolo/0000-0001-7039-3717; Greco, Salvatore/0000-0001-7334-0135
CR Ahmad S., 2020, J SURG CASE REP, V8, P1
   [Anonymous], 2020, JAMA J AM MED ASSOC, DOI DOI 10.1001/JAMA.2020.3786
   Antunes D, COVID 19 INFECT RISK
   Baek MS, 2021, INFECT CHEMOTHER, V53, P578, DOI 10.3947/ic.2020.0045
   Bennett D, 2021, POSTGRAD MED, V133, P540, DOI 10.1080/00325481.2020.1838817
   Candellier A., 2020, PERITONEAL DIALYSIS, DOI [10.1077/0896860820953061, DOI 10.1077/0896860820953061]
   Coccolini F, 2020, ANN SURG, V272, pE240, DOI 10.1097/SLA.0000000000004030
   Fabbri N, 2020, ANN ITAL CHIR, V91, P235
   Flemming S, 2020, BRIT J SURG, V107, pE259, DOI 10.1002/bjs.11713
   GARDEN JM, 1988, JAMA-J AM MED ASSOC, V259, P1199, DOI 10.1001/jama.259.8.1199
   Hui-Na S., 2020, ARCH SURG-CHICAGO, DOI [10.1007/s00423-020-01891, DOI 10.1007/S00423-020-01891]
   JOHNSON GK, 1991, J MED VIROL, V33, P47, DOI 10.1002/jmv.1890330110
   Kinloch NN, 2020, J INFECT DIS, V222, P899, DOI 10.1093/infdis/jiaa370
   Kwak HD, 2016, OCCUP ENVIRON MED, V73, P857, DOI 10.1136/oemed-2016-103724
   Malik MI, 2020, QJM-INT J MED, V113, P888, DOI 10.1093/qjmed/hcaa276
   Mei F, 2020, CHEST, V158, pE143, DOI 10.1016/j.chest.2020.05.583
   Pan Y, 2020, CLIN CHEM, V66, P794, DOI 10.1093/clinchem/hvaa091
   Passarelli Victor C, 2020, SN Compr Clin Med, V2, P2414, DOI 10.1007/s42399-020-00574-9
   Pavan N, 2020, EUR UROL FOCUS, V6, P1058, DOI 10.1016/j.euf.2020.05.021
   Romero-Velez G, 2020, SURG LAPARO ENDO PER, V30, pE43, DOI 10.1097/SLE.0000000000000837
   Rutigliani BarberisA., BJS, DOI [10.1002/bjs.11816, DOI 10.1002/BJS.11816]
   Sadioglu RE, 2020, PERITON DIALYSIS INT, V40, P520, DOI 10.1177/0896860820947331
   Safari S, 2020, ANN SURG, V272, pE253, DOI 10.1097/SLA.0000000000004165
   Seeliger B, 2021, SURGERY, V169, P1558, DOI [10.1016/j.surg.2021.02.025, 10.1016/j.surg.2021.01.044]
   Seeliger B, 2020, SURGERY, V168, P220, DOI 10.1016/j.surg.2020.05.033
   Vischini G, 2020, KIDNEY INT, V98, P237, DOI 10.1016/j.kint.2020.05.005
   Vudayagiri L, 2020, CUREUS J MED SCIENCE, V12, DOI 10.7759/cureus.9412
   Wu JG, 2020, TRAVEL MED INFECT DI, V37, DOI 10.1016/j.tmaid.2020.101673
   Zantah M, 2020, RESP RES, V21, DOI 10.1186/s12931-020-01504-y
   Zhou QF, 2019, CANCER MANAG RES, V11, P3643, DOI 10.2147/CMAR.S201975
NR 30
TC 1
Z9 1
U1 2
U2 2
PU BMC
PI LONDON
PA CAMPUS, 4 CRINAN ST, LONDON N1 9XW, ENGLAND
EI 1471-2482
J9 BMC SURG
JI BMC Surg.
PD MAR 30
PY 2022
VL 22
IS 1
AR 119
DI 10.1186/s12893-022-01571-6
PG 5
WC Surgery
WE Science Citation Index Expanded (SCI-EXPANDED)
SC Surgery
GA 0C3CE
UT WOS:000775194600001
PM 35351083
OA gold, Green Submitted, Green Published
DA 2023-08-09
ER

PT J
AU Kocher, GJ
   Koss, AR
   Groessl, M
   Schefold, JC
   Luedi, MM
   Quapp, C
   Dorn, P
   Lutz, J
   Cappellin, L
   Hutterli, M
   Lopez-Hilfiker, FD
   Al-Hurani, M
   Sesia, SB
AF Kocher, Gregor J.
   Koss, Abigail R.
   Groessl, Michael
   Schefold, Joerg C.
   Luedi, Markus M.
   Quapp, Christopher
   Dorn, Patrick
   Lutz, Jon
   Cappellin, Luca
   Hutterli, Manuel
   Lopez-Hilfiker, Felipe D.
   Al-Hurani, Mohammad
   Sesia, Sergio B.
TI Electrocautery smoke exposure and efficacy of smoke evacuation systems
   in minimally invasive and open surgery: a prospective randomized study
SO SCIENTIFIC REPORTS
LA English
DT Article
ID SURGICAL SMOKE
AB Worldwide, health care professionals working in operating rooms (ORs) are exposed to electrocautery smoke on a daily basis. Aims of this study were to determine composition and concentrations of electrocautery smoke in the OR using mass spectrometry. Prospective observational study at a tertiary care academic center, involving 122 surgical procedures of which 84 were 1:1 computer randomized to smoke evacuation system (SES) versus no SES use. Irritating, toxic, carcinogenic and mutagenic VOCs were observed in OR air, with some exceeding permissible exposure limits (OSHA/NIOSH). Mean total concentration of harmful compounds was 272.69 ppb (+/- 189 ppb) with a maximum total concentration of harmful substances of 8991 ppb (at surgeon level, no SES). Maximum total VOC concentrations were 1.6 +/- 1.2 ppm (minimally-invasive surgery) and 2.1 +/- 1.5 ppm (open surgery), and total maximum VOC concentrations were 1.8 +/- 1.3 ppm at the OR table 'at surgeon level' and 1.4 +/- 1.0 ppm 'in OR room air' away from the operating table. Neither difference was statistically significant. In open surgery, SES significantly reduced maximum concentrations of specific VOCs at surgeon level, including aromatics and aldehydes. Our data indicate relevant exposure of health care professionals to volatile organic compounds in the OR. Surgical technique and distance to cautery devices did not significantly reduce exposure. SES reduced exposure to specific harmful VOC's during open surgery. Trial Registration Number: NCT03924206 (clinicaltrials.gov).
C1 [Kocher, Gregor J.; Quapp, Christopher; Dorn, Patrick; Lutz, Jon; Al-Hurani, Mohammad; Sesia, Sergio B.] Univ Bern, Bern Univ Hosp, Div Gen Thorac Surg, Inselspital, CH-3010 Bern, Switzerland.
   [Koss, Abigail R.; Cappellin, Luca; Hutterli, Manuel; Lopez-Hilfiker, Felipe D.] Tofwerk AG, Thun, Switzerland.
   [Groessl, Michael] Univ Bern, Bern Univ Hosp, Inselspital, Dept Nephrol & Hypertens, Bern, Switzerland.
   [Groessl, Michael] Univ Bern, Bern Univ Hosp, Inselspital, Dept BioMed Res, Bern, Switzerland.
   [Schefold, Joerg C.] Univ Bern, Bern Univ Hosp, Inselspital, Dept Intens Care Med, Bern, Switzerland.
   [Luedi, Markus M.] Univ Bern, Bern Univ Hosp, Inselspital, Dept Anesthesiol & Pain Med, Bern, Switzerland.
   [Al-Hurani, Mohammad] Hashemite Univ, Fac Med, Dept Gen & Special Surg, Zarqa, Jordan.
C3 University of Bern; University Hospital of Bern; TOFWERK AG; University
   of Bern; University Hospital of Bern; University of Bern; University
   Hospital of Bern; University of Bern; University Hospital of Bern;
   University of Bern; University Hospital of Bern; Hashemite University
RP Kocher, GJ (通讯作者)，Univ Bern, Bern Univ Hosp, Div Gen Thorac Surg, Inselspital, CH-3010 Bern, Switzerland.
EM gregor.kocher@hin.ch
RI Kocher, Gregor Jan/GQZ-1359-2022; Koss, Abigail/B-5421-2015
OI Kocher, Gregor Jan/0000-0001-6531-2919; Koss,
   Abigail/0000-0002-2415-1730; Schefold, Joerg C./0000-0001-9162-5724
FU Lungenliga Bern, Switzerland
FX This work was supported by a grant from the Lungenliga Bern, Switzerland
   (awarded to G.J.K.).
CR Alp E, 2006, J HOSP INFECT, V62, P1, DOI 10.1016/j.jhin.2005.01.014
   Bi XH, 2005, CHEMOSPHERE, V61, P1512, DOI 10.1016/j.chemosphere.2005.04.057
   Cheng MH, 2021, ECOTOX ENVIRON SAFE, V209, DOI 10.1016/j.ecoenv.2020.111855
   Gianella M, 2014, SURG INNOV, V21, P170, DOI 10.1177/1553350613492025
   Hartwig A, 2020, ARCH TOXICOL, V94, P1787, DOI 10.1007/s00204-020-02733-2
   Hill DS, 2012, J PLAST RECONSTR AES, V65, P911, DOI 10.1016/j.bjps.2012.02.012
   Kocher GJ, 2019, EUR J CARDIO-THORAC, V55, P626, DOI 10.1093/ejcts/ezy356
   Limchantra IV, 2019, JAMA SURG, V154, P960, DOI 10.1001/jamasurg.2019.2515
   Nguyen. T. L., INTERACT CARDIOVASC, DOI [10.1093/icvts/ivac024 (2022, DOI 10.1093/ICVTS/IVAC024(2022]
   O'Brien D, 2020, OTOLARYNG HEAD NECK, V163, P508, DOI 10.1177/0194599820917394
   Okoshi K, 2015, SURG TODAY, V45, P957, DOI 10.1007/s00595-014-1085-z
   Soeteman-Hernandez LG, 2013, TOXICOL SCI, V136, P566, DOI 10.1093/toxsci/kft194
   Steege AL, 2016, AM J IND MED, V59, P1020, DOI 10.1002/ajim.22614
   Tokuda Y, 2020, J OCCUP MED TOXICOL, V15, DOI 10.1186/s12995-020-00259-y
   TOMITA Y, 1981, MUTAT RES, V89, P145
NR 15
TC 1
Z9 1
U1 3
U2 6
PU NATURE PORTFOLIO
PI BERLIN
PA HEIDELBERGER PLATZ 3, BERLIN, 14197, GERMANY
SN 2045-2322
J9 SCI REP-UK
JI Sci Rep
PD MAR 23
PY 2022
VL 12
IS 1
AR 4941
DI 10.1038/s41598-022-08970-y
PG 9
WC Multidisciplinary Sciences
WE Science Citation Index Expanded (SCI-EXPANDED)
SC Science & Technology - Other Topics
GA ZY5CY
UT WOS:000772605500029
PM 35322134
OA Green Published, gold
DA 2023-08-09
ER

PT J
AU Park, SH
   Bae, SW
   Jeong, KY
   Koo, EH
   Choi, JH
   Park, JH
   Kong, SH
   Choi, WS
   Park, D
   Lee, HJ
   Yang, HK
AF Park, Shin-Hoo
   Bae, Seong-Woo
   Jeong, Kyoung-Yun
   Koo, Eun-Hee
   Choi, Jong-Ho
   Park, Ji-Hyeon
   Kong, Seong-Ho
   Choi, Won-Sil
   Park, Do Joong
   Lee, Hyuk-Joon
   Yang, Han-Kwang
TI Clinical significance of lipid droplets formed in the peritoneal fluid
   after laparoscopic surgery for gastric cancer
SO SURGICAL ENDOSCOPY AND OTHER INTERVENTIONAL TECHNIQUES
LA English
DT Article
DE Lipid; Droplet; Gastric cancer; Fatty acid; Laparoscopic lymphadenectomy
ID FATTY-ACIDS; GASTRECTOMY; INFLAMMATION; SCALPEL; SMOKE
AB Background Several studies have previously reported that laparoscopic surgery using an energy sealing device generates hazardous surgical smoke. However, the droplets appearing on the surface of peritoneal fluid irrigated with saline, after dissection phase of laparoscopic gastrectomy were ignored for a long time. This study aimed to investigate the composition and clinical significance of these droplet particles.
   Methods This study prospectively enrolled 15 patients with early gastric cancer (cT1NanyM0) who were scheduled for laparoscopic gastrectomy. Floating phases of peritoneal irrigation fluid containing droplets in dissected area were retrieved before and after surgical dissection. Using gas chromatography analysis, the areas under the peak were compared between the samples retrieved before and after surgical dissection. We also analyzed if the area value with significant change was related to the inflammatory response.
   Results In gas chromatography, the area values after laparoscopic surgical dissection were significantly increased in 10 out of 37 kinds of fatty acids, compared to those before surgical dissection. The significant increase in area value of a-linoleic and eicosadienoic acids were positively correlated with the elevated level of C-reactive protein at postoperative day 2 (Spearman's rho = 0.843, P < 0.001; Spearman's rho = 0.785, P = 0.001).
   Conclusions The lipid droplets, generated after laparoscopic lymphadenectomy during gastric cancer surgery, contained various types of fatty acids, and some of them have been found to be associated with inflammatory response.
C1 [Park, Shin-Hoo; Bae, Seong-Woo; Jeong, Kyoung-Yun; Koo, Eun-Hee; Kong, Seong-Ho; Park, Do Joong; Lee, Hyuk-Joon; Yang, Han-Kwang] Seoul Natl Univ, Dept Surg, Coll Med, Seoul, South Korea.
   [Park, Shin-Hoo; Choi, Jong-Ho; Park, Ji-Hyeon; Kong, Seong-Ho; Park, Do Joong; Lee, Hyuk-Joon; Yang, Han-Kwang] Seoul Natl Univ Hosp, Dept Surg, 101 Daehark Ro, Seoul 03080, South Korea.
   [Park, Shin-Hoo] Korea Univ, Div Foregut Surg, Coll Med, Seoul, South Korea.
   [Bae, Seong-Woo; Jeong, Kyoung-Yun; Koo, Eun-Hee; Park, Do Joong; Lee, Hyuk-Joon; Yang, Han-Kwang] Seoul Natl Univ, Canc Res Inst, Coll Med, Seoul, South Korea.
   [Choi, Won-Sil] Seoul Natl Univ, Natl Instrumentat Ctr Environm Management, Seoul, South Korea.
C3 Seoul National University (SNU); Seoul National University (SNU); Seoul
   National University Hospital; Korea University; Korea University
   Medicine (KU Medicine); Seoul National University (SNU); Seoul National
   University (SNU)
RP Yang, HK (通讯作者)，Seoul Natl Univ, Dept Surg, Coll Med, Seoul, South Korea.; Yang, HK (通讯作者)，Seoul Natl Univ Hosp, Dept Surg, 101 Daehark Ro, Seoul 03080, South Korea.; Yang, HK (通讯作者)，Seoul Natl Univ, Canc Res Inst, Coll Med, Seoul, South Korea.
EM hkyang@snu.ac.kr
OI Park, Ji-Hyeon/0000-0002-6811-8895
CR Bork CS, 2019, PROSTAG LEUKOTR ESS, V141, P1, DOI 10.1016/j.plefa.2018.12.001
   Browning LM, 2012, AM J CLIN NUTR, V96, P748, DOI 10.3945/ajcn.112.041343
   Cao J, 2006, CLIN CHEM, V52, P2265, DOI 10.1373/clinchem.2006.072322
   Choi SH, 2014, SURG ENDOSC, V28, P2374, DOI 10.1007/s00464-014-3472-3
   de Souza CO, 2018, MOL NUTR FOOD RES, V62, DOI 10.1002/mnfr.201800322
   DiNicolantonio JJ, 2018, OPEN HEART, V5, DOI 10.1136/openhrt-2018-000946
   Fritsche KL, 2015, ADV NUTR, V6, p293S, DOI 10.3945/an.114.006940
   Fujieda Y, 2013, PLOS ONE, V8, DOI 10.1371/journal.pone.0066270
   Fuortes M., 1998, J TRAUMA, V28, P1459
   Goncalves-de-Albuquerque CF, 2015, MEDIAT INFLAMM, V2015, DOI 10.1155/2015/260465
   Han DS, 2015, ANN SURG ONCOL, V22, P2323, DOI 10.1245/s10434-014-4204-6
   Hatanaka E, 2013, PLOS ONE, V8, DOI 10.1371/journal.pone.0058626
   Huang YS, 2011, MOL CELL BIOCHEM, V358, P85, DOI 10.1007/s11010-011-0924-0
   Irino T, 2016, SURG ENDOSC, V30, P245, DOI 10.1007/s00464-015-4195-9
   Ishikawa K, 2011, SURG TODAY, V41, P1049, DOI 10.1007/s00595-010-4448-0
   Japanese Gastric Cancer Association, 2021, GASTRIC CANCER, V24 1 21
   Jess P, 2000, EUR J SURG, V166, P540
   Kauppi AM, 2016, PLOS ONE, V11, DOI 10.1371/journal.pone.0147670
   Kikuchi K, 2021, ANN GASTROENT SURG, V5, P604, DOI 10.1002/ags3.12463
   Kong SH, 2017, J LAPAROENDOSC ADV S, V27, P1172, DOI 10.1089/lap.2017.0093
   Kucukgul A, 2017, EXP LUNG RES, V43, P1, DOI 10.1080/01902148.2016.1267823
   Kumagai Y, 2014, INT SURG, V99, P812, DOI 10.9738/INTSURG-D-14-00090.1
   Lee HJ, 2019, ANN SURG, V270, P983, DOI 10.1097/SLA.0000000000003217
   Lee HJ, 2013, DIGEST SURG, V30, P132, DOI 10.1159/000350884
   Lee JY, 2001, J BIOL CHEM, V276, P16683, DOI 10.1074/jbc.M011695200
   Liu XQ, 2010, ARTERIOSCL THROM VAS, V30, P31, DOI 10.1161/ATVBAHA.109.195636
   Maziere C, 1999, BIOCHEM BIOPH RES CO, V265, P116, DOI 10.1006/bbrc.1999.1644
   Park JH, 2017, ANN SURG ONCOL, V24, P159, DOI 10.1245/s10434-016-5447-1
   Pogorelic Z, 2009, EUR SURG RES, V43, P235, DOI 10.1159/000226219
   Roh CK, 2020, SCI REP-UK, V10, DOI 10.1038/s41598-020-57413-z
   Roux J, 2013, FASEB J, V27, P1095, DOI 10.1096/fj.12-219295
   Sears BW, 2009, J AM ACAD ORTHOP SUR, V17, P255, DOI 10.5435/00124635-200904000-00006
   Shimoike N, 2019, WORLD J SURG ONCOL, V17, DOI 10.1186/s12957-019-1690-9
   Soydan AS, 2006, MEDIAT INFLAMM, V2006, DOI 10.1155/MI/2006/64980
   Stevens T, 2012, PANCREAS, V41, P518, DOI 10.1097/MPA.0b013e31823ca306
   Takahashi H, 2013, SURG ENDOSC, V27, P2980, DOI 10.1007/s00464-013-2821-y
   Talbot NA, 2014, MOL CELL ENDOCRINOL, V393, P129, DOI 10.1016/j.mce.2014.06.010
   Tanaka K, 2009, ANN SURG ONCOL, V16, P1520, DOI 10.1245/s10434-009-0391-y
   Wu Y, 2015, BIOL CHEM, V396, P1181, DOI 10.1515/hsz-2015-0149
   YAGALOFF KA, 1995, PROSTAG LEUKOTR ESS, V52, P293, DOI 10.1016/0952-3278(95)90029-2
   Yang HK, 2021, SURG ENDOSC, V35, P1156, DOI 10.1007/s00464-020-07480-0
   Zazula Roman, 2019, Prague Med Rep, V120, P103, DOI 10.14712/23362936.2019.15
   Zhou BR, 2013, MEDIAT INFLAMM, V2013, DOI 10.1155/2013/530429
NR 43
TC 0
Z9 0
U1 0
U2 2
PU SPRINGER
PI NEW YORK
PA ONE NEW YORK PLAZA, SUITE 4600, NEW YORK, NY, UNITED STATES
SN 0930-2794
EI 1432-2218
J9 SURG ENDOSC
JI Surg. Endosc.
PD AUG
PY 2022
VL 36
IS 8
BP 6095
EP 6104
DI 10.1007/s00464-022-09173-2
EA MAR 2022
PG 10
WC Surgery
WE Science Citation Index Expanded (SCI-EXPANDED)
SC Surgery
GA 4M3ZM
UT WOS:000771343300001
PM 35312849
DA 2023-08-09
ER

PT J
AU Mizukami, Y
   Maki, R
   Adachi, H
AF Mizukami, Yasushi
   Maki, Ryunosuke
   Adachi, Hirofumi
TI Simple smoke ventilation method for uniportal video-assisted
   thoracoscopic surgery
SO INTERACTIVE CARDIOVASCULAR AND THORACIC SURGERY
LA English
DT Article
DE Uniportal video-assisted thoracoscopic surgery; Pulmonary resection;
   Surgical smoke and mist
AB Fogging of the thoracoscopic lens affects a surgeon's ability to maintain a clear operating field. In uniportal video-assisted thoracoscopic surgery, the thoracoscopic lens tends to fog when the surgeon does not hold a suction instrument. Thus, a suction instrument needs to be held by the surgeon's nondominant hand to remove surgical smoke, mist, and moisture. Here, we describe a simple, easy and cost-effective surgical smoke ventilation technique for uniportal video-assisted thoracoscopic surgery using a suction catheter to solve the problem. We present this technique and comment on its advantages, including decreased cost and improved surgical visualization.
   Uniportal video-assisted thoracoscopic surgery (UVATS), which reduces the patient's duration of hospital stay and postoperative pain, is performed globally [1].
C1 [Mizukami, Yasushi; Maki, Ryunosuke; Adachi, Hirofumi] Natl Hosp Org, Hokkaido Canc Ctr, Dept Thorac Surg, Sapporo, Hokkaido, Japan.
RP Mizukami, Y (通讯作者)，Natl Hosp Org, Hokkaido Canc Ctr, Dept Thorac Surg, Shiroishi Ku, 2-3-54 Kikusui 4 Jo, Sapporo, Hokkaido 0030804, Japan.
EM mizukam@gmail.com
RI Mizukami, Yasushi/ADH-6008-2022
CR Barrett WL, 2003, SURG ENDOSC, V17, P979, DOI 10.1007/s00464-002-8584-5
   Gonzalez-Rivas D, 2017, THORAC SURG CLIN, V27, P357, DOI 10.1016/j.thorsurg.2017.06.004
   Manning TG, 2018, SURG ENDOSC, V32, P1600, DOI 10.1007/s00464-017-5772-x
   Sihoe ADL, 2019, ANN THORAC SURG, V107, P962, DOI 10.1016/j.athoracsur.2018.08.023
   Takahashi H, 2013, SURG ENDOSC, V27, P2980, DOI 10.1007/s00464-013-2821-y
NR 5
TC 0
Z9 0
U1 1
U2 1
PU OXFORD UNIV PRESS
PI OXFORD
PA GREAT CLARENDON ST, OXFORD OX2 6DP, ENGLAND
SN 1569-9293
EI 1569-9285
J9 INTERACT CARDIOV TH
JI Interact Cardiovasc. Thorac. Surg.
PD JUL 9
PY 2022
VL 35
IS 2
DI 10.1093/icvts/ivac061
EA MAR 2022
PG 3
WC Cardiac & Cardiovascular Systems; Respiratory System; Surgery
WE Science Citation Index Expanded (SCI-EXPANDED)
SC Cardiovascular System & Cardiology; Respiratory System; Surgery
GA 3B2NM
UT WOS:000763512500001
PM 35238383
OA hybrid, Green Published
DA 2023-08-09
ER

PT J
AU Collings, AT
   Jeyarajah, DR
   Hanna, NM
   Dort, J
   Tsuda, S
   Nepal, P
   Lim, R
   Lin, C
   Hong, JS
   Ansari, MT
   Slater, BJ
   Pryor, AD
   Kohn, GP
AF Collings, Amelia T.
   Jeyarajah, D. Rohan
   Hanna, Nader M.
   Dort, Jonathan
   Tsuda, Shawn
   Nepal, Pramod
   Lim, Robert
   Lin, Chelsea
   Hong, Julie S.
   Ansari, Mohammed T.
   Slater, Bethany J.
   Pryor, Aurora D.
   Kohn, Geoffrey P.
TI SAGES 2022 guidelines regarding the use of laparoscopy in the era of
   COVID-19
SO SURGICAL ENDOSCOPY AND OTHER INTERVENTIONAL TECHNIQUES
LA English
DT Article
DE COVID-19; Laparoscopy; Guidelines; Surgical plume; Safety
AB Background SARS-CoV-2 has changed global healthcare since the pandemic began in 2020. The safety of minimally invasive surgery (MIS) utilizing insufflation from the standpoint of safety to the operating room personnel is currently being explored. The aims of this guideline are to examine the existing evidence to provide guidance regarding MIS for the patient with, or suspecting of having, the SARS-CoV-2 as well as the healthcare team involved. Methods Systematic literature reviews were conducted for 2 key questions (KQ) regarding the safety of MIS in the setting of COVID-19 pandemic. Reporting followed the Preferred Reporting Items for Systematic Reviews and Meta-Analysis criteria. Evidence-based recommendations were formulated using a narrative synthesis of the literature by subject experts. Recommendations for future research were also proposed. Results In KQ1, a total of 1361 articles were reviewed, with 2 articles meeting inclusion. In KQ2, a total of 977 articles were reviewed, with 4 articles met inclusions criteria, of which 2 studies reported on the SARS-CoV2 virus specifically. Despite many publications in the field, very little well-controlled and unbiased data exist to inform the recommendations. Of that which is available, it shows that both laparoscopic and open operations in Covid-positive patients had similar rates of OR staff positivity rates; however, patients who underwent laparoscopic procedures had a lower perioperative mortality than open procedures. Also, SARS-CoV-2 particles have been detected in the surgical plume at laparoscopy. Conclusion With demonstrated equivalence of operating room staff exposure, and noninferiority of laparoscopic access with respect to mortality, either laparoscopic or open approaches to abdominal operations may be used in patients with SARS-CoV-2. Measures should be employed for all laparoscopic or open cases to prevent exposure of operating room staff to the surgical plume, as virus can be present in this plume.
C1 [Collings, Amelia T.] Indiana Univ, Dept Surg, 545 Barnhill Dr,Emerson 125, Indianapolis, IN 46204 USA.
   [Jeyarajah, D. Rohan] TCU Sch Med, Richardson, TX USA.
   [Jeyarajah, D. Rohan] Methodist Richardson Med Ctr, Richardson, TX USA.
   [Hanna, Nader M.] Queens Univ, Dept Surg, Kingston, ON, Canada.
   [Dort, Jonathan] Inova Fairfax Med Campus, Dept Surg, Falls Church, VA USA.
   [Tsuda, Shawn] Valley Hlth Syst Gen Surg Residency, Las Vegas, NV USA.
   [Nepal, Pramod] Kagoshima Univ, Dept Digest Surg Breast & Thyroid Surg, Grad Sch Med, Kagoshima, Japan.
   [Lim, Robert] Univ Oklahoma, Sch Med Tulsa, Tulsa, OK USA.
   [Lin, Chelsea; Kohn, Geoffrey P.] Monash Univ, Melbourne, Vic, Australia.
   [Hong, Julie S.] New York Presbyterian Queens, Dept Surg, New York, NY USA.
   [Ansari, Mohammed T.] Univ Ottawa, Fac Med, Sch Epidemiol & Publ Hlth, Ottawa, ON, Canada.
   [Slater, Bethany J.] Univ Chicago, Chicago, IL 60637 USA.
   [Pryor, Aurora D.] SUNY Stony Brook, Dept Surg, Stony Brook, NY 11794 USA.
   [Kohn, Geoffrey P.] Melbourne Upper GI Surg Grp, Melbourne, Vic, Australia.
C3 Indiana University System; Indiana University-Purdue University
   Indianapolis; Queens University - Canada; Inova Fairfax Hospital;
   Kagoshima University; University of Oklahoma System; University of
   Oklahoma - Tulsa; Monash University; University of Ottawa; University of
   Chicago; State University of New York (SUNY) System; State University of
   New York (SUNY) Stony Brook
RP Collings, AT (通讯作者)，Indiana Univ, Dept Surg, 545 Barnhill Dr,Emerson 125, Indianapolis, IN 46204 USA.
EM amroge@iu.edu
RI Hanna, Nader/AAK-6590-2021; Kohn, Geoffrey P/A-9056-2009
OI Hong, Julie/0000-0002-2035-0660; Nepal, Pramod/0000-0002-3376-239X;
   Kohn, Geoffrey/0000-0002-7708-7859; Collings,
   Amelia/0000-0003-4534-0116; Hanna, Nader/0000-0002-5341-4413
CR AORN, 2017, AORN J, V105, P498, DOI 10.1016/j.aorn.2017.02.008
   Ball Kay, 2012, ORNAC J, V30, P14
   Bogani G, 2021, J MINIM INVAS GYN, V28, P1519, DOI 10.1016/j.jmig.2020.12.026
   Chen YL, 2017, ANN INTERN MED, V166, P128, DOI 10.7326/M16-1565
   European Society of Surgical Oncology, 2020, STAT COVID 19
   Griffin SMA., 2020, UPDATED GEN SURG GUI
   Hadjittofi C, 2021, ANN ROY COLL SURG, V103, P354, DOI 10.1308/rcsann.2020.7067
   Hu XL, 2021, INT ARCH OCC ENV HEA, V94, P107, DOI 10.1007/s00420-020-01568-9
   Iacobucci G, 2020, BMJ-BRIT MED J, V368, DOI 10.1136/bmj.m1106
   Ingels A, 2020, BRIT J SURG, V107, pE395, DOI 10.1002/bjs.11841
   Karaca AS, 2020, TURK J SURG, V36, pI, DOI 10.5578/turkjsurg.202001
   Kwak HD, 2016, OCCUP ENVIRON MED, V73, P857, DOI 10.1136/oemed-2016-103724
   Lee PE., 2021, DETECTION SARS COV 2, DOI 10.1101/2021.09.03.21262874
   Lei SQ, 2020, ECLINICALMEDICINE, V21, DOI 10.1016/j.eclinm.2020.100331
   Rasslan R, 2021, UPDATES SURG, V73, P763, DOI 10.1007/s13304-021-01007-5
   Ren Jie, 2020, World J Otorhinolaryngol Head Neck Surg, V6, pS6, DOI 10.1016/j.wjorl.2020.06.003
   Ridwan K., 2021, CJC OPEN, DOI 10.1016/j.cjco.2021.05.017
   Rogers AT, 2021, SURG ENDOSC, V35, P2417, DOI 10.1007/s00464-021-08469-z
   Romero-Velez G, 2020, SURG LAPARO ENDO PER, V30, pE43, DOI 10.1097/SLE.0000000000000837
   Royal Australasian College of Surgeons, 2020, RACS UPD COVID 19 20
   Sowerby LJ, 2021, JAMA SURG, V156, P883, DOI 10.1001/jamasurg.2021.2591
   The Royal College of Surgeons of Edinburgh, 2020, INT GEN SURG GUID CO
   Zhu N, 2020, NEW ENGL J MED, V382, P727, DOI 10.1056/NEJMoa2001017
NR 23
TC 5
Z9 6
U1 1
U2 1
PU SPRINGER
PI NEW YORK
PA ONE NEW YORK PLAZA, SUITE 4600, NEW YORK, NY, UNITED STATES
SN 0930-2794
EI 1432-2218
J9 SURG ENDOSC
JI Surg. Endosc.
PD MAY
PY 2022
VL 36
IS 5
BP 2723
EP 2733
DI 10.1007/s00464-022-09133-w
EA MAR 2022
PG 11
WC Surgery
WE Science Citation Index Expanded (SCI-EXPANDED)
SC Surgery
GA 0M4BB
UT WOS:000763199400002
PM 35237900
OA Green Published, Bronze
DA 2023-08-09
ER

PT J
AU Geier, CM
   Barnes, KH
   Simon, BT
   Mankin, KMT
AF Geier, Cindy M.
   Barnes, Katherine H.
   Simon, Bradley T.
   Mankin, Kelley M. Thieman
TI The effect of a smoke-evacuation unit on ultrafine particle
   concentrations in the operating room during approach to the proximal
   tibia for tibial plateau-leveling osteotomy surgery in dogs
SO VETERINARY SURGERY
LA English
DT Article
ID CARBON-DIOXIDE LASER; HUMAN PAPILLOMAVIRUS DNA; SURGICAL SMOKE; AEROSOL
   PENETRATION; EXPOSURE; PLUME; ELECTROCAUTERY; VIRUS; MUTAGENICITY;
   PREVENTION
AB Objective To evaluate the effectiveness of a smoke-evacuation unit on reducing ultrafine particle concentration in the operating room (OR) during the approach to the proximal tibia for tibial plateau-leveling osteotomy (TPLO). Study design Prospective, randomized, controlled clinical trial. Sample population Twenty-nine client-owned dogs undergoing unilateral TPLO at a single institution were assigned to either smoke-evacuator groups (SE; n = 15) or non-smoke-evacuator groups (NSE; n = 14). Methods Dogs were randomly assigned to the SE group or the NSE group. An airborne particle measuring device measured and recorded baseline and intraoperative particles per cm(3) (ppc) during the approach to the proximal tibia during which electrosurgery was used to provide hemostasis, dissect subcutis, transect and elevate fascia. The mean ppc, maximum ppc, and baseline ppc were compared between groups. Mean ppc was also compared to the baseline ppc within each group. Results During surgery, mean ppc (1352) and maximum ppc (62 450) for the NSE group were higher in than mean ppc (763) and maximum ppc (10 100) for the SE group (P < .0001, P < .0001, respectively). Mean ppc was higher in both SE (mean ppc = 763; P < .0001) and NSE (mean ppc = 1352; P = .0001) than their respective baseline ppc (213 and 240). Conclusion The use of a smoke evacuator decreased particle concentrations 56.4% during the approach to the proximal tibia. Performing the approach to the proximal tibia resulted in higher particle concentrations than the baseline, regardless of smoke-evacuator use. Clinical significance Surgeons should be aware of smoke produced by electrosurgery, potential health consequences, and methods of smoke mitigation (smoke evacuation).
C1 [Geier, Cindy M.; Barnes, Katherine H.; Simon, Bradley T.; Mankin, Kelley M. Thieman] Texas A&M Univ, Coll Vet Med & Biomed Sci, Dept Small Anim Clin Sci, College Stn, TX USA.
C3 Texas A&M University System; Texas A&M University College Station
RP Mankin, KMT (通讯作者)，508 Raymond Stotzer Pkwy, College Stn, TX 77845 USA.
EM kthieman@cvm.tamu.edu
OI Thieman Mankin, Kelley/0000-0002-5618-1600; Simon,
   Bradley/0000-0002-0642-802X
CR Addley S, 2019, OBSTET GYNAECOL, V21, P102, DOI 10.1111/tog.12552
   Alp E, 2006, J HOSP INFECT, V62, P1, DOI 10.1016/j.jhin.2005.01.014
   Andreasson SN, 2009, EJSO-EUR J SURG ONC, V35, P780, DOI 10.1016/j.ejso.2008.09.002
   BAGGISH MS, 1987, AM J OBSTET GYNECOL, V156, P1260, DOI 10.1016/0002-9378(87)90158-X
   BAGGISH MS, 1991, LASER SURG MED, V11, P197, DOI 10.1002/lsm.1900110302
   Ball Kay, 2010, AORN J, V92, P142, DOI 10.1016/j.aorn.2010.06.002
   Barrett WL, 2003, SURG ENDOSC, V17, P979, DOI 10.1007/s00464-002-8584-5
   Benson SM, 2019, ANN WORK EXPOS HEAL, V63, P990, DOI 10.1093/annweh/wxz070
   Bigony Lorraine, 2007, AORN J, V86, P1013, DOI 10.1016/j.aorn.2007.07.005
   Brook RD, 2004, CIRCULATION, V109, P2655, DOI 10.1161/01.CIR.0000128587.30041.C8
   Bruske-Hohlfeld Irene, 2008, J Occup Med Toxicol, V3, P31, DOI 10.1186/1745-6673-3-31
   Capizzi PJ, 1998, LASER SURG MED, V23, P172, DOI 10.1002/(SICI)1096-9101(1998)23:3<172::AID-LSM7>3.0.CO;2-M
   CHEN CC, 1992, AM J INFECT CONTROL, V20, P177, DOI 10.1016/S0196-6553(05)80143-9
   Coia JE, 2013, J HOSP INFECT, V85, P170, DOI 10.1016/j.jhin.2013.06.020
   de Boorder T, 2007, PROC SPIE, V6440, DOI 10.1117/12.701308
   FERENCZY A, 1990, OBSTET GYNECOL, V75, P114
   Fletcher JN, 1999, AM J SURG, V178, P57, DOI 10.1016/S0002-9610(99)00109-9
   GARDEN JM, 1988, JAMA-J AM MED ASSOC, V259, P1199, DOI 10.1001/jama.259.8.1199
   GATTI JE, 1992, PLAST RECONSTR SURG, V89, P781, DOI 10.1097/00006534-199205000-00001
   GLOSTER HM, 1995, J AM ACAD DERMATOL, V32, P436, DOI 10.1016/0190-9622(95)90065-9
   HALLMO P, 1991, EUR ARCH OTO-RHINO-L, V248, P425, DOI 10.1007/BF01463570
   HEINSOHN P, 1993, AM IND HYG ASSOC J, V54, P446, DOI 10.1080/15298669391354946
   Hu XL, 2021, INT ARCH OCC ENV HEA, V94, P107, DOI 10.1007/s00420-020-01568-9
   In SM, 2015, BRIT J SURG, V102, P1581, DOI 10.1002/bjs.9910
   Karadag, 2020, INT J CARING SCI, V13, P489
   Karjalainen M, 2018, PLOS ONE, V13, DOI 10.1371/journal.pone.0195274
   Kreyling WG, 2004, J AEROSOL MED, V17, P140, DOI 10.1089/0894268041457147
   Kwak HD, 2016, OCCUP ENVIRON MED, V73, P857, DOI 10.1136/oemed-2016-103724
   Le Moual N, 2013, J OCCUP ENVIRON MED, V55, P973, DOI 10.1097/JOM.0b013e318297325b
   Lewin JM, 2011, J AM ACAD DERMATOL, V65, P636, DOI 10.1016/j.jaad.2010.11.017
   Liu Y, 2019, J CANCER, V10, P2788, DOI 10.7150/jca.31464
   Lobraico Rocco V., 1988, Journal of Laser Applications, V1, P6, DOI 10.2351/1.4745215
   Morawska L, 2008, ATMOS ENVIRON, V42, P8113, DOI 10.1016/j.atmosenv.2008.07.050
   Nduka CC, 1998, SURG ENDOSC-ULTRAS, V12, P1031, DOI 10.1007/s004649900774
   NEZHAT C, 1987, LASER SURG MED, V7, P376, DOI 10.1002/lsm.1900070414
   Okoshi K, 2015, SURG TODAY, V45, P957, DOI 10.1007/s00595-014-1085-z
   Ott DE, 1998, J AM ASSOC GYN LAP, V5, P29, DOI 10.1016/S1074-3804(98)80007-8
   Pillinger SH, 2003, BRIT J SURG, V90, P1068, DOI 10.1002/bjs.4214
   Ragde SF, 2016, ANN OCCUP HYG, V60, P860, DOI 10.1093/annhyg/mew033
   Romano F, 2017, INT J ENV RES PUB HE, V14, DOI 10.3390/ijerph14020137
   SAWCHUK WS, 1989, J AM ACAD DERMATOL, V21, P41, DOI 10.1016/S0190-9622(89)70146-8
   Schraufnagel DE, 2020, EXP MOL MED, V52, P311, DOI 10.1038/s12276-020-0403-3
   Taravella MJ, 1999, OPHTHALMOLOGY, V106, P1498, DOI 10.1016/S0161-6420(99)90442-6
   TOMITA Y, 1981, MUTAT RES, V89, P145
   Ulmer B. C., 2008, AORN J, V87, P721, DOI [DOI 10.1016/J.AORN.2007.10.012, DOI 10.1016/j.aorn.2007.10.012]
   unver S, 2016, INT J CARING SCI, V9, P697
   Wang HK, 2015, INT UROL NEPHROL, V47, P1671, DOI 10.1007/s11255-015-1080-3
   WEBER A, 1993, AM J INFECT CONTROL, V21, P167, DOI 10.1016/0196-6553(93)90027-2
   WENIG BL, 1993, LASER SURG MED, V13, P242, DOI 10.1002/lsm.1900130213
   Zhu YF, 2006, AEROSOL SCI TECH, V40, P422, DOI 10.1080/02786820600643321
NR 50
TC 2
Z9 2
U1 1
U2 3
PU WILEY
PI HOBOKEN
PA 111 RIVER ST, HOBOKEN 07030-5774, NJ USA
SN 0161-3499
EI 1532-950X
J9 VET SURG
JI Vet. Surg.
PD JUL
PY 2022
VL 51
IS 5
BP 809
EP 815
DI 10.1111/vsu.13794
EA FEB 2022
PG 7
WC Veterinary Sciences
WE Science Citation Index Expanded (SCI-EXPANDED)
SC Veterinary Sciences
GA 2M9XI
UT WOS:000761582100001
PM 35224762
DA 2023-08-09
ER

PT J
AU Yan, LZ
   Liu, Y
   Zhang, JA
   Chen, X
   Li, JW
   Zhu, XQ
AF Yan, Linzhi
   Liu, Yi
   Zhang, Jianan
   Chen, Xin
   Li, Jingwei
   Zhu, Xueqiong
TI In vivo and in vitro study of the potential hazards of surgical smoke
   during cervical cancer treatment with an ultrasonic scalpel
SO GYNECOLOGIC ONCOLOGY
LA English
DT Article
DE Cervical cancer; Cytotoxicity; HPV; Surgical smoke; Ultrasonic scalpel;
   Volatile organic compounds
ID HUMAN-PAPILLOMAVIRUS; LASER SMOKE; HIGH-RISK; EXPOSURE; SURGEONS; CELLS;
   GUNS
AB Objective. To explore the composition and potential hazards of cervical cancer surgical smoke generated by ultrasonic scalpels.
   Methods. Surgical smoke was collected during the cutting and coagulation of cervical cancer xenograft tumors using an ultrasonic scalpel. Surgical smoke-filtered cells were cultured and subcutaneously injected into nude mice. Cell morphology and viability were assessed by HE, Pap and trypan blue staining. HPV DNA in surgical smoke samples was identified by PCR. HPV transmission was determined by culturing HPV-negative C33A cells in HPV-positive surgical smoke-filtered medium. The cytotoxicity of surgical smoke to small airway epithelial cells (SAECs) and THP-1 cells was determined by CCK-8, MTS and LDH release assays. Volatile organic compounds (VOCs), which are present in cervical cancer surgical smoke samples obtained by laparoscopic hysterectomy, were analyzed by gas chromatography-mass spectrometry (GC-MS).
   Results. Cellular debris and epithelioid cells were found in surgical smoke, but no malignant cells were observed. HPV DNA was identified in all smoke samples, and HPV genotypes were matched to those in cervical cancer cells. Coculture with HPV-positive surgical smoke-filtered medium induced an 83% (15 of 18) HPV positivity rate in C33A cells. Subculture in normal medium decreased this rate to 50% (9 of 18). The proliferation of SAECs and THP-1 cells was inhibited by smoke-filtered medium in a time-dependent manner. The concentration of total VOCs, especially benzene, toluene and xylene, in surgical smoke exceeded the standard for good indoor air quality.
   Conclusion. Cervical cancer surgical smoke contains HPV and VOCs and exhibits cytotoxicity and infectivity in vitro. Surgical smoke is an occupational hazard to health care workers. (C) 2022 The Authors. Published by Elsevier Inc.
C1 [Yan, Linzhi; Liu, Yi; Zhang, Jianan; Chen, Xin; Zhu, Xueqiong] Wenzhou Med Univ, Ctr Uterine Canc Diag & Therapy Res Zhejiang Prov, Dept Obstet & Gynecol, Affiliated Hosp 2, Wenzhou 325027, Zhejiang, Peoples R China.
   [Li, Jingwei; Zhu, Xueqiong] Wenzhou Med Univ, Dept Obstet & Gynecol, Taizhou Women & Childrens Hosp, Taizhou 317599, Zhejiang, Peoples R China.
C3 Wenzhou Medical University; Wenzhou Medical University
RP Zhu, XQ (通讯作者)，Wenzhou Med Univ, Affiliated Hosp 2, Dept Obstet & Gynecol, 109 Xueyuan Xi Rd, Wenzhou 325027, Zhejiang, Peoples R China.
EM zjwzzxq@163.com
FU Wenzhou Technology Bureau, Wenzhou, China [Y20190009]; Health Science
   and Technology of Zhejiang Province [2020370129]
FX This work was supported by the grant from Wenzhou Technology Bureau,
   Wenzhou, China (grant number: Y20190009) and Medicine and Health Science
   and Technology of Zhejiang Province (grant num-ber: 2020370129) .
CR BAGGISH MS, 1987, AM J OBSTET GYNECOL, V156, P1260, DOI 10.1016/0002-9378(87)90158-X
   Barrett WL, 2003, SURG ENDOSC, V17, P979, DOI 10.1007/s00464-002-8584-5
   Chen Xiao-kai, 2013, Huanjing Kexue, V34, P4599
   Chen Z, 2018, SCI REP-UK, V8, DOI 10.1038/s41598-018-35262-1
   Choi SH, 2018, SURG ENDOSC, V32, P4290, DOI 10.1007/s00464-018-6222-0
   Choi SH, 2014, SURG ENDOSC, V28, P2374, DOI 10.1007/s00464-014-3472-3
   Fletcher JN, 1999, AM J SURG, V178, P57, DOI 10.1016/S0002-9610(99)00109-9
   FREITAG L, 1987, LASER SURG MED, V7, P283, DOI 10.1002/lsm.1900070315
   Georgesen C, 2018, J AM ACAD DERMATOL, V79, P746, DOI 10.1016/j.jaad.2018.06.003
   GLOSTER HM, 1995, J AM ACAD DERMATOL, V32, P436, DOI 10.1016/0190-9622(95)90065-9
   Goon PKC, 2017, DERMATOLOGY THER, V7, P249, DOI 10.1007/s13555-017-0182-5
   GORDON S, 1986, J CELL SCI, P267, DOI 10.1242/jcs.1986.Supplement_4.16
   Gordon S, 1998, RES IMMUNOL, V149, P685, DOI 10.1016/S0923-2494(99)80039-X
   Hu XL, 2021, INT ARCH OCC ENV HEA, V94, P107, DOI 10.1007/s00420-020-01568-9
   Ikramuddin S, 1998, J Gastrointest Surg, V2, P580, DOI 10.1016/S1091-255X(98)80060-7
   In SM, 2015, BRIT J SURG, V102, P1581, DOI 10.1002/bjs.9910
   Karsai S, 2012, J DTSCH DERMATOL GES, V10, P633, DOI 10.1111/j.1610-0387.2012.07978.x
   Kocher GJ, 2019, EUR J CARDIO-THORAC, V55, P626, DOI 10.1093/ejcts/ezy356
   Lee T, 2018, J OCCUP ENVIRON HYG, V15, P341, DOI 10.1080/15459624.2017.1422082
   Lewin JM, 2011, J AM ACAD DERMATOL, V65, P636, DOI 10.1016/j.jaad.2010.11.017
   Liu Y, 2021, WORLD J SURG ONCOL, V19, DOI 10.1186/s12957-021-02211-8
   Liu Y, 2019, J CANCER, V10, P2788, DOI 10.7150/jca.31464
   Liu Y, 2018, NAT COMMUN, V9, DOI 10.1038/s41467-018-06841-7
   Manson LT, 2013, LARYNGOSCOPE, V123, P1319, DOI 10.1002/lary.23642
   Mueller S, 2021, INT J ENV RES PUB HE, V18, DOI 10.3390/ijerph18136930
   National Institute for Occupational Safety and Health, 1999, APPL OCCUP ENVIRON H, V14, P71
   Nduka CC, 1998, SURG ENDOSC-ULTRAS, V12, P1031, DOI 10.1007/s004649900774
   Neumann K, 2018, ARCH GYNECOL OBSTET, V297, P421, DOI 10.1007/s00404-017-4615-2
   Okoshi K, 2015, SURG TODAY, V45, P957, DOI 10.1007/s00595-014-1085-z
   OOSTERHUIS JW, 1982, CANCER-AM CANCER SOC, V49, P61, DOI 10.1002/1097-0142(19820101)49:1<61::AID-CNCR2820490114>3.0.CO;2-N
   Palma S, 2021, ENVIRON RES, V192, DOI 10.1016/j.envres.2020.110437
   Rioux M, 2013, J OTOLARYNGOL-HEAD N, V42, DOI 10.1186/1916-0216-42-54
   Robertson-More C, 2021, SURG ENDOSC, V35, P2428, DOI 10.1007/s00464-020-08261-5
   Sagar PM, 1996, BRIT J SURG, V83, P1792, DOI 10.1002/bjs.1800831241
   Sisler JD, 2018, J OCCUP MED TOXICOL, V13, DOI 10.1186/s12995-018-0193-x
   Small W, 2017, CANCER-AM CANCER SOC, V123, P2404, DOI 10.1002/cncr.30667
   Sood A K, 1994, Infect Dis Obstet Gynecol, V2, P167, DOI 10.1155/S1064744994000591
   Steege AL, 2016, AM J IND MED, V59, P1020, DOI 10.1002/ajim.22614
   Sung H, 2021, CA-CANCER J CLIN, V71, P209, DOI 10.3322/caac.21660
   Teplicky T, 2021, EXP CELL RES, V405, DOI 10.1016/j.yexcr.2021.112710
   TOMITA Y, 1981, MUTAT RES, V89, P145
   Weyandt GH, 2011, ARCH DERMATOL RES, V303, P141, DOI 10.1007/s00403-010-1119-3
   Zakka K, 2020, ANN SURG, V272, pE257, DOI 10.1097/SLA.0000000000004112
   Zhou QF, 2019, CANCER MANAG RES, V11, P3643, DOI 10.2147/CMAR.S201975
NR 44
TC 0
Z9 0
U1 5
U2 12
PU ACADEMIC PRESS INC ELSEVIER SCIENCE
PI SAN DIEGO
PA 525 B ST, STE 1900, SAN DIEGO, CA 92101-4495 USA
SN 0090-8258
EI 1095-6859
J9 GYNECOL ONCOL
JI Gynecol. Oncol.
PD MAR
PY 2022
VL 164
IS 3
BP 587
EP 595
DI 10.1016/j.ygyno.2022.01.006
EA FEB 2022
PG 9
WC Oncology; Obstetrics & Gynecology
WE Science Citation Index Expanded (SCI-EXPANDED)
SC Oncology; Obstetrics & Gynecology
GA 2A8PO
UT WOS:000809757900017
PM 35033382
OA hybrid
DA 2023-08-09
ER

PT J
AU Okoshi, K
   Hida, K
   Kinoshita, K
   Morishima, T
   Nagai, Y
   Tomizawa, Y
   Yorozuya, K
   Nishida, T
   Matsumoto, H
   Yamato, H
AF Okoshi, Kae
   Hida, Koya
   Kinoshita, Koichi
   Morishima, Toshitaka
   Nagai, Yoshie
   Tomizawa, Yasuko
   Yorozuya, Kyoko
   Nishida, Takehiro
   Matsumoto, Hisako
   Yamato, Hiroshi
TI Measurement of particulate matter 2.5 in surgical smoke and its health
   hazards
SO SURGERY TODAY
LA English
DT Article
DE COVID-19; Cautery; Laparoscopy; Particulate matter; Surgical smoke
ID LARYNGEAL PAPILLOMATOSIS; EXPOSURE
AB Purpose Surgical smoke is generated during the cauterization, coagulation, and incision of biological tissues by electrocautery, ultrasonic coagulation, incising devices, and lasers. Surgical smoke comprises water, water vapor, steam, and some particulate matter, including bacteria, viruses, cell fragments, and volatile organic compounds, which can pose health risks to the operating room personnel. In this study, we measured the concentration of particulate matter 2.5 (particles with a diameter of <= 2.5 mu m) in surgical smoke. Methods We used digital dust counters for real-time monitoring of particulate matter 2.5 generated intraoperatively in breast and gastrointestinal surgeries performed at our hospitals between 2019 and 2020. Results Concentrations of particulate matter 2.5 were measured in surgical smoke generated when performing 14 different surgeries. Immediately after electrocautery, the concentration of particulate matter 2.5 increased to 2258 mu g/m(3) and then, when we stopped using the devices, it decreased rapidly to the initial levels. Interestingly, the concentrations increased after each intermittent electrocautery procedure. Higher concentrations of particulate matter 2.5 were observed during breast surgeries than during laparoscopic procedures. Conclusion Surgical smoke poses potential health risks to operating room personnel by contaminating their breathing zone with high concentrations of particulate matter 2.5. A local exhaust ventilation system is needed to reduce exposure.
C1 [Okoshi, Kae; Kinoshita, Koichi] Japan Baptist Hosp, Dept Surg, Sakyo Ku, 47 Yamonomoto Cho, Kyoto 6068273, Japan.
   [Okoshi, Kae] Doshisha Univ, Res Ctr Sci Technol & Social Commun Next Generat, Kyotanabe, Japan.
   [Hida, Koya] Kyoto Univ Hosp, Dept Surg, Kyoto, Japan.
   [Morishima, Toshitaka] Osaka Int Canc Inst, Canc Control Ctr, Osaka, Japan.
   [Nagai, Yoshie] Kawasaki Municipal Ida Hosp, Dept Anesthesiol, Kawasaki, Kanagawa, Japan.
   [Tomizawa, Yasuko] Tokyo Womens Med Univ, Dept Cardiovasc Surg, Tokyo, Japan.
   [Yorozuya, Kyoko] Kawasaki Municipal Hosp, Dept Surg, Kawasaki, Kanagawa, Japan.
   [Nishida, Takehiro] Masuda Red Cross Hosp, Dept Anesthesiol, Masuda, Japan.
   [Matsumoto, Hisako] Kindai Univ Hosp, Dept Resp Med & Allergol, Osakasayama, Japan.
   [Yamato, Hiroshi] Univ Occupat & Environm Hlth, Inst Ind Ecol Sci, Dept Hlth Dev, Kitakyushu, Fukuoka, Japan.
C3 Doshisha University; Kyoto University; Tokyo Women's Medical University;
   University of Occupational & Environmental Health - Japan
RP Okoshi, K (通讯作者)，Japan Baptist Hosp, Dept Surg, Sakyo Ku, 47 Yamonomoto Cho, Kyoto 6068273, Japan.; Okoshi, K (通讯作者)，Doshisha Univ, Res Ctr Sci Technol & Social Commun Next Generat, Kyotanabe, Japan.
EM kae_md@kuhp.kyoto-u.ac.jp
RI Morishima, Toshitaka/AAB-3010-2019
OI Morishima, Toshitaka/0000-0002-0747-3287
CR [Anonymous], 1991, Chest, V100, P1106
   [Anonymous], 2020, SAGES EAES REC REG S
   Cahill RA, 2020, BRIT J SURG, V107, P1401, DOI 10.1002/bjs.11977
   Calero L, 2003, LARYNGO RHINO OTOL, V82, P790
   HALLMO P, 1991, EUR ARCH OTO-RHINO-L, V248, P425, DOI 10.1007/BF01463570
   Karjalainen M, 2018, PLOS ONE, V13, DOI 10.1371/journal.pone.0195274
   Kwak HD, 2016, OCCUP ENVIRON MED, V73, P857, DOI 10.1136/oemed-2016-103724
   Kwon JW, 2018, ENVIRON HEALTH-GLOB, V17, DOI 10.1186/s12940-018-0410-1
   Lin YW, 2010, J FORMOS MED ASSOC, V109, P511, DOI 10.1016/S0929-6646(10)60085-X
   Michikawa T, 2019, J EPIDEMIOL, V29, P471, DOI 10.2188/jea.JE20180122
   Ministry of the Environment, 2009, ENV STAND AIR POLL C
   Okoshi K, 2015, SURG TODAY, V45, P957, DOI 10.1007/s00595-014-1085-z
   Rioux M, 2013, J OTOLARYNGOL-HEAD N, V42, DOI 10.1186/1916-0216-42-54
   Tan WJ, 2019, ENVIRON TOXICOL PHAR, V72, DOI 10.1016/j.etap.2019.103248
   2020, REC SURG PROC PAT PO
   Ulmer B. C., 2008, AORN J, V87, P721, DOI [DOI 10.1016/J.AORN.2007.10.012, DOI 10.1016/j.aorn.2007.10.012]
   Weuve J, 2012, ARCH INTERN MED, V172, P219, DOI 10.1001/archinternmed.2011.683
   Xing YF, 2016, J THORAC DIS, V8, pE69, DOI 10.3978/j.issn.2072-1439.2016.01.19
   Yamato Hiroshi, 2015, Nihon Eiseigaku Zasshi, V70, P3, DOI 10.1265/jjh.70.3
   Zhou QF, 2019, CANCER MANAG RES, V11, P3643, DOI 10.2147/CMAR.S201975
NR 20
TC 4
Z9 4
U1 6
U2 11
PU SPRINGER
PI NEW YORK
PA ONE NEW YORK PLAZA, SUITE 4600, NEW YORK, NY, UNITED STATES
SN 0941-1291
EI 1436-2813
J9 SURG TODAY
JI Surg. Today
PD SEP
PY 2022
VL 52
IS 9
BP 1341
EP 1347
DI 10.1007/s00595-022-02473-z
EA FEB 2022
PG 7
WC Surgery
WE Science Citation Index Expanded (SCI-EXPANDED)
SC Surgery
GA 3W5YB
UT WOS:000758943700002
PM 35188600
OA Green Published, Bronze
DA 2023-08-09
ER

PT J
AU Haddadin, Z
   Halasa, N
   McHenry, R
   Varjabedian, R
   Lynch, TL
   Chen, HD
   Ghani, MOA
   Schmitz, JE
   Sucre, J
   Isenberg, K
   Zamora, I
   Danko, M
   Blakely, M
   Olson, J
   Jackson, GP
   Lovvorn, HN
AF Haddadin, Zaid
   Halasa, Natasha
   McHenry, Rendie
   Varjabedian, Rebekkah
   Lynch, Tricia L.
   Chen, Heidi
   Ghani, Muhammad Owais Abdul
   Schmitz, Jonathan E.
   Sucre, Jennifer
   Isenberg, Kimberly
   Zamora, Irving
   Danko, Melissa
   Blakely, Martin
   Olson, Jacob
   Jackson, Gretchen P.
   Lovvorn, Harold N., III
TI SARS-CoV-2 Testing of Aerosols Emitted During Pediatric Minimally
   Invasive Surgery: A Prospective, Case-Controlled Study
SO AMERICAN SURGEON
LA English
DT Article
ID SURGICAL SMOKE
AB Background The COVID-19 pandemic has presented significant safety concerns for healthcare providers, especially those performing aerosol-generating procedures. Several surgical societies issued early warnings that aerosols generated during minimally invasive surgery (MIS) could harbor infectious quantities of severe acute respiratory syndrome coronavirus-2 (SARS-CoV-2). This study tested the hypothesis that MIS-aerosols contain SARS-CoV-2. Methods To evaluate SARS-CoV-2 presence in aerosols emitted during intracavitary MIS, children <18 years who required emergent MIS and were discovered to be SARS-CoV-2-positive were enrolled. Swabs were obtained from the port in-line with a filtered smoke evacuation system, the tubing adjacent to this port, the fluid collection chamber and filter, and the distal endotracheal tube (ETT). All swabs were analyzed for SARS-CoV-2 using quantitative reverse-transcription polymerase chain reaction. To evaluate viral distribution in tissues, fluorescence in situ hybridization for SARS-CoV-2 was performed on resected specimens. Outcomes were recorded, and participating healthcare workers were tracked for SARS-CoV-2 conversion. Results From July 1, 2020, to June 30, 2021, 11 children requiring emergent MIS were discovered preoperatively to be SARS-CoV-2 positive (median age: 14 years [5-17]). SARS-CoV-2 was detected only in ETT swabs and not in surgical aerosols or specimens. Median operative time was 56.5 minutes (IQR: 46-66), and postoperative stay was 21.2 hours (IQR: 1.97-57.57). No complications or viral eruption were recorded, and none of 63 healthcare workers tested positive for SARS-CoV-2 within 6 weeks. Discussion SARS-CoV-2 was detected only in ETT secretions and not in surgical aerosols or specimens among a pediatric cohort of asymptomatic patients having emergent MIS.
C1 [Haddadin, Zaid] Albert Einstein Med Ctr, Dept Gen Surg, Philadelphia, PA USA.
   [Halasa, Natasha; McHenry, Rendie; Varjabedian, Rebekkah; Lynch, Tricia L.] Vanderbilt Univ, Div Pediat Infect Dis, RINGGOLD, Med Ctr, Nashville, TN 37232 USA.
   [Chen, Heidi] Vanderbilt Univ, Dept Biostat, Med Ctr, Nashville, TN 37232 USA.
   [Ghani, Muhammad Owais Abdul; Isenberg, Kimberly; Zamora, Irving; Danko, Melissa; Blakely, Martin; Olson, Jacob; Jackson, Gretchen P.; Lovvorn, Harold N., III] Vanderbilt Univ, Dept Pediat Surg, Med Ctr, Doctors Off Tower,Suite 7102,2200 Childrens Way, Nashville, TN 37232 USA.
   [Schmitz, Jonathan E.] Vanderbilt Univ, Med Ctr, Dept Pathol Microbiol & Immunol, Nashville, TN 37232 USA.
   [Sucre, Jennifer] Vanderbilt Univ, Div Neonatol, Med Ctr, Nashville, TN 37232 USA.
C3 Yeshiva University; Vanderbilt University; Vanderbilt University;
   Vanderbilt University; Vanderbilt University; Vanderbilt University
RP Lovvorn, HN (通讯作者)，Vanderbilt Univ, Dept Pediat Surg, Med Ctr, Doctors Off Tower,Suite 7102,2200 Childrens Way, Nashville, TN 37232 USA.
EM harold.lovvorn@vumc.org
OI Haddadin, Zaid/0000-0001-6863-6185
FU Society of American Gastrointestinal and Endoscopic Surgeons (SAGES)
FX The authors would like to acknowledge the Society of American
   Gastrointestinal and Endoscopic Surgeons (SAGES) for supporting this
   work. The authors further recognize Tracy Perry for her assistance as
   Grants Manager to submit the original proposal and to manage the study
   budget and purchases. The authors thank the efforts of our institutional
   Tissue Pathology and Shared Resource center. Finally, the authors are
   grateful to the families and their children for participating in this
   study.
CR Ahn JY, 2020, J HOSP INFECT, V106, P570, DOI 10.1016/j.jhin.2020.08.014
   Alkatout I, 2012, JSLS-J SOC LAPAROEND, V16, P130, DOI 10.4293/108680812X13291597716348
   Alp E, 2006, J HOSP INFECT, V62, P1, DOI 10.1016/j.jhin.2005.01.014
   Bogani G, 2021, J MINIM INVAS GYN, V28, P1519, DOI 10.1016/j.jmig.2020.12.026
   Coccolini F, 2020, ANN SURG, V272, pE240, DOI 10.1097/SLA.0000000000004030
   Dong Yuanyuan, 2020, Pediatrics, V145, DOI 10.1542/peds.2020-0702
   Flemming S, 2020, BRIT J SURG, V107, pE259, DOI 10.1002/bjs.11713
   JOHNSON GK, 1991, J MED VIROL, V33, P47, DOI 10.1002/jmv.1890330110
   Kam KQ, 2020, CLIN INFECT DIS, V71, P847, DOI 10.1093/cid/ciaa201
   Kwak HD, 2016, OCCUP ENVIRON MED, V73, P857, DOI 10.1136/oemed-2016-103724
   Luo Y, 2020, EMERG INFECT DIS, V26, P1930, DOI 10.3201/eid2608.201016
   Mehl SC, 2021, J PEDIATR SURG, V56, P2078, DOI 10.1016/j.jpedsurg.2021.01.033
   Mizumoto K, 2020, EUROSURVEILLANCE, V25, P2, DOI 10.2807/1560-7917.ES.2020.25.10.2000180
   Robertson-More C, 2021, SURG ENDOSC, V35, P2428, DOI 10.1007/s00464-020-08261-5
   Rothe C, 2020, NEW ENGL J MED, V382, P970, DOI 10.1056/NEJMc2001468
   SAWCHUK WS, 1989, J AM ACAD DERMATOL, V21, P41, DOI 10.1016/S0190-9622(89)70146-8
   Schuler BA, 2021, J CLIN INVEST, V131, DOI 10.1172/JCI140766
   Surgeons SoAGaE, 2020, SAG EAES REC REG SUR
   Wang WL, 2020, JAMA-J AM MED ASSOC, V323, P1843, DOI 10.1001/jama.2020.3786
   Zhu N, 2020, NEW ENGL J MED, V382, P727, DOI 10.1056/NEJMoa2001017
NR 20
TC 0
Z9 0
U1 5
U2 7
PU SAGE PUBLICATIONS INC
PI THOUSAND OAKS
PA 2455 TELLER RD, THOUSAND OAKS, CA 91320 USA
SN 0003-1348
EI 1555-9823
J9 AM SURGEON
JI Am. Surg.
PD NOV
PY 2022
VL 88
IS 11
BP 2710
EP 2718
AR 00031348211067707
DI 10.1177/00031348211067707
EA FEB 2022
PG 9
WC Surgery
WE Science Citation Index Expanded (SCI-EXPANDED)
SC Surgery
GA 5H7BB
UT WOS:000759612600001
PM 35148619
DA 2023-08-09
ER

PT J
AU Ostapovych, U
   Vortman, R
AF Ostapovych, Ulana
   Vortman, Rebecca
TI Implementing a Surgical Smoke Evacuation Policy and Procedure: A Quality
   Improvement Project
SO AORN JOURNAL
LA English
DT Article
DE surgical smoke; surgical plume; energy-generating devices; quality
   improvement; smoke evacuation
AB Energy-generating surgical devices (eg, electrosurgical units, lasers) produce surgical smoke that can cause negative health effects in exposed individuals. In 2019, a review of nursing documentation at an urban teaching hospital revealed that personnel were properly evacuating surgical smoke during less than 0.5% of applicable procedures. To address the noncompliance and reduce exposure to surgical smoke, an interdisciplinary team initiated a quality improvement project to implement a surgical smoke evacuation policy for all smoke-generating procedures. The project included creation and implementation of a smoke evacuation policy, staff member education on the hazards of surgical smoke and proper evacuation device use, and acquisition of the proper smoke evacuation equipment. After instituting the policy in June 2020, results of a three-month chart audit showed that there was nursing documentation confirming personnel used energy-generating devices and the corresponding surgical smoke evacuation devices during 664 of 2,224 procedures, for a compliance rate of 30%.
C1 [Ostapovych, Ulana] Univ Illinois Hosp, Surg Serv Dept, Chicago, IL 60612 USA.
   [Ostapovych, Ulana] Hlth Sci Syst, Chicago, IL 60612 USA.
   [Vortman, Rebecca] Univ Illinois, Chicago Coll Nursing, Chicago, IL 60612 USA.
C3 University of Illinois System; University of Illinois Chicago;
   University of Illinois System; University of Illinois Chicago;
   University of Illinois Chicago Hospital
RP Ostapovych, U (通讯作者)，Univ Illinois Hosp, Surg Serv Dept, Chicago, IL 60612 USA.; Ostapovych, U (通讯作者)，Hlth Sci Syst, Chicago, IL 60612 USA.
CR [Anonymous], MAN SURG SMOK TOOL K
   [Anonymous], 2014, 165712014EN ISO
   [Anonymous], 2016, TRANSLATION EVIDENCE
   [Anonymous], DHHS NIOSH PUBLICATI, V9612
   [Anonymous], 2019, COL 2 STAT EN SURG S
   [Anonymous], 2020, 2020 LEG REC SURG SM
   [Anonymous], 2019, SURG NOT SECR PROBL
   Asdornwised U, 2018, J PERIOPER NURS, V31, P33, DOI DOI 10.26550/311/33-41
   Benson SM, 2019, ANN WORK EXPOS HEAL, V63, P990, DOI 10.1093/annweh/wxz070
   Bree K, 2017, WORKPLACE HEALTH SAF, V65, P517, DOI 10.1177/2165079917691063
   Carter PL, 2013, AM J SURG, V205, P488, DOI 10.1016/j.amjsurg.2012.12.005
   Chavis S, 2016, ASSOC OPER ROOM NURS, V103, P289, DOI 10.1016/j.aorn.2016.01.007
   Ha HI, 2019, JSLS-J SOC LAPAROEND, V23, DOI 10.4293/JSLS.2019.00037
   Ilce A, 2017, J CLIN NURS, V26, P1555, DOI 10.1111/jocn.13455
   Kocher GJ, 2019, EUR J CARDIO-THORAC, V55, P626, DOI 10.1093/ejcts/ezy356
   Lee T, 2018, J OCCUP ENVIRON HYG, V15, P341, DOI 10.1080/15459624.2017.1422082
   Lindsey C, 2015, ASSOC OPER ROOM NURS, V101, P428, DOI 10.1016/j.aorn.2015.01.021
   Liu N, 2020, SPINE J, V20, P166, DOI 10.1016/j.spinee.2019.09.014
   Occupational Safety and Health Administration, LAS EL PLUM
   Ogg MJ., 2020, SURG SMOKE INHALATIO
   Schultz L, 2015, AORN J, V102, P7, DOI 10.1016/j.aorn.2015.04.023
   STEPHENSON DJ, 2004, P NAT OCC RES AG S S
   Tan E., 2017, ACORN J PERIOPER NUR, V30, P33, DOI DOI 10.26550/2209-1092.1019
   Tokuda Y, 2020, J OCCUP MED TOXICOL, V15, DOI 10.1186/s12995-020-00259-y
   Tseng HS, 2014, WORLD J SURG ONCOL, V12, DOI 10.1186/1477-7819-12-31
   Ulmer Brenda C, 2008, AORN J, V87, P721, DOI 10.1016/j.aorn.2007.10.012
   United States Department of Labor, OCCUPATIONAL SAFETY
   Yasak K, 2019, ASSOC OPER ROOM NURS, V110, P517, DOI 10.1002/aorn.12841
   York K, 2018, AORN J, V107, P692, DOI 10.1002/aorn.12149
   Zhou QF, 2019, CANCER MANAG RES, V11, P3643, DOI 10.2147/CMAR.S201975
NR 30
TC 1
Z9 1
U1 6
U2 15
PU WILEY
PI HOBOKEN
PA 111 RIVER ST, HOBOKEN 07030-5774, NJ USA
SN 0001-2092
EI 1878-0369
J9 ASSOC OPER ROOM NURS
JI AORN J.
PD FEB
PY 2022
VL 115
IS 2
BP 139
EP 146
DI 10.1002/aorn.13603
EA FEB 2022
PG 8
WC Nursing
WE Science Citation Index Expanded (SCI-EXPANDED); Social Science Citation Index (SSCI)
SC Nursing
GA YN6JZ
UT WOS:000747364200014
PM 35084765
DA 2023-08-09
ER

PT J
AU Gioutsos, K
   Nguyen, TL
   Biber, U
   Enderle, MD
   Koss, A
   Kocher, GJ
AF Gioutsos, Konstantinos
   Thanh-Long Nguyen
   Biber, Ulrich
   Enderle, Markus D.
   Koss, Abigail
   Kocher, Gregor J.
TI Surgical smoke: modern mobile smoke evacuation systems improve
   occupational safety in the operating theatre
SO INTERACTIVE CARDIOVASCULAR AND THORACIC SURGERY
LA English
DT Article
DE Smoke; Plume; Electrocautery; Evacuation system; Mass spectrometry;
   Volatile organic compound
ID CHEMICAL-COMPOSITION
AB OBJECTIVES: Evaluation of smoke capture efficiency of different mobile smoke evacuation devices with respect to volatile organic compounds and their noise emission.
   METHODS: Electrosurgical incisions were performed on fresh porcine liver in an operating room with vertical laminar flow. The generated surgical smoke was analysed with proton-transfer-reaction mass spectrometry with and without the use of a mobile smoke evacuation system consisting of a smoke evacuator machine, a suction hose and a handpiece. The inlet of the mass spectrometer was positioned 40 cm above the specimen. Various devices were compared: a hard plastic funnel, a flexible foam funnel, an on-tip integrated aspirator of an electrosurgical knife and a standard secretion suction (Yankauer). Also, sound levels were measured at a distance of 40 cm from the hand-pieces' inlet.
   RESULTS: The smoke capture efficiency of the secretion suction was only 53%, while foam funnel, plastic funnel and integrated aspirator were all significantly more effective with a clearance of 95%, 91% and 91%, respectively. The mean sound levels were 68 and 59 A-weighted decibels with the plastic and foam funnel, respectively, 66 A-weighted decibels with the integrated aspirator and 63 A-weighted decibels with the secretion suction.
   CONCLUSIONS: Carcinogenic, mutagenic and reprotoxic volatile organic compounds in surgical smoke can be efficiently reduced by mobile smoke evacuation system, providing improved protection for medical personnel. Devices specifically designed for smoke evacuation are more efficient than standard suction tools. Noise exposure for the surgeon was lowest with the flexible foam funnel and higher with the other handpieces tested.
C1 [Gioutsos, Konstantinos; Thanh-Long Nguyen; Kocher, Gregor J.] Univ Bern, Bern Univ Hosp, Div Gen Thorac Surg, Inselspital, Bern, Switzerland.
   [Biber, Ulrich; Enderle, Markus D.] Erbe Elektromed GmbH, Tubingen, Germany.
   [Koss, Abigail] Tofwerk AG, Thun, Switzerland.
C3 University of Bern; University Hospital of Bern; TOFWERK AG
RP Kocher, GJ (通讯作者)，Univ Hosp Bern, Div Gen Thorac Surg, Freiburgstr 4, CH-3010 Bern, Switzerland.
EM gregor.kocher@hin.ch
RI Kocher, Gregor Jan/GQZ-1359-2022; Koss, Abigail/B-5421-2015
OI Kocher, Gregor Jan/0000-0001-6531-2919; Koss,
   Abigail/0000-0002-2415-1730; Nguyen, Thanh-Long/0000-0002-4621-9847
FU Lungenliga Bern; Erbe Elektromedizin GmbH
FX This study was funded by the Lungenliga Bern (awarded to Gregor J.
   Kocher) and the dedicated smoke evacuation system, including the
   different inlet pieces, was provided by Erbe Elektromedizin GmbH.
CR Al Sahaf OS, 2007, IRISH J MED SCI, V176, P229, DOI 10.1007/s11845-007-0068-0
   Alp E, 2006, J HOSP INFECT, V62, P1, DOI 10.1016/j.jhin.2005.01.014
   Barrett WL, 2003, SURG ENDOSC, V17, P979, DOI 10.1007/s00464-002-8584-5
   Benson SM, 2019, ANN WORK EXPOS HEAL, V63, P990, DOI 10.1093/annweh/wxz070
   Carmichael H, 2019, SURG LAPARO ENDO PER, V29, pE94, DOI 10.1097/SLE.0000000000000734
   Cesaretti M, 2021, BRIT J SURG, V108, pE251, DOI 10.1093/bjs/znab085
   Cheng MH, 2021, ECOTOX ENVIRON SAFE, V209, DOI 10.1016/j.ecoenv.2020.111855
   Choi SH, 2018, SURG ENDOSC, V32, P4290, DOI 10.1007/s00464-018-6222-0
   Choi SH, 2014, SURG ENDOSC, V28, P2374, DOI 10.1007/s00464-014-3472-3
   Dobrogowski M, 2014, INT J OCCUP MED ENV, V27, P314, DOI 10.2478/s13382-014-0250-3
   Gianella M, 2010, SENSORS-BASEL, V10, P2694, DOI 10.3390/s100402694
   Ha HI, 2019, JSLS-J SOC LAPAROEND, V23, DOI 10.4293/JSLS.2019.00037
   Hahn KY, 2017, SURG LAPARO ENDO PER, V27, P341, DOI 10.1097/SLE.0000000000000459
   Hensman C, 1998, SURG ENDOSC-ULTRAS, V12, P1017, DOI 10.1007/s004649900771
   Kocher GJ, 2019, EUR J CARDIO-THORAC, V55, P626, DOI 10.1093/ejcts/ezy356
   Krones CJ, 2007, EUR SURG, V39, P118, DOI 10.1007/s10353-006-0305-1
   Lee T, 2018, J OCCUP ENVIRON HYG, V15, P341, DOI 10.1080/15459624.2017.1422082
   Liu Y, 2021, WORLD J SURG ONCOL, V19, DOI 10.1186/s12957-021-02211-8
   Michaelis M, 2020, INT J ENV RES PUB HE, V17, DOI 10.3390/ijerph17020515
   Pierce JS, 2011, J OCCUP ENVIRON HYG, V8, P447, DOI 10.1080/15459624.2011.585888
   Prather KA, 2020, SCIENCE, V368, P1422, DOI 10.1126/science.abc6197
   Schultz L, 2015, AORN J, V102, P7, DOI 10.1016/j.aorn.2015.04.023
   Tokuda Y, 2020, J OCCUP MED TOXICOL, V15, DOI 10.1186/s12995-020-00259-y
   TOMITA Y, 1981, MUTAT RES, V89, P145
   Wu JS, 1997, SURG ENDOSC-ULTRAS, V11, P1075, DOI 10.1007/s004649900533
   Yeganeh A, 2020, WORLD J ORTHOP, V11, P177, DOI 10.5312/wjo.v11.i3.177
NR 26
TC 5
Z9 5
U1 4
U2 6
PU OXFORD UNIV PRESS
PI OXFORD
PA GREAT CLARENDON ST, OXFORD OX2 6DP, ENGLAND
SN 1569-9293
EI 1569-9285
J9 INTERACT CARDIOV TH
JI Interact Cardiovasc. Thorac. Surg.
PD MAY 2
PY 2022
VL 34
IS 5
BP 775
EP 782
DI 10.1093/icvts/ivac024
EA FEB 2022
PG 8
WC Cardiac & Cardiovascular Systems; Respiratory System; Surgery
WE Science Citation Index Expanded (SCI-EXPANDED)
SC Cardiovascular System & Cardiology; Respiratory System; Surgery
GA 0Z2WN
UT WOS:000785568500001
PM 35137083
OA Green Published, hybrid
DA 2023-08-09
ER

PT J
AU Li, CI
   Chou, YH
   Pai, JY
   Chen, CH
   Chiang, MC
AF Li, Chun-, I
   Chou, Ying-Hsiang
   Pai, Jar-Yuan
   Chen, Chih-Hsuan
   Chiang, Min-Chi
TI Investigating surgical smoke in otolaryngology operating rooms
SO SCIENTIFIC REPORTS
LA English
DT Article
ID EXPOSURE; THEATER
AB Surgical smoke is a common chemical hazard produced from the use of electrocautery, laser, or ultrasonic scalpels during surgery. It has been proved harmful to medical personnel. Thus, it is important to monitor surgical smoke concentrations in the operating room. In the past decade, many researches regarding surgical smoke were discussed in different professional healthcare fields, but few showed the correlation between surgical smoke and otolaryngology surgery. In this study, the concentrations of particulate matter and formaldehyde were measured during thirty cases of several types of otolaryngology surgery in a regional research hospital in Taiwan. The concentrations of 0.3 mu m and 0.5 mu m particulate matter raised rapidly in the main knife range at the beginning of the electrocautery knife used, and then decreased by half after 5-10 min of use. The concentrations of formaldehyde were ranged from 1 to 2 ppm during the surgery, which is higher than the permissible exposure limit. While many medical staffs are working in the operating room and are exposed to the smoke hazard, effective strategies for collecting and eliminating the smoke should be taken in all medical facilities.
C1 [Li, Chun-, I] Chang Bing Show Chwan Mem Hosp, Dept Otolaryngol, Changhua Cty 50544, Taiwan.
   [Chou, Ying-Hsiang] Chung Shan Med Univ, Dept Radiat Oncol, Taichung 40201, Taiwan.
   [Chou, Ying-Hsiang; Pai, Jar-Yuan] Chung Shan Med Univ Hosp, Taichung 40201, Taiwan.
   [Pai, Jar-Yuan; Chen, Chih-Hsuan; Chiang, Min-Chi] Chung Shan Med Univ, Dept Hlth Policy & Management, Taichung 40201, Taiwan.
C3 Chang Bing Show Chwan Memorial Hospital; Chung Shan Medical University;
   Chung Shan Medical University; Chung Shan Medical University Hospital;
   Chung Shan Medical University
RP Pai, JY (通讯作者)，Chung Shan Med Univ Hosp, Taichung 40201, Taiwan.; Pai, JY (通讯作者)，Chung Shan Med Univ, Dept Hlth Policy & Management, Taichung 40201, Taiwan.
EM jerrypai7@gmail.com
FU Chang Bing Show Chwan Memorial Hospital [CSMU-SHOW-105-01]
FX The authors would like to thank Chang Bing Show Chwan Memorial Hospital
   for supporting this project (CSMU-SHOW-105-01). We are grateful to all
   medical staff of the operating room for providing any help while we
   conducted this study.
CR Alp E, 2006, J HOSP INFECT, V62, P1, DOI 10.1016/j.jhin.2005.01.014
   [Anonymous], 2019, WORLD POPULATION PRO
   Ball Kay, 2010, AORN J, V92, P142, DOI 10.1016/j.aorn.2010.06.002
   Bell David M., 1997, American Journal of Medicine, V102, P9, DOI 10.1016/S0002-9343(97)89441-7
   Bigony Lorraine, 2007, AORN J, V86, P1013, DOI 10.1016/j.aorn.2007.07.005
   Bruske-Hohlfeld Irene, 2008, J Occup Med Toxicol, V3, P31, DOI 10.1186/1745-6673-3-31
   Centers for Disease Control and Prevention, WORKPLACE SAFETY HLT
   Cheng JJ, 2021, INT J VENT, V20, P50, DOI 10.1080/14733315.2019.1704539
   Cheng PC, 2021, SCI REP-UK, V11, DOI 10.1038/s41598-021-92859-9
   Choi SH, 2018, SURG ENDOSC, V32, P4290, DOI 10.1007/s00464-018-6222-0
   Fan JKM, 2009, ASIAN J SURG, V32, P253, DOI 10.1016/S1015-9584(09)60403-6
   Fox-Lewis A, 2020, OCCUP ENVIRON MED, V77, P809, DOI 10.1136/oemed-2019-106333
   Georgesen C, 2018, J AM ACAD DERMATOL, V79, P746, DOI 10.1016/j.jaad.2018.06.003
   Hill DS, 2012, J PLAST RECONSTR AES, V65, P911, DOI 10.1016/j.bjps.2012.02.012
   International Agency for Research on Cancer, AG CLASS IARC MON, V1-125
   Kisch T, 2015, MEDICINE, V94, DOI 10.1097/MD.0000000000001104
   Ko K, 2010, REGUL GOV, V4, P48, DOI 10.1111/j.1748-5991.2010.01070.x
   Li CI, 2020, J AIR WASTE MANAGE, V70, P324, DOI 10.1080/10962247.2020.1717675
   Limchantra IV, 2019, JAMA SURG, V154, P960, DOI 10.1001/jamasurg.2019.2515
   Liu B. Y. H., 1985, P ANN TECHN M I ENV, P25
   LLC HAL Technology Technology H, ONLINE PDF, V1
   Michaelis M, 2020, INT J ENV RES PUB HE, V17, DOI 10.3390/ijerph17020515
   Mowbray NG, 2020, BRIT J SURG, V107, P1406, DOI 10.1002/bjs.11679
   Mowbray N, 2013, SURG ENDOSC, V27, P3100, DOI 10.1007/s00464-013-2940-5
   O'Brien D, 2020, OTOLARYNG HEAD NECK, V163, P508, DOI 10.1177/0194599820917394
   Oberg T, 2008, AM J INFECT CONTROL, V36, P276, DOI 10.1016/j.ajic.2007.07.008
   Okoshi K, 2015, SURG TODAY, V45, P957, DOI 10.1007/s00595-014-1085-z
   Romano F, 2017, INT J ENV RES PUB HE, V14, DOI 10.3390/ijerph14020137
   Schultz L, 2014, ASSOC OPER ROOM NURS, V99, P289, DOI 10.1016/j.aorn.2013.07.020
   Sim MR, 2020, OCCUP ENVIRON MED, V77, P281, DOI 10.1136/oemed-2020-106567
   Taravella MJ, 2001, J CATARACT REFR SURG, V27, P604, DOI 10.1016/S0886-3350(00)00813-0
   The Occupational Safety and Health Administration, 1910, 1048 FORM
   The Occupational Safety and Health Administration, LAS EL PLUME
   Wendt C, 2004, INFECT CONT HOSP EP, V25, P203, DOI 10.1086/502378
   Xu Z., 2013, FUNDAMENTALS AIR CLE, P339
   Zemmar A, 2020, NAT MACH INTELL, V2, P566, DOI 10.1038/s42256-020-00238-2
NR 36
TC 4
Z9 4
U1 1
U2 5
PU NATURE PORTFOLIO
PI BERLIN
PA HEIDELBERGER PLATZ 3, BERLIN, 14197, GERMANY
SN 2045-2322
J9 SCI REP-UK
JI Sci Rep
PD FEB 2
PY 2022
VL 12
IS 1
AR 1719
DI 10.1038/s41598-022-05701-1
PG 9
WC Multidisciplinary Sciences
WE Science Citation Index Expanded (SCI-EXPANDED)
SC Science & Technology - Other Topics
GA YS9HB
UT WOS:000750981100103
PM 35110589
OA gold, Green Published
DA 2023-08-09
ER

PT J
AU D'Alicandro, AC
   Mauro, A
AF D'Alicandro, Andrea Carlo
   Mauro, Alessandro
TI Effects of operating room layout and ventilation system on ultrafine
   particle transport and deposition
SO ATMOSPHERIC ENVIRONMENT
LA English
DT Article
DE Air quality; Computational Fluid Dynamic (CFD); Particle deposition;
   Particle transport; Operating rooms; Ultrafine particles
ID LAMINAR AIR-FLOW; SURGICAL SMOKE; TURBULENT-FLOW; EMISSION RATES;
   RISK-FACTORS; DISPERSION; PARTICULATE; MODELS; CONTAMINATION; QUALITY
AB The main role of Heat Ventilation and Air Conditioning (HVAC) systems in Operating Rooms (ORs) is to ensure the desired thermo-hygrometric conditions and indoor air quality, minimizing the risk of air contamination. The main sources of contamination inside ORs, during surgical operations, are Colony-Forming Units (CFUs), fine particles and ultrafine particles (UFPs), which could cause surgical site infections or health issues for the medical staff. The present work aims at increasing the scientific knowledge concerning numerical modelling of the UFP transport and deposition in ORs, analysing the effectiveness of three different ventilation systems. A numerical methodology, validated in previous works, has been used to study UFP transport and deposition inside three actual ORs, two of them equipped with a Laminar AirFlow (LAF) system and one with a Turbulent Mixing Airflow (TMA) system. Both the LAF and the TMA systems effectively evacuate the UFPs, ensuring a particle deposition rate significantly lower than the evacuation rate. The installation of extraction grilles near the surgical table allows obtaining an improvement of UFP evacuation. Due to the not perfect symmetry of OR layouts and surgical wound position, a preferred way for UFP transport can be observed. The instrument table position should be chosen consequently, to reduce UFP, CFU and contaminant deposition. The UFP concentrations at surgical staff head height cannot be neglected for health-related risks.
C1 [D'Alicandro, Andrea Carlo; Mauro, Alessandro] Univ Napoli Parthenope, Ctr Direz, Dipartimento Ingn, Isola C4, I-80143 Naples, Italy.
C3 Parthenope University Naples
RP D'Alicandro, AC (通讯作者)，Univ Napoli Parthenope, Ctr Direz, Dipartimento Ingn, Isola C4, I-80143 Naples, Italy.
EM andreacarlo.dalicandro001@studenti.uniparthenope.it
RI D'Alicandro, Andrea Carlo/IAM-8683-2023
OI D'Alicandro, Andrea Carlo/0000-0002-1058-3217
CR Ahmad K. A., 2018, INT REV MECH ENG, DOI [10.15866/ ireme.v12i7.14277, DOI 10.15866/IREME.V12I7.14277, 10.15866/ireme.v12i7.14277]
   Alfonso-Sanchez JL, 2017, CAN J SURG, V60, P155, DOI 10.1503/cjs.017916
   [Anonymous], 2016, GLOBAL GUIDELINES PR
   [Anonymous], 2013, 170 ASHRAE
   Ball K, 1996, Todays Surg Nurse, V18, P16
   Balocco C, 2015, INT J HEAT TECHNOL, V33, P25, DOI 10.18280/ijht.330404
   Balocco C, 2015, INT J VENT, V13, P351
   Bruske-Hohlfeld Irene, 2008, J Occup Med Toxicol, V3, P31, DOI 10.1186/1745-6673-3-31
   Buonanno G, 2019, BUILD ENVIRON, V151, P168, DOI 10.1016/j.buildenv.2019.01.044
   Cammarata, 2015, J BIOMED SCI ENG, V8, P73, DOI [10.4236/jbise.2015.82008, DOI 10.4236/JBISE.2015.82008]
   Caretto L., 1973, P 3 INT C NUM METH F, P60, DOI [10.1007/BFb0112677, DOI 10.1007/BFB0112677, 10.1007/bfb0112677]
   Chen FZ, 2006, ATMOS ENVIRON, V40, P357, DOI 10.1016/j.atmosenv.2005.09.044
   Choi DH, 2017, AEROSOL AIR QUAL RES, V17, P821, DOI 10.4209/aaqr.2016.05.0191
   Cortellessa G, 2021, SCI TOTAL ENVIRON, V794, DOI 10.1016/j.scitotenv.2021.148749
   D'Alicandro AC, 2021, J AEROSOL SCI, V158, DOI 10.1016/j.jaerosci.2021.105823
   Della Pia A, 2020, PHYS FLUIDS, V32, DOI 10.1063/5.0020559
   Elmashae Y, 2018, AEROSOL SCI TECH, V52, P38, DOI 10.1080/02786826.2017.1373180
   Gao NP, 2007, ATMOS ENVIRON, V41, P3862, DOI 10.1016/j.atmosenv.2007.01.016
   Guha A, 2008, ANNU REV FLUID MECH, V40, P311, DOI 10.1146/annurev.fluid.40.111406.102220
   Hansen D, 2005, INT J HYG ENVIR HEAL, V208, P455, DOI 10.1016/j.ijheh.2005.08.008
   Hinneburg D, 2005, ATMOS ENVIRON, V39, P4321, DOI 10.1016/j.atmosenv.2005.02.027
   Holmberg S, 2003, INDOOR AIR, V13, P200, DOI 10.1034/j.1600-0668.2003.00186.x
   Hussein T, 2006, ATMOS ENVIRON, V40, P4285, DOI 10.1016/j.atmosenv.2006.03.053
   Inthavong K., 2021, EXP COMPUT MULTIPH F, V3, DOI [10.1007/s42757-020-0097-8,322322, DOI 10.1007/S42757-020-0097-8,322322]
   ISSA RI, 1986, J COMPUT PHYS, V62, P40, DOI 10.1016/0021-9991(86)90099-9
   Isukapalli SS, 2013, ATMOS ENVIRON, V68, P198, DOI 10.1016/j.atmosenv.2012.11.019
   Kulkarni Pramod, 2011, AEROSOL MEASUREMENT, V3rd, DOI DOI 10.1002/9781118001684
   Lai ACK, 2000, J AEROSOL SCI, V31, P463
   Lee T, 2018, J OCCUP ENVIRON HYG, V15, P341, DOI 10.1080/15459624.2017.1422082
   Leung M, 2006, MED SCI MONITOR, V12, pSR17
   Liang H, 2020, FRONT ENERGY RES, V8, DOI 10.3389/fenrg.2020.00102
   Liu ZJ, 2022, ENERG BUILDINGS, V254, DOI 10.1016/j.enbuild.2021.111573
   Markel TA, 2018, AM J INFECT CONTROL, V46, P1127, DOI 10.1016/j.ajic.2018.02.032
   Massarotti N, 2020, ATMOS ENVIRON, DOI [DOI 10.1016/J.ATMOSENV.2020.118155, 10.1016/j.atmosenv.2020.118155]
   Massarotti N, 2021, BUILD SIMUL-CHINA, V14, P1127, DOI 10.1007/s12273-020-0713-3
   Massarotti N, 2019, SCI TECHNOL BUILT EN, V25, P629, DOI 10.1080/23744731.2018.1556053
   Mohamed S, 2020, J BUILD PERFORM SIMU, V13, P443, DOI 10.1080/19401493.2020.1766567
   Murphy CN, 2009, GLOB INST, P1
   OpenCFD Ltd, 2018, HYDR PRESS EFF
   OpenCFD Ltd, 2017, TURB INT KIN EN
   OpenCFD Ltd, KLOWREWALLFUNCTION
   OpenCFD Ltd, 2017, TURB MIX LENGTH DISS
   Parker S, 2010, J AEROSOL SCI, V41, P921, DOI 10.1016/j.jaerosci.2010.07.002
   Pasquarella C, 2007, J HOSP INFECT, V66, P313, DOI 10.1016/j.jhin.2007.05.022
   Pope CA, 2006, J AIR WASTE MANAGE, V56, P709, DOI 10.1080/10473289.2006.10464485
   Pope S.B., 2000, TURBULENT FLOWS, DOI DOI 10.1017/CBO9780511840531
   Pospisil J, 2010, INT J ENVIRON POLLUT, V40, P26, DOI 10.1504/IJEP.2010.030880
   Ragde SF, 2016, ANN OCCUP HYG, V60, P860, DOI 10.1093/annhyg/mew033
   REEKS MW, 1983, J AEROSOL SCI, V14, P729, DOI 10.1016/0021-8502(83)90055-1
   Romano F, 2020, INT J ENV RES PUB HE, V17, DOI 10.3390/ijerph17197275
   Romano F, 2020, INT J ENV RES PUB HE, V17, DOI 10.3390/ijerph17155395
   Romano F, 2017, INT J ENV RES PUB HE, V14, DOI 10.3390/ijerph14020137
   Romano F, 2015, BUILD ENVIRON, V89, P369, DOI 10.1016/j.buildenv.2015.03.003
   Sadrizadeh S, 2018, J INFECT PUBLIC HEAL, V11, P631, DOI [10.1016/j.jiph.2018, 10.1016/j.jiph.2018.02.007]
   Sadrizadeh S, 2015, PARTICUOLOGY, V18, P170, DOI 10.1016/j.partic.2014.06.002
   Sadrizadeh S, 2014, BUILD ENVIRON, V82, P517, DOI 10.1016/j.buildenv.2014.09.013
   Sadrizadeh S, 2014, PATIENT SAF SURG, V8, DOI 10.1186/1754-9493-8-27
   Sadrizadeh S, 2014, PARTICUOLOGY, V13, P42, DOI 10.1016/j.partic.2013.10.006
   Scaltriti S, 2007, J HOSP INFECT, V66, P320, DOI 10.1016/j.jhin.2007.05.019
   Smith EB, 2013, J ARTHROPLASTY, V28, P1482, DOI 10.1016/j.arth.2013.06.012
   Stockwell RE, 2019, J HOSP INFECT, V103, P175, DOI 10.1016/j.jhin.2019.06.016
   Teter J, 2017, AM J INFECT CONTROL, V45, P477, DOI 10.1016/j.ajic.2016.12.018
   Ufat H, 2018, INT J VENT, V17, P209, DOI 10.1080/14733315.2017.1392107
   Wang C, 2018, BUILD ENVIRON, V144, P45, DOI 10.1016/j.buildenv.2018.08.010
   Weld KJ, 2007, J ENDOUROL, V21, P347, DOI 10.1089/end.2006.9994
   Xu GP, 2017, ATMOS ENVIRON, V166, P300, DOI 10.1016/j.atmosenv.2017.07.027
   YAKHOT V, 1992, PHYS FLUIDS A-FLUID, V4, P1510, DOI 10.1063/1.858424
   Yan YH, 2020, EXP COMPUT MULTI FLO, V2, P31, DOI 10.1007/s42757-019-0016-z
   Yan YH, 2019, BUILD ENVIRON, V148, P96, DOI 10.1016/j.buildenv.2018.10.039
   Zhao B, 2006, ATMOS ENVIRON, V40, P457, DOI 10.1016/j.atmosenv.2005.09.043
   Zhao Y, 2020, ENVIRON SCI POLLUT R, V27, P31311, DOI 10.1007/s11356-020-09380-1
NR 71
TC 7
Z9 7
U1 11
U2 19
PU PERGAMON-ELSEVIER SCIENCE LTD
PI OXFORD
PA THE BOULEVARD, LANGFORD LANE, KIDLINGTON, OXFORD OX5 1GB, ENGLAND
SN 1352-2310
EI 1873-2844
J9 ATMOS ENVIRON
JI Atmos. Environ.
PD FEB 1
PY 2022
VL 270
AR 118901
DI 10.1016/j.atmosenv.2021.118901
PG 15
WC Environmental Sciences; Meteorology & Atmospheric Sciences
WE Science Citation Index Expanded (SCI-EXPANDED)
SC Environmental Sciences & Ecology; Meteorology & Atmospheric Sciences
GA 0O0II
UT WOS:000783212600001
DA 2023-08-09
ER

PT J
AU Morimoto, G
   Kawahira, H
   Takayama, S
   Lefor, AK
AF Morimoto, Gaku
   Kawahira, Hiroshi
   Takayama, Seiichiro
   Lefor, Alan Kawarai
TI Chemical Components of Smoke Produced From Versatile Training Tissue
   Models Using Electrocautery
SO SIMULATION IN HEALTHCARE-JOURNAL OF THE SOCIETY FOR SIMULATION IN
   HEALTHCARE
LA English
DT Article
DE Surgical simulation; surgical smoke; surgical training model
ID SURGICAL SMOKE; OPERATING-ROOM; PERSONNEL; RISK
AB Introduction While exposure of surgeons and other staff to surgical smoke is an increasing health risk concern, there is a similar risk for users in surgical simulation and training. This study was undertaken to determine the chemical composition of smoke produced from a novel training model, Versatile Training Tissue (VTT), which is used for surgical simulation and training, and to compare this with smoke from a chemosynthetic model and porcine muscle and liver. Methods A variety of models (VTT, polyvinyl alcohol, porcine muscle and liver) were prepared and cauterized. Identification of chemical substances in smoke was performed using gas chromatography-mass spectrometry. Quantitative instrumental analysis was implemented with gas chromatography-mass spectrometry and high-performance liquid chromatography. A convenient analysis was performed with a general smoke tube kit. Results The main chemical components of smoke produced from VTT models include water and carbon dioxide. A small number of organic compounds were detected. Versatile Training Tissue models produced smoke with fewer compounds than smoke from a chemosynthetic model or porcine muscle. Conclusions The concentration of organic compounds from VTT models is considered to be below relevant health risk limits and lower than from polyvinyl alcohol and porcine muscle models. Although porcine liver smoke contains less of the main organic compounds of concern than a KM, it contains potentially hazardous nitrile compounds that are absent in KM smoke. Therefore, surgical simulation and training with VTT models should be considered relatively safe for trainees.
C1 [Morimoto, Gaku; Takayama, Seiichiro] KOTOBUKI Med Inc, 190-2 Ukizuka, Yashio, Saitama 3400835, Japan.
   [Kawahira, Hiroshi] Jichi Med Univ, Med Simulat Ctr, Shimotsuke, Tochigi, Japan.
   [Lefor, Alan Kawarai] Jichi Med Univ, Dept Surg, Shimotsuke, Tochigi, Japan.
C3 Jichi Medical University; Jichi Medical University
RP Morimoto, G (通讯作者)，KOTOBUKI Med Inc, 190-2 Ukizuka, Yashio, Saitama 3400835, Japan.
EM gaku@kotobukimedical.com
CR Barrett WL, 2003, SURG ENDOSC, V17, P979, DOI 10.1007/s00464-002-8584-5
   Choi SH, 2014, SURG ENDOSC, V28, P2374, DOI 10.1007/s00464-014-3472-3
   Dobrogowski M, 2015, INT J OCCUP MED ENV, V28, P831, DOI 10.13075/ijomeh.1896.00374
   Dobrogowski M, 2014, INT J OCCUP MED ENV, V27, P314, DOI 10.2478/s13382-014-0250-3
   GATTI JE, 1992, PLAST RECONSTR SURG, V89, P781, DOI 10.1097/00006534-199205000-00001
   Gonzalez-Bayon L, 2006, EJSO-EUR J SURG ONC, V32, P619, DOI 10.1016/j.ejso.2006.03.019
   Hassan S, 2015, J HAND SURG-EUR VOL, V40, P246, DOI 10.1177/1753193413520281
   Krones CJ, 2007, EUR SURG, V39, P118, DOI 10.1007/s10353-006-0305-1
   Milad MP, 2017, OBSTET GYNECOL, V130, p24S, DOI 10.1097/AOG.0000000000002255
   Rakovich G, 2020, ANN SURG, V272, pE125, DOI 10.1097/SLA.0000000000004087
   Rimmer Victoria, 2009, J Perioper Pract, V19, P424
   Ulmer Brenda C, 2008, AORN J, V87, P721, DOI 10.1016/j.aorn.2007.10.012
   Van den Eynde J, 2020, J ROBOT SURG, V14, P795, DOI 10.1007/s11701-020-01090-7
   Wang HK, 2015, INT UROL NEPHROL, V47, P1671, DOI 10.1007/s11255-015-1080-3
NR 14
TC 1
Z9 1
U1 0
U2 0
PU LIPPINCOTT WILLIAMS & WILKINS
PI PHILADELPHIA
PA TWO COMMERCE SQ, 2001 MARKET ST, PHILADELPHIA, PA 19103 USA
SN 1559-2332
EI 1559-713X
J9 SIMUL HEALTHC
JI Simul. Healthc.
PD FEB
PY 2022
VL 17
IS 1
BP 29
EP 34
DI 10.1097/SIH.0000000000000578
PG 6
WC Health Care Sciences & Services
WE Science Citation Index Expanded (SCI-EXPANDED)
SC Health Care Sciences & Services
GA 4P0UT
UT WOS:000855111700010
PM 34009917
OA Green Published, hybrid
DA 2023-08-09
ER

PT J
AU Tsai, KY
   Huang, SH
   You, JF
   Tang, RP
   Chiang, JM
   Yeh, CY
   Hsieh, PS
   Tsai, WS
   Chiang, SF
   Lai, CC
AF Tsai, Kun-Yu
   Huang, Shu-Huan
   You, Jeng-Fu
   Tang, Reiping
   Chiang, Jy-Ming
   Yeh, Chien-Yuh
   Hsieh, Pao-Shiu
   Tsai, Wen-Sy
   Chiang, Sum-Fu
   Lai, Cheng-Chou
TI Smoking cessation for less than 10 years remains a risk factor of
   anastomotic leakage in mid-to-low rectal cancer patients undergoing
   sphincter-preserving surgery
SO LANGENBECKS ARCHIVES OF SURGERY
LA English
DT Article
DE Rectal cancer; Smoking cessation; Anastomotic leakage;
   Sphincter-preserving surgery
ID LOW ANTERIOR RESECTION; POSTOPERATIVE COMPLICATIONS; DEFUNCTIONING
   STOMA; TOBACCO SMOKING; IMPACT; OUTCOMES; SMOKERS; CLASSIFICATION;
   INTERVENTION; ASSOCIATION
AB Purpose Although cigarette smoking is a well-known risk factor for anastomotic leakage during rectal surgery, the proper duration of smoking cessation that can decrease anastomotic leakage in patients undergoing sphincter-preserving surgery is unclear. This study aimed to investigate the optimal duration of smoking cessation that can reduce this complication.
   Methods Between January 1, 2000, and December 31, 2012, we enrolled 1246 consecutive patients who underwent curative-intent sphincter-preserving surgery without preventive stoma at the Division of Colorectal Surgery of a tertiary referral center in Taiwan. Questionnaires were used to record their pre-surgical smoking status. The receiver operating characteristic (ROC) curve was used to determine the optimal cut-off duration of smoking cessation. Multivariate analysis was used to verify the effect of cigarette cessation on anastomotic leakage.
   Results The ROC curve showed a cut-off value of 10.5 years of cessation duration. Therefore, the former-smoker group was further divided using a cessation duration of 10 years. The overall anastomotic leakage rate was 5.29%. However, the anastomotic leakage rate in current smokers (9.3%) and in those who quit for <10 years (12.9%) was significantly higher than that in non-smokers (3.3%) and those who quit for >= 10 years (4.5%). On multivariate analysis, current smokers (p = 0.022), former smokers with < 10 years of smoking cessation (OR 2.725; p = 0.029), male sex (p = 0.015), and low rectal cancer (p <0.001) were all independently related to the development of anastomotic leakage.
   Conclusion Smoking cessation for < 10 years remains a risk factor for anastomotic leakage in patients with mid-to-low rectal cancer undergoing sphincter-preserving surgery.
C1 [Tsai, Kun-Yu; Huang, Shu-Huan; You, Jeng-Fu; Tang, Reiping; Chiang, Jy-Ming; Yeh, Chien-Yuh; Hsieh, Pao-Shiu; Tsai, Wen-Sy; Chiang, Sum-Fu; Lai, Cheng-Chou] Chang Gung Mem Hosp, Div Colon & Rectal Surg, 5 Fuxing St, Taoyuan 33305, Taiwan.
C3 Chang Gung Memorial Hospital
RP Lai, CC (通讯作者)，Chang Gung Mem Hosp, Div Colon & Rectal Surg, 5 Fuxing St, Taoyuan 33305, Taiwan.
EM lai55562014@gmail.com
RI Huang, Shu Huan/AFR-4893-2022; Tsai, Wen-Sy/F-3082-2018
OI Huang, Shu Huan/0000-0003-2673-9850; You, Jeng-Fu/0000-0001-5748-1659;
   Chiang, Sum-Fu/0000-0001-8753-0239; Tsai, Wen-Sy/0000-0001-6873-2863;
   Tsai, Kun-Yu/0000-0002-1856-9663
CR Artus A, 2020, BMC CANCER, V20, DOI 10.1186/s12885-020-07109-4
   Barbera JA, 2001, AM J RESP CRIT CARE, V164, P709, DOI 10.1164/ajrccm.164.4.2101023
   Barua RS, 2001, CIRCULATION, V104, P1905, DOI 10.1161/hc4101.097525
   Bell SW, 2003, BRIT J SURG, V90, P1261, DOI 10.1002/bjs.4219
   Bertelsen CA, 2010, COLORECTAL DIS, V12, P37, DOI 10.1111/j.1463-1318.2008.01711.x
   Cheezum MK, 2017, ATHEROSCLEROSIS, V257, P201, DOI 10.1016/j.atherosclerosis.2016.11.016
   Clavien PA, 2009, ANN SURG, V250, P187, DOI 10.1097/SLA.0b013e3181b13ca2
   Csordas A, 2013, NAT REV CARDIOL, V10, P219, DOI 10.1038/nrcardio.2013.8
   De Bruin AFJ, 2009, TECH COLOPROCTOL, V13, P269, DOI 10.1007/s10151-009-0529-8
   den Dulk M, 2009, BRIT J SURG, V96, P1066, DOI 10.1002/bjs.6694
   Ding N, 2019, J AM COLL CARDIOL, V74, P495, DOI 10.1016/j.jacc.2019.05.049
   Duncan MS, 2019, JAMA-J AM MED ASSOC, V322, P642, DOI 10.1001/jama.2019.10298
   Eberhardt JM, 2009, DIS COLON RECTUM, V52, P380, DOI 10.1007/DCR.0b013e31819ad488
   Eberl T, 2008, AM J SURG, V196, P592, DOI 10.1016/j.amjsurg.2007.10.023
   Emmanuel AV, 1999, GUT, V45, P64, DOI 10.1136/gut.45.1.64
   GIANNATTASIO C, 1994, J HYPERTENS, V12, P691
   Gourgiotis S, 2011, SURG-J R COLL SURG E, V9, P225, DOI 10.1016/j.surge.2011.02.001
   Huser N, 2008, ANN SURG, V248, P52, DOI [10.1097/SLA.0b013e18176bf65, 10.1097/SLA.0b013e318176bf65]
   Jiang CQ, 2010, J EPIDEMIOL COMMUN H, V64, DOI 10.1136/jech.2009.092718
   Jung KH, 2015, GASTRIC CANCER, V18, P683, DOI 10.1007/s10120-014-0415-6
   Jung SH, 2008, DIS COLON RECTUM, V51, P902, DOI 10.1007/s10350-008-9272-x
   Kang CY, 2013, JAMA SURG, V148, P65, DOI 10.1001/2013.jamasurg.2
   Khullar D, 2012, J AM COLL SURGEONS, V215, P418, DOI 10.1016/j.jamcollsurg.2012.05.023
   KILLEN JD, 1988, JAMA-J AM MED ASSOC, V260, P1581, DOI 10.1001/jama.260.11.1581
   Kim MJ, 2011, WORLD J SURG, V35, P2806, DOI 10.1007/s00268-011-1286-1
   Knight KA, 2020, INT J SURG, V73, P42, DOI 10.1016/j.ijsu.2019.11.023
   Komen N, 2011, AM J SURG, V201, P759, DOI 10.1016/j.amjsurg.2010.01.033
   KOOL MJF, 1993, J AM COLL CARDIOL, V22, P1881, DOI 10.1016/0735-1097(93)90773-T
   Kruschewski M, 2007, INT J COLORECTAL DIS, V22, P919, DOI 10.1007/s00384-006-0260-0
   Lindstrom D, 2008, ANN SURG, V248, P739, DOI 10.1097/SLA.0b013e3181889d0d
   Matthiessen P, 2004, Colorectal Dis, V6, P462, DOI 10.1111/j.1463-1318.2004.00657.x
   Matthiessen P, 2007, ANN SURG, V246, P207, DOI 10.1097/SLA.0b013e3180603024
   Mills E, 2011, AM J MED, V124, P144, DOI 10.1016/j.amjmed.2010.09.013
   Mirnezami A, 2011, ANN SURG, V253, P890, DOI 10.1097/SLA.0b013e3182128929
   Moller AM, 2002, LANCET, V359, P114, DOI 10.1016/S0140-6736(02)07369-5
   Ortega G, 2012, J SURG RES, V174, P33, DOI 10.1016/j.jss.2011.05.056
   Pochhammer J, 2018, INT J COLORECTAL DIS, V33, P163, DOI 10.1007/s00384-017-2949-7
   Qin QY, 2016, DIS COLON RECTUM, V59, P934, DOI 10.1097/DCR.0000000000000665
   Rahman MM, 2007, CURR VASC PHARMACOL, V5, P276, DOI 10.2174/157016107782023406
   Sharma A, 2013, ANN SURG, V258, P296, DOI 10.1097/SLA.0b013e3182708cc5
   Sorensen Lars Tue, 2003, Colorectal Dis, V5, P347, DOI 10.1046/j.1463-1318.2003.00450.x
   Sorensen LT, 2012, ANN SURG, V255, P1069, DOI 10.1097/SLA.0b013e31824f632d
   Sorensen LT, 1999, BRIT J SURG, V86, P927, DOI 10.1046/j.1365-2168.1999.01165.x
   Theadom A, 2006, TOB CONTROL, V15, P352, DOI 10.1136/tc.2005.015263
   Tsoi KKF, 2009, CLIN GASTROENTEROL H, V7, P682, DOI 10.1016/j.cgh.2009.02.016
   VANDAMME JPJ, 1988, ACTA ANAT, V131, P89
NR 46
TC 0
Z9 2
U1 0
U2 1
PU SPRINGER
PI NEW YORK
PA ONE NEW YORK PLAZA, SUITE 4600, NEW YORK, NY, UNITED STATES
SN 1435-2443
EI 1435-2451
J9 LANGENBECK ARCH SURG
JI Langenbecks Arch. Surg.
PD MAY
PY 2022
VL 407
IS 3
BP 1131
EP 1138
DI 10.1007/s00423-021-02381-9
EA JAN 2022
PG 8
WC Surgery
WE Science Citation Index Expanded (SCI-EXPANDED)
SC Surgery
GA 1U7LM
UT WOS:000746765100001
PM 35079889
DA 2023-08-09
ER

PT J
AU Kimura, A
   Morinaga, N
   Wada, W
   Ogata, K
   Okuyama, T
   Kato, H
   Sohda, M
   Shirabe, K
   Saeki, H
AF Kimura, Akiharu
   Morinaga, Nobuhiro
   Wada, Wataru
   Ogata, Kyoichi
   Okuyama, Takayuki
   Kato, Hiroyuki
   Sohda, Makoto
   Shirabe, Ken
   Saeki, Hiroshi
TI Patient with gastric cancer who underwent distal gastrectomy after
   treatment of COVID-19 infection diagnosed by preoperative PCR screening
SO SURGICAL CASE REPORTS
LA English
DT Article
DE COVID-19; Preoperative screening; Gastric cancer; Distal gastrectomy;
   Surgical smoke
ID VIRUS; LASER
AB Background Because of the coronavirus disease 2019 (COVID-19) pandemic, preoperative screenings for COVID-19 infection are often performed in many institutions. Some patients are diagnosed with COVID-19 infection by antigen tests or polymerase chain reaction (PCR) testing for COVID-19, even if they have no symptoms, such as fever or respiratory symptoms. We herein describe a patient with gastric cancer who underwent distal gastrectomy 6 weeks after recovering from COVID-19 infection diagnosed by preoperative PCR. Case presentation An 86-year-old man was transferred to our hospital because of hematemesis and melena. A hemorrhagic gastric ulcer was found in the lesser curvature of the antrum by emergency endoscopy. Endoscopic hemostasis was performed, and he was discharged after recovery. A tumor-like lesion in the lesser curvature of the antrum was found on repeat endoscopy and was diagnosed as well-differentiated adenocarcinoma by biopsy. There was no evidence of lymph node metastasis or distant metastasis; therefore, we planned radical surgery. However, he was diagnosed with COVID-19 infection by preoperative PCR screening. Although he had no symptoms, such as fever or respiratory symptoms, he was hospitalized because of his advanced age. He was discharged 10 days after admission, and repeat COVID-19 PCR was negative. We planned radical surgery for the stomach tumor 6 weeks after recovery from the COVID-19 infection. A PCR-negative COVID-19 status was confirmed again before hospitalization. Open distal gastrectomy with Billroth I reconstruction was performed. We avoided ultrasonic scalpels and used a Crystal Vision 450D surgical smoke evacuator (I.C. Medical, Inc., Phoenix, AZ, USA) to reduce intraoperative surgical smoke. The postoperative course was uneventful. Conclusion Because of the COVID-19 pandemic, some patients are diagnosed with COVID-19 infection by preoperative antigen tests or PCR, even if they have no symptoms. If possible, elective surgery should be performed 4 to 6 weeks after recovery from COVID-19 infection to maximize safety. Moreover, surgeons must consider intraoperative surgical smoke.
C1 [Kimura, Akiharu; Morinaga, Nobuhiro; Wada, Wataru; Ogata, Kyoichi; Okuyama, Takayuki; Kato, Hiroyuki] Kiryu Kosei Gen Hosp, Dept Surg, 6-3 Orihime Cho, Kiryu, Gunma 3760024, Japan.
   [Sohda, Makoto; Shirabe, Ken; Saeki, Hiroshi] Gunma Univ, Dept Gen Surg Sci, Grad Sch Med, 3-39-22 Showa Machi, Maebashi, Gunma 3718511, Japan.
C3 Gunma University
RP Kimura, A (通讯作者)，Kiryu Kosei Gen Hosp, Dept Surg, 6-3 Orihime Cho, Kiryu, Gunma 3760024, Japan.
EM kimura.akiharu@kosei-hospital.kiryu.gunma.jp
CR BAGGISH MS, 1991, LASER SURG MED, V11, P197, DOI 10.1002/lsm.1900110302
   Bellato V, 2020, J GLOB HEALTH, V10, DOI 10.7189/jogh.10.020507
   Chadi SA, 2020, ANN SURG, V272, pE118, DOI 10.1097/SLA.0000000000004010
   COVIDsurg Collaborative, 2020, LANCET, V396, P27, DOI 10.1016/S0140-6736(20)31182-X
   Doglietto F, 2020, JAMA SURG, V155, P691, DOI 10.1001/jamasurg.2020.2713
   Ekci B, 2020, J INT MED RES, V48, DOI 10.1177/0300060520949772
   GLOSTER HM, 1995, J AM ACAD DERMATOL, V32, P436, DOI 10.1016/0190-9622(95)90065-9
   Kameyama H, 2022, SURG ENDOSC, V36, P1243, DOI 10.1007/s00464-021-08394-1
   Kwak HD, 2016, OCCUP ENVIRON MED, V73, P857, DOI 10.1136/oemed-2016-103724
   Lei SQ, 2020, ECLINICALMEDICINE, V21, DOI 10.1016/j.eclinm.2020.100331
   Li CI, 2020, J AIR WASTE MANAGE, V70, P324, DOI 10.1080/10962247.2020.1717675
   Matta I, 2022, MINIM INVASIV THER, V31, P690, DOI 10.1080/13645706.2021.1982728
   Nepogodiev D, 2021, ANAESTHESIA, V76, P748, DOI 10.1111/anae.15458
   Sood A K, 1994, Infect Dis Obstet Gynecol, V2, P167, DOI 10.1155/S1064744994000591
   Thyagarajan R, 2021, INFECT CONT HOSP EP, V42, P790, DOI 10.1017/ice.2020.325
   Tokuda Y, 2020, J OCCUP MED TOXICOL, V15, DOI 10.1186/s12995-020-00259-y
   Xiao AT, 2020, CLIN INFECT DIS, V71, P2249, DOI 10.1093/cid/ciaa460
   Zheng MH, 2020, ANN SURG, V272, pE5, DOI 10.1097/SLA.0000000000003924
NR 18
TC 0
Z9 0
U1 0
U2 0
PU SPRINGER
PI NEW YORK
PA ONE NEW YORK PLAZA, SUITE 4600, NEW YORK, NY, UNITED STATES
SN 2198-7793
J9 SURG CASE REP
JI SURG. CASE REP.
PD JAN 17
PY 2022
VL 8
IS 1
AR 12
DI 10.1186/s40792-022-01367-z
PG 6
WC Surgery
WE Emerging Sources Citation Index (ESCI)
SC Surgery
GA YI0FH
UT WOS:000743532800004
PM 35038069
OA gold, Green Published
DA 2023-08-09
ER

PT J
AU Balakrishna, P
   Singh, HK
   Kumar, NP
   Jamir, L
AF Balakrishna, Pavithra
   Singh, Hemant Kumar
   Kumar, Naresh P.
   Jamir, Limalemla
TI Minimally invasive surgery in India during the COVID-19 pandemic: A
   survey
SO JOURNAL OF MINIMAL ACCESS SURGERY
LA English
DT Article
DE Coronavirus disease 2019; India; laparoscopy; minimally invasive surgery
ID SURGICAL SMOKE; SAFE
AB Background: The coronavirus disease 2019 (COVID-19) pandemic has posed an unprecedented challenge to the healthcare systems worldwide. This uncharted territory has changed the practices in modern healthcare delivery; this is particularly true in the case of minimally invasive surgery (MIS) where various changes are being adopted. This survey was conducted to determine the impact of the pandemic and the changes being adopted in the field of MIS, from a resource-limited developing country, India.
   Materials and Methods: The survey was carried out from 27 July to 22 August 2020, amongst MIS surgeons in India using an online questionnaire generated on Google Forms.
   Results: The survey was completed by 251 MIS surgeons nationwide. There was a proportional reduction of overall elective surgeries and MIS. Approximately 30% of the surgeons continued to use MIS, as during the pre-pandemic era. Pre-operative tests for COVID-19 (96.1%) and personal protective equipment (PPE, 66%-86%), including respirators (95.2%), are used uniformly across the nation. Almost half (43.1%) of the MIS surgeons are using >= 6 recommended intraoperative modifications in MIS to mitigate the COVID-19 transmission.
   Conclusion: MIS surgeons in India have adapted within a short time to the challenge of the pandemic by embracing pre-operative testing, PPE and new techniques/technologies to continue patient care. Innovations and low-cost indigenous customisations are the need of the hour for a developing country like India. Further studies are required to establish the true risk of viral transmission involved in MIS and the efficacies of the techniques/devices to reduce the spread of the virus.
C1 [Balakrishna, Pavithra; Singh, Hemant Kumar; Kumar, Naresh P.] All India Inst Med Sci, Dept Gen Surg, Guntur 522503, Andhra Pradesh, India.
   [Jamir, Limalemla] All India Inst Med Sci, Dept Community & Family Med, Guntur, Andhra Pradesh, India.
RP Singh, HK (通讯作者)，All India Inst Med Sci, Dept Gen Surg, Guntur 522503, Andhra Pradesh, India.
EM hemant.surgery@aiimsmangalagiri.edu.in
CR Ai T, 2020, RADIOLOGY, V296, pE32, DOI 10.1148/radiol.2020200642
   Aldrighetti L, 2020, UPDATES SURG, V72, P241, DOI 10.1007/s13304-020-00815-5
   American College of Surgeons; American Society of Anesthesiologists, HOSP AA PERIOPERATIV
   [Anonymous], 2020, COMMUNICATION 0311
   [Anonymous], COVID 19 CONSIDERATI
   Barrett WL, 2003, SURG ENDOSC, V17, P979, DOI 10.1007/s00464-002-8584-5
   Bhandari V., 2020, INT SURG J, V2020, P861
   Bhattacharjee HK, 2021, ASIAN J ENDOSC SURG, V14, P305, DOI 10.1111/ases.12835
   Francis N, 2020, SURG ENDOSC, V34, P2327, DOI 10.1007/s00464-020-07565-w
   Hebbar Pragati B, 2020, Indian J Med Ethics, V-, P1, DOI 10.20529/IJME.2020.064
   Kucirka LM, 2020, ANN INTERN MED, V173, P262, DOI 10.7326/M20-1495
   Kwak HD, 2016, OCCUP ENVIRON MED, V73, P857, DOI 10.1136/oemed-2016-103724
   Mintz Y, 2020, ANN SURG, V272, pE7, DOI 10.1097/SLA.0000000000003965
   Mintz Y, 2020, SURG ENDOSC, V34, P3298, DOI 10.1007/s00464-020-07652-y
   Mowbray NG, 2020, BRIT J SURG, V107, P1406, DOI 10.1002/bjs.11679
   Nasta AM, 2020, INDIAN J SURG, V82, P259, DOI 10.1007/s12262-020-02443-0
   Porter J, 2020, BJU INT, V126, P225, DOI 10.1111/bju.15105
   Spinelli A, 2020, BRIT J SURG, V107, P785, DOI 10.1002/bjs.11627
   Stawicki SP, 2020, J GLOB INFECT DIS, V12, P47, DOI 10.4103/jgid.jgid_86_20
   Tabah A, 2020, J CRIT CARE, V59, P70, DOI [10.1016/j.jcrc.2020.10.010, 10.1016/j.jcrc.2020.06.005]
   Velanovich V, 2000, SURG ENDOSC-ULTRAS, V14, P16, DOI 10.1007/s004649900003
   Zheng MH, 2020, ANN SURG, V272, pE5, DOI 10.1097/SLA.0000000000003924
NR 23
TC 1
Z9 1
U1 0
U2 1
PU WOLTERS KLUWER MEDKNOW PUBLICATIONS
PI MUMBAI
PA WOLTERS KLUWER INDIA PVT LTD , A-202, 2ND FLR, QUBE, C T S  NO 1498A-2
   VILLAGE MAROL, ANDHERI EAST, MUMBAI, Maharashtra, INDIA
SN 0972-9941
EI 1998-3921
J9 J MINIM ACCESS SURG
JI J. Minimal Access Surg.
PD JAN-MAR
PY 2022
VL 18
IS 1
BP 58
EP 64
DI 10.4103/jmas.JMAS_244_20
PG 7
WC Surgery
WE Science Citation Index Expanded (SCI-EXPANDED)
SC Surgery
GA 0G8OA
UT WOS:000778297900009
PM 35017394
OA Green Published, gold
DA 2023-08-09
ER

PT J
AU Chia, DKA
   Lim, Z
   Ang, JJ
   Tambyah, PA
   Lau, KSH
   Ong, J
   Chow, VTK
   Allen, DM
   Fung, J
   Lau, KJX
   Luhung, I
   Schuster, SC
   Lee, CN
   Kim, G
   So, JBY
   Lomanto, D
   Shabbir, A
AF Chia, Daryl K. A.
   Lim, Zhixue
   Ang, Jia Jun
   Tambyah, Paul A.
   Lau, Kelly S. H.
   Ong, Joe
   Chow, Vincent T. K.
   Allen, David M.
   Fung, Javis
   Lau, Kenny J. X.
   Luhung, Irvan
   Schuster, Stephan C.
   Lee, Chuen Neng
   Kim, Guowei
   So, Jimmy B. Y.
   Lomanto, Davide
   Shabbir, Asim
TI Coronavirus viability in surgical plume and methods for safe disposal: a
   preclinical model
SO BRITISH JOURNAL OF SURGERY
LA English
DT Article
ID VIRUS; SMOKE
C1 [Chia, Daryl K. A.; Ang, Jia Jun; Lee, Chuen Neng; Kim, Guowei; So, Jimmy B. Y.; Lomanto, Davide; Shabbir, Asim] Natl Univ Hlth Syst, Univ Surg Cluster, Dept Surg, Singapore, Singapore.
   [Lim, Zhixue] Natl Univ Hlth Syst, Univ Orthopaed Hand & Reconstruct Microsurg Clust, Dept Hand & Reconstruct Microsurg, Singapore, Singapore.
   [Tambyah, Paul A.; Allen, David M.] Natl Univ Hlth Syst, Univ Med Cluster, Dept Med, Div Infect Dis, Singapore, Singapore.
   [Lau, Kelly S. H.; Ong, Joe; Chow, Vincent T. K.] Natl Univ Singapore, Yong Loo Lin Sch Med, Dept Microbiol & Immunol, Infect Dis Translat Res Programme, Singapore, Singapore.
   [Fung, Javis; Kim, Guowei; So, Jimmy B. Y.; Shabbir, Asim] Natl Univ Hlth Syst, Univ Surg Cluster, Dept Surg, Div Gen Surg Upper Gastrointestinal Surg, Singapore, Singapore.
   [Lau, Kenny J. X.; Luhung, Irvan; Schuster, Stephan C.] Nanyang Technol Univ, Singapore Ctr Environm Life Sci Engn, Singapore, Singapore.
   [So, Jimmy B. Y.; Lomanto, Davide; Shabbir, Asim] Natl Univ Singapore, Yong Loo Lin Sch Med, Dept Surg, Singapore, Singapore.
   [Lomanto, Davide] Natl Univ Hlth Syst, Minimally Invas Surg Ctr, Dept Surg, Singapore, Singapore.
C3 National University of Singapore; National University of Singapore;
   National University of Singapore; National University of Singapore;
   National University of Singapore; Nanyang Technological University &
   National Institute of Education (NIE) Singapore; Nanyang Technological
   University; National University of Singapore; National University of
   Singapore
RP So, JBY; Shabbir, A (通讯作者)，Natl Univ Singapore Hosp, Univ Surg Cluster, Div Gen Surg Upper Gastrointestinal Surg, 1E Kent Ridge Rd,NUHS Tower Block,Level 8, Singapore 119228, Singapore.
EM jimmy_so@nuhs.edu.sg; asim_shabbir@nuhs.edu.sg
RI So, Jimmy BY/B-5761-2011
FU National Medical Research Council COVID-19 Research Fund [MOH -000411];
   Minimally Invasive Surgical Centre, Department of Surgery, Yong Loo Lin
   School of Medicine, National University of Singapore; National
   University of Singapore [N-571-000-016-001]
FX This study was supported by National Medical Research Council COVID-19
   Research Fund (MOH -000411); Minimally Invasive Surgical Centre,
   Department of Surgery, Yong Loo Lin School of Medicine, National
   University of Singapore; and the National University of Singapore (grant
   reference N-571-000-016-001).
CR Alp E, 2006, J HOSP INFECT, V62, P1, DOI 10.1016/j.jhin.2005.01.014
   Anderson DE, 2020, INFECT DIS THER, V9, P669, DOI 10.1007/s40121-020-00316-3
   Blnattacharjee HK, 2021, ASIAN J ENDOSC SURG, V14, P305
   Ca-oizzi RI, 1998, LASERS STAG MED, V23, P1172
   Cecilio AB, 2000, ARQ BRAS MED VET ZOO, V52, P307, DOI 10.1590/S0102-09352000000400003
   Chiow KH, 2016, ASIAN PAC J TROP MED, V9, P1, DOI 10.1016/j.apjtm.2015.12.002
   Christopherson DA, 2020, OTOLARYNG HEAD NECK, V163, P1153, DOI 10.1177/0194599820941838
   Cutts TA, 2019, SCI REP-UK, V9, DOI 10.1038/s41598-019-42386-5
   Eggers M, 2015, INFECT DIS THER, V4, P491, DOI 10.1007/s40121-015-0091-9
   Hamed H, 2020, BRIT J SURG, V107, pE640, DOI 10.1002/bjs.11987
   Kumar N, 2021, J CARDIOTHOR VASC AN, V35, P347, DOI 10.1053/j.jvca.2020.05.034
   Kwak HD, 2016, OCCUP ENVIRON MED, V73, P857, DOI 10.1136/oemed-2016-103724
   Leaper DJ, 2008, INT WOUND J, V5, P361, DOI 10.1111/j.1742-481X.2007.00406.x
   Neto IEL, 2016, AN ACAD BRAS CIENC, V88, P411, DOI 10.1590/0001-3765201520140453
   Mintz Y, 2021, ANN SURG, V274, pE776, DOI 10.1097/SLA.0000000000004215
   Mintz Y, 2020, ANN SURG, V272, pE7, DOI 10.1097/SLA.0000000000003965
   Morris DH, 2021, ELIFE, V10, DOI 10.7554/eLife.65902
   Mowbray NG, 2020, BRIT J SURG, V107, P1406, DOI 10.1002/bjs.11679
   Ng SC, 2020, GUT, V69, P973, DOI 10.1136/gutjnl-2020-321195
   Seet RCS, 2021, INT J INFECT DIS, V106, P314, DOI 10.1016/j.ijid.2021.04.035
   Shabbir A, 2020, SURG ENDOSC, V34, P3292, DOI 10.1007/s00464-020-07618-0
   Shabbir A, 2014, ASIAN J ENDOSC SURG, V7, P95, DOI 10.1111/ases.12101
   Sowerby LJ, 2021, JAMA SURG, V156, P883, DOI 10.1001/jamasurg.2021.2591
   Tay JK, 2021, JAMA OTOLARYNGOL, V147, P418, DOI 10.1001/jamaoto.2020.5680
   Wilkes AR, 2011, ANAESTHESIA, V66, P31, DOI 10.1111/j.1365-2044.2010.06563.x
   Zago M, 2020, EUR J TRAUMA EMERG S, V46, P731, DOI 10.1007/s00068-020-01413-1
   Zakka K, 2020, ANN SURG, V272, pE257, DOI 10.1097/SLA.0000000000004112
NR 27
TC 0
Z9 0
U1 0
U2 3
PU OXFORD UNIV PRESS
PI OXFORD
PA GREAT CLARENDON ST, OXFORD OX2 6DP, ENGLAND
SN 0007-1323
EI 1365-2168
J9 BRIT J SURG
JI Br. J. Surg.
PD JAN
PY 2022
VL 109
IS 1
BP 15
EP 20
DI 10.1093/bis/znab385
PG 6
WC Surgery
WE Science Citation Index Expanded (SCI-EXPANDED)
SC Surgery
GA YI0TM
UT WOS:000743569900018
DA 2023-08-09
ER

PT J
AU Merajikhah, A
   Imani, B
   Khazaei, S
   Bouraghi, H
AF Merajikhah, Amirmohammad
   Imani, Behzad
   Khazaei, Salman
   Bouraghi, Hamid
TI Impact of Surgical Smoke on the Surgical Team and Operating Room Nurses
   and Its Reduction Strategies: A Systematic Review
SO IRANIAN JOURNAL OF PUBLIC HEALTH
LA English
DT Review
DE Surgical smoke; Electrosurgery; Electrocautery; Ultrasonic scalpel
ID CHEMICAL-COMPOSITION; LASER SMOKE; ELECTROCAUTERY; PLUME; HAZARDS;
   PAPILLOMAVIRUS; MUTAGENICITY; EXPOSURE; SCALPEL; VIRUS
AB Background: Surgical smoke is an integral part of surgical operations that the surgical team has been exposed to for so long. This study aimed to investigate the effects of smoke, on members of the surgical team.
   Methods: A systematic review was conducted focusing on the complexity of surgical smoke. PubMed, Scopus and web of science databases were searched until May 2020 without any time or language limitation. All documents were reviewed by title or abstract according to the search strategy. The screening process of articles was performed by two independent authors. The articles were selected according to the inclusion and exclusion criteria.
   Results: Overall, 37 studies in this systematic study were investigated. The effects of many surgical smokes were found in a nutshell including complications such as carcinogenic, toxicity, mutation, irritant, transmission of tumor cells, virus transmission, headaches, dizziness, sleepiness, headache, the bad odor in head hair, the tearing of the eye on the surgical team and staff.
   Conclusion: Surgical smoke, produced during surgical operations, is one of the risks and threats to which the surgical team and operating room staff are at risk then can affect the organs of different bodies from the body of all operating room staff and surgical team.
C1 [Merajikhah, Amirmohammad; Imani, Behzad] Hamadan Univ Med Sci, Sch Paramed Sci, Dept Operating Room, Hamadan, Hamadan, Iran.
   [Khazaei, Salman] Hamadan Univ Med Sci, Social Determinants Hlth Res Ctr, Hamadan, Hamadan, Iran.
   [Bouraghi, Hamid] Hamadan Univ Med Sci, Sch Paramed Sci, Dept Hlth Informat Technol, Hamadan, Hamadan, Iran.
C3 Hamadan University of Medical Sciences; Hamadan University of Medical
   Sciences; Hamadan University of Medical Sciences
RP Imani, B (通讯作者)，Hamadan Univ Med Sci, Sch Paramed Sci, Dept Operating Room, Hamadan, Hamadan, Iran.
EM behzadiman@yahoo.com
RI imani, behzad/AAV-6326-2021; bouraghi, Hamid/V-1944-2017
OI Merajikhah, Amirmohammad/0000-0003-0249-4975
FU Vice-chancellor for Research and Technology, Hamadan University of
   Medical Sciences [9907295374]; Research Committee of Hamadan University
   of Medical Sciences
FX The study was funded by Vice-chancellor for Research and Technology,
   Hamadan University of Medical Sciences (No. 9907295374). We would like
   to thank the Research Committee of Hamadan University of Medical
   Sciences for supporting this article.
CR Al Sahaf OS, 2007, IRISH J MED SCI, V176, P229, DOI 10.1007/s11845-007-0068-0
   Atar Y, 2017, J VOICE, V31, DOI 10.1016/j.jvoice.2016.05.012
   BAGGISH MS, 1987, AM J OBSTET GYNECOL, V156, P1260, DOI 10.1016/0002-9378(87)90158-X
   Ball K, 2004, CONTROLLING SURG SMO
   Ball Kay, 2010, AORN J, V92, P142, DOI 10.1016/j.aorn.2010.06.002
   Bratu AM, 2015, ROM J PHYS, V60, P215
   Capizzi PJ, 1998, LASER SURG MED, V23, P172, DOI 10.1002/(SICI)1096-9101(1998)23:3<172::AID-LSM7>3.0.CO;2-M
   CDC, 2020, SURG SMOK INH DANG C
   Choi DH, 2017, AEROSOL AIR QUAL RES, V17, P821, DOI 10.4209/aaqr.2016.05.0191
   Choi SH, 2018, SURG ENDOSC, V32, P4290, DOI 10.1007/s00464-018-6222-0
   Choi SH, 2014, SURG ENDOSC, V28, P2374, DOI 10.1007/s00464-014-3472-3
   Chung YJ, 2010, INT J UROL, V17, P944, DOI 10.1111/j.1442-2042.2010.02636.x
   Dobrogowski M, 2015, INT J OCCUP MED ENV, V28, P831, DOI 10.13075/ijomeh.1896.00374
   Edwards Ben E, 2008, AORN J, V87, P739, DOI 10.1016/j.aorn.2007.11.001
   ERUS, 2020, GUID COVID 19 EM
   Fitzgerald JEF, 2012, SURG ENDOSC, V26, P337, DOI 10.1007/s00464-011-1872-1
   Fletcher JN, 1999, AM J SURG, V178, P57, DOI 10.1016/S0002-9610(99)00109-9
   Garden JM, 2002, ARCH DERMATOL, V138, P1303, DOI 10.1001/archderm.138.10.1303
   GATTI JE, 1992, PLAST RECONSTR SURG, V89, P781, DOI 10.1097/00006534-199205000-00001
   Ha HI, 2019, JSLS, V23
   Hahn KY, 2017, SURG LAPARO ENDO PER, V27, P341, DOI 10.1097/SLE.0000000000000459
   Hensman C, 1998, SURG ENDOSC-ULTRAS, V12, P1017, DOI 10.1007/s004649900771
   Hill DS, 2012, J PLAST RECONSTR AES, V65, P911, DOI 10.1016/j.bjps.2012.02.012
   Ilce A, 2017, J CLIN NURS, V26, P1555, DOI 10.1111/jocn.13455
   In SM, 2015, BRIT J SURG, V102, P1581, DOI 10.1002/bjs.9910
   Kocher GJ, 2019, EUR J CARDIO-THORAC, V55, P626, DOI 10.1093/ejcts/ezy356
   Kokosa John M., 1989, Journal of Laser Applications, V1, P59, DOI 10.2351/1.4745238
   Krones CJ, 2007, EUR SURG, V39, P118, DOI 10.1007/s10353-006-0305-1
   Kwak HD, 2016, OCCUP ENVIRON MED, V73, P857, DOI 10.1136/oemed-2016-103724
   Lin YW, 2010, J FORMOS MED ASSOC, V109, P511, DOI 10.1016/S0929-6646(10)60085-X
   Liu Y, 2019, J CANCER, V10, P2788, DOI 10.7150/jca.31464
   MCKINLEY IB, 1994, J ENDODONT, V20, P558, DOI 10.1016/S0099-2399(06)80073-7
   Moher D, 2009, PLOS MED, V6, DOI [10.1371/journal.pmed.1000097, 10.1136/bmj.b2700, 10.7326/0003-4819-151-4-200908180-00136, 10.1136/bmj.b4037]
   Navarro-Meza María Cristina, 2013, Rev. perú. med. exp. salud publica, V30, P41, DOI 10.1590/s1726-46342013000100008
   Neumann K, 2018, ARCH GYNECOL OBSTET, V297, P421, DOI 10.1007/s00404-017-4615-2
   NIOSH, 2014, CONTR SMOK LAS EL SU
   NIOSH, 2017, HLTH SAF PRACT SURV
   Oganesyan G, 2014, DERMATOL SURG, V40, P1373, DOI 10.1097/DSS.0000000000000221
   OSHA, 2007, LAS EL PLUM
   Ragde SF, 2016, ANN OCCUP HYG, V60, P860, DOI 10.1093/annhyg/mew033
   Sarkarizi HK, 2020, CRESCENT J MED BIOL, V7, P34
   SAWCHUK WS, 1989, J AM ACAD DERMATOL, V21, P41, DOI 10.1016/S0190-9622(89)70146-8
   Sisler JD, 2018, J OCCUP MED TOXICOL, V13, DOI 10.1186/s12995-018-0193-x
   Taravella MJ, 1999, OPHTHALMOLOGY, V106, P1498, DOI 10.1016/S0161-6420(99)90442-6
   TOMITA Y, 1981, MUTAT RES, V89, P145
   Tseng HS, 2014, WORLD J SURG ONCOL, V12, DOI 10.1186/1477-7819-12-31
   Ulmer Brenda C, 2008, AORN J, V87, P721, DOI 10.1016/j.aorn.2007.10.012
   WENIG BL, 1993, LASER SURG MED, V13, P242, DOI 10.1002/lsm.1900130213
   WHO, 2020, WATER SANITATION HYG
   Zhou QF, 2019, CANCER MANAG RES, V11, P3643, DOI 10.2147/CMAR.S201975
NR 50
TC 1
Z9 1
U1 5
U2 15
PU IRANIAN SCIENTIFIC SOCIETY MEDICAL ENTOMOLOGY
PI TEHRAN
PA SCHOOL PUBLIC HEALTH & INST HEALTH RESEARCH, TEHRAN UNIV MEDICAL
   SCIENCES, P O BOX  6446-14155, TEHRAN, 00000, IRAN
SN 2251-6085
EI 2251-6093
J9 IRAN J PUBLIC HEALTH
JI Iran J. Public Health
PD JAN
PY 2022
VL 51
IS 1
BP 27
EP 36
PG 10
WC Public, Environmental & Occupational Health
WE Science Citation Index Expanded (SCI-EXPANDED); Social Science Citation Index (SSCI)
SC Public, Environmental & Occupational Health
GA ZQ5YZ
UT WOS:000767181400004
PM 35223623
OA Green Published, gold
DA 2023-08-09
ER

PT J
AU Salazar-Colores, S
   Moreno, HA
   Moya, U
   Ortiz-Echeverri, CJ
   de la Paz, LAT
   Flores, G
AF Salazar-Colores, Sebastian
   Moreno, Hugo A.
   Moya, Ulises
   Ortiz-Echeverri, Cesar J.
   Tavares de la Paz, Luis A.
   Flores, Gerardo
TI Removal of smoke effects in laparoscopic surgery via adversarial neural
   network and the dark channel prior
SO CIRUGIA Y CIRUJANOS
LA English
DT Article
DE Laparoscopy; Haze removal; Image processing; Generative adversarial
   network
AB Background: In laparoscopic surgery, image quality can be severely degraded by surgical smoke caused by the use of tissue dissection tools that reduce the visibility of the observed organs and tissues. Objective: Improve visibility in laparoscopic surgery by combining image processing techniques based on classical methods and artificial intelligence. Method: Development of a hybrid approach to eliminating the effects of surgical smoke, based on the combination of the dark channel prior (DCP) method and a pixel-to-pixel neural network architecture known as a generative adversarial network (GAN). Results: Experimental results have shown that the proposed method achieves better performance than individual DCP and GAN results in terms of restoration quality, obtaining (according to PSNR and SSIM index metrics) better results than somerelated state-of-the-art methods. Conclusions: The proposed approach decreases the risks and time of laparoscopic surgery because once the network is trained, the system can improve real-time visibility.
C1 [Salazar-Colores, Sebastian; Moreno, Hugo A.; Flores, Gerardo] Ctr Invest Opt, Guanajuato, Mexico.
   [Moya, Ulises] Gobierno Estado Jalisco, Ctr Inteligencia Artificial, Guadalajara, Jalisco, Mexico.
   [Moya, Ulises] Univ Autonoma Guadalajara, Guadalajara, Jalisco, Mexico.
   [Ortiz-Echeverri, Cesar J.] Univ Autonoma Queretaro, Fac Informat, Queretaro, Queretaro, Mexico.
   [Tavares de la Paz, Luis A.] Hosp Reg Alta Especialidad Bajio, Guanajuato, Mexico.
C3 CIO - Centro de Investigaciones en Optica A.C.; Universidad Autonoma de
   Guadalajara; Universidad Autonoma de Queretaro
RP Flores, G (通讯作者)，Lomas Basque 115, Guanajuato 37150, Mexico.
EM gflores@cio.mx
CR Bolkar S, 2018, IEEE IMAGE PROC, P3403, DOI 10.1109/ICIP.2018.8451815
   Chen L., 2018, 11 HAML S MED ROB P, P24
   Chen YC, 2020, NEUROIMAGE, V207, DOI 10.1016/j.neuroimage.2019.116389
   Chen Z, ARXIV170603850
   Gibson KB, 2013, IEEE IMAGE PROC, P714, DOI 10.1109/ICIP.2013.6738147
   Goodfellow I.J., 2014, ARXIV14062661 STATML
   Gu L, 2015, SURG INNOV, V22, P171, DOI 10.1177/1553350614537564
   He KM, 2011, IEEE T PATTERN ANAL, V33, P2341, DOI 10.1109/TPAMI.2010.168
   Huynh-Thu Q, 2008, ELECTRON LETT, V44, P800, DOI 10.1049/el:20080522
   Isola P, 2017, PROC CVPR IEEE, P5967, DOI 10.1109/CVPR.2017.632
   Karras T, 2019, PROC CVPR IEEE, P4396, DOI 10.1109/CVPR.2019.00453
   Kotwal A, 2016, I S BIOMED IMAGING, P1050, DOI 10.1109/ISBI.2016.7493446
   Krizhevsky Alex, 2017, Communications of the ACM, V60, P84, DOI 10.1145/3065386
   Li BY, 2019, IEEE T IMAGE PROCESS, V28, P492, DOI 10.1109/TIP.2018.2867951
   Wang C, 2019, INT SOC OPTICS PHOTO, V10949
   Wang CC, 2018, BIOMED ENG ONLINE, V17, DOI 10.1186/s12938-018-0590-5
   Xu Y, 2016, IEEE ACCESS, V4, P165, DOI 10.1109/ACCESS.2015.2511558
   Zhang H, 2020, IEEE T CIRC SYST VID, V30, P3943, DOI 10.1109/TCSVT.2019.2920407
NR 18
TC 0
Z9 0
U1 0
U2 4
PU MEXICAN ACAD SURGERY
PI MEXICO D G
PA CENTRO MED NAC SIGLO XXI, EDIFICIO BLOQUE B, SOTANO, AVE CUAUHTEMOC NO
   330, MEXICO D G, 06700, MEXICO
SN 0009-7411
J9 CIR CIR
JI Cir. Cir.
PD JAN-FEB
PY 2022
VL 90
IS 1
BP 74
EP 83
DI 10.24875/CIRU.20000951
PG 10
WC Surgery
WE Science Citation Index Expanded (SCI-EXPANDED)
SC Surgery
GA ZN9IA
UT WOS:000765341900002
PM 35120113
OA gold
DA 2023-08-09
ER

PT J
AU Taweerutchana, V
   Suwatthanarak, T
   Methasate, A
   Akaraviputh, T
   Swangsri, J
   Phalanusitthepha, C
   Trakarnsanga, A
   Parakonthun, T
   Srisuworanan, N
   Tawantanakorn, T
   Ratanalekha, R
   Lohsiriwat, V
   Chinswangwatanakul, V
AF Taweerutchana, Voraboot
   Suwatthanarak, Tharathorn
   Methasate, Asada
   Akaraviputh, Thawatchai
   Swangsri, Jirawat
   Phalanusitthepha, Chainarong
   Trakarnsanga, Atthaphorn
   Parakonthun, Thammawat
   Srisuworanan, Nicha
   Tawantanakorn, Thikhamporn
   Ratanalekha, Rosarin
   Lohsiriwat, Varut
   Chinswangwatanakul, Vitoon
TI Laparoscopic surgery produced less surgical smoke and contamination
   comparing with open surgery: the pilot study in fresh cadaveric
   experiment in COVID-19 pandemic
SO BMC SURGERY
LA English
DT Article
DE COVID-19; Surgical smoke; Particle count; Contamination; Laparoscopic
   surgery; Smoke evacuator
ID LARYNGEAL PAPILLOMATOSIS; TRANSMISSION; VIRUS; DNA
AB Background The SARS-CoV2 virus has been identified in abdominal cavity of the COVID-19 patients. Therefore, the potential viral transmission from any surgical created smoke in these patients is of concern especially in laparoscopic surgery. This study aimed to compare the amount of surgical smoke and surgical field contamination between laparoscopic and open surgery in fresh cadavers. Methods Cholecystectomy in 12 cadavers was performed and they were divided into 4 groups: laparoscopic approach with or without smoke evacuator, and open approach with or without smoke evacuator. The increased particle counts in surgical smoke of each group were analyzed. In the model of appendectomy, surgical field contamination under ultraviolet light and visual contamination scale between laparoscopic and open approach were compared. Results Open cholecystectomy significantly produced a greater amount of overall particle sizes, particle sizes < 5 mu m and particle sizes >= 5 mu m than laparoscopic cholecystectomy (10,307 x 10(3) vs 3738 x 10(3), 10,226 x 10(3) vs 3685 x 10(3) and 81 x 10(3) vs 53 x 10(3) count/m(3), respectively at p < 0.05). The use of smoke evacuator led to decrease in the amount of overall particle sizes of 58% and 32.4% in the open and laparoscopic chelecystectomy respectively. Median (interquatile range) visual contamination scale of surgical field in open appendectomy [3.50 (2.33, 4.67)] was significantly greater than laparoscopic appendectomy [1.50 (0.67, 2.33)] at p < 0.001. Conclusions Laparoscopic cholecystectomy yielded less smoke-related particles than open cholecystectomy. The use of smoke evacuator, abeit non-significantly, reduced the particles in both open and laparoscopic cholecystectomy. Laparoscopic appendectomy had a lower degree of surgical field contamination than the open approach.
C1 [Taweerutchana, Voraboot; Suwatthanarak, Tharathorn; Methasate, Asada; Akaraviputh, Thawatchai; Swangsri, Jirawat; Phalanusitthepha, Chainarong; Trakarnsanga, Atthaphorn; Parakonthun, Thammawat; Srisuworanan, Nicha; Tawantanakorn, Thikhamporn; Lohsiriwat, Varut; Chinswangwatanakul, Vitoon] Mahidol Univ, Siriraj Hosp, Fac Med, Div Gen Surg,Off Div Gen Surg,Dept Surg, 12thfloor Siamindra Bldg,2 Wanglang Rd, Bangkok 10700, Thailand.
   [Ratanalekha, Rosarin] Mahidol Univ, Siriraj Hosp, Fac Med, Dept Anat, Bangkok, Thailand.
C3 Mahidol University; Mahidol University
RP Chinswangwatanakul, V (通讯作者)，Mahidol Univ, Siriraj Hosp, Fac Med, Div Gen Surg,Off Div Gen Surg,Dept Surg, 12thfloor Siamindra Bldg,2 Wanglang Rd, Bangkok 10700, Thailand.
EM vchinswa@gmail.com
RI Lohsiriwat, Varut/AAD-7143-2019
OI Lohsiriwat, Varut/0000-0002-2252-9509; trakarnsanga,
   atthaphorn/0000-0002-1980-7782; Suwatthanarak,
   Tharathorn/0000-0002-5409-284X; Tawantanakorn,
   Thikhamporn/0000-0001-8468-4347
CR [Anonymous], 2014, INFECT PREVENTION CO
   BAGGISH MS, 1991, LASER SURG MED, V11, P197, DOI 10.1002/lsm.1900110302
   Barberis A, 2020, BRIT J SURG, V107, pE376, DOI 10.1002/bjs.11816
   Calero L, 2003, LARYNGO RHINO OTOL, V82, P790
   Francis N, 2020, SURG ENDOSC, V34, P2327, DOI 10.1007/s00464-020-07565-w
   Gu JY, 2020, GASTROENTEROLOGY, V158, P1518, DOI 10.1053/j.gastro.2020.02.054
   HALLMO P, 1991, EUR ARCH OTO-RHINO-L, V248, P425, DOI 10.1007/BF01463570
   Kameyama H, 2022, SURG ENDOSC, V36, P1243, DOI 10.1007/s00464-021-08394-1
   Kwak HD, 2016, OCCUP ENVIRON MED, V73, P857, DOI 10.1136/oemed-2016-103724
   Leung NHL, 2020, NAT MED, V26, P676, DOI 10.1038/s41591-020-0843-2
   Li CI, 2020, J AIR WASTE MANAGE, V70, P324, DOI 10.1080/10962247.2020.1717675
   Liu Y, 2019, J CANCER, V10, P2788, DOI 10.7150/jca.31464
   Mintz Y, 2020, SURG ENDOSC, V34, P3298, DOI 10.1007/s00464-020-07652-y
   Romero-Velez G, 2020, SURG LAPARO ENDO PER, V30, pE43, DOI 10.1097/SLE.0000000000000837
   Safari S, 2020, ANN SURG, V272, pE253, DOI 10.1097/SLA.0000000000004165
   Shabbir A, 2020, SURG ENDOSC, V34, P3292, DOI 10.1007/s00464-020-07618-0
   Siegel JD, 2007, AM J INFECT CONTROL, V35, pS65, DOI 10.1016/j.ajic.2007.10.007
   Tang JW, 2006, J HOSP INFECT, V64, P100, DOI 10.1016/j.jhin.2006.05.022
   Tellier R, 2019, BMC INFECT DIS, V19, DOI 10.1186/s12879-019-3707-y
   Zheng MH, 2020, ANN SURG, V272, pE5, DOI 10.1097/SLA.0000000000003924
   Zhu N, 2020, NEW ENGL J MED, V382, P727, DOI 10.1056/NEJMoa2001017
NR 21
TC 2
Z9 2
U1 1
U2 2
PU BMC
PI LONDON
PA CAMPUS, 4 CRINAN ST, LONDON N1 9XW, ENGLAND
EI 1471-2482
J9 BMC SURG
JI BMC Surg.
PD DEC 16
PY 2021
VL 21
IS 1
AR 422
DI 10.1186/s12893-021-01432-8
PG 8
WC Surgery
WE Science Citation Index Expanded (SCI-EXPANDED)
SC Surgery
GA XP5SW
UT WOS:000730926000002
PM 34915893
OA gold, Green Published
DA 2023-08-09
ER

PT J
AU Antunes, D
   Lami, M
   Chukwudi, A
   Dey, A
   Patel, M
   Shabana, A
   Shams, M
   Slack, Z
   Bond-Smith, G
   Tebala, G
AF Antunes, Diandra
   Lami, Mariam
   Chukwudi, Agbim
   Dey, Abhishek
   Patel, Mahul
   Shabana, Amanda
   Shams, Mohamed
   Slack, Zoe
   Bond-Smith, Giles
   Tebala, Giovanni
TI COVID-19 infection risk by open and laparoscopic surgical smoke: A
   systematic review of the literature
SO SURGEON-JOURNAL OF THE ROYAL COLLEGES OF SURGEONS OF EDINBURGH AND
   IRELAND
LA English
DT Review
DE COVID-19; Coronavirus; Infection; Surgery; Surgical smoke; Virus;
   Surgical plumes; Viral transmission; Risk
ID CARBON-DIOXIDE LASER; HUMAN-PAPILLOMAVIRUS DNA; CO2-LASER PLUME;
   LARYNGEAL PAPILLOMATOSIS; AIRBORNE TRANSMISSION; VIABLE BACTERIOPHAGE;
   GENERATED PLUME; VIRAL DISEASE; VIRUS; VAPOR
AB Background: The current COVID-19 pandemic has greatly changed the way surgery is delivered. In particular, current guidelines and policies have highlighted the need to use high level Personal Protective Equipment to reduce the risk of viral infection during open and laparoscopic surgical procedures. In particular, it was felt that the laparoscopic approach was at higher risk of viral transmission due to the chimney effect of the smoke escape from the trocars during and after the procedure. However, with this being a new and largely unknown viral agent, guidelines have been based on speculation and extrapolation from previous studies conducted in completely different situations, and led to anxiety amongst surgeons and theatre staff. We decided to conduct a systematic review of the Literature to try to clarify whether inhalation of surgical smoke can increase the risk of COVID-19 infection. Methods: A thorough search of the relevant Literature was performed following the PRISMA guidelines and the most relevant papers on this topic were selected for qualitative analysis. Duplicates, review, personal opinions and guidelines have been excluded. Quantitative analysis has not been performed due to the lack of homogeneous high-quality studies. Results: Literature search identified 740 papers but only 34 of them were suitable for qualitative analysis. The quality of those studies is generally quite low. We were not able to find any evidence directly linking surgical smoke with viral transmission, other than in patients with active HPV infection. Discussion: Inhalation of surgical smoke can be generally hazardous, and therefore the use of PPE during surgical operations must be recommended in any case. However, the present systematic review of the existent Literature did not identify any significant evidence of the risk of viral transmission with the surgical smoke, therefore the current guidelines restricting the use of laparoscopy and/or diathermy during the current Covid-19 pandemic may be considered excessive and non-evidence based. (c) 2021 Royal College of Surgeons of Edinburgh (Scottish charity number SC005317) and Royal College of Surgeons in Ireland. Published by Elsevier Ltd. All rights reserved.
C1 [Antunes, Diandra; Lami, Mariam; Chukwudi, Agbim; Dey, Abhishek; Patel, Mahul; Shabana, Amanda; Shams, Mohamed; Slack, Zoe; Bond-Smith, Giles; Tebala, Giovanni] Oxford Univ Hosp, NHS Fdn Trust, John Radcliffe Hosp, Surg Emergency Unit, Oxford, England.
C3 Oxford University Hospitals NHS Foundation Trust; University of Oxford
RP Antunes, D (通讯作者)，John Radcliffe Hosp, Surg Emergency Unit, Headley Way, Oxford OX3 9DU, England.
EM diandra.antunes@ouh.nhs.uk
RI Tebala, Giovanni/AAK-5333-2020
OI Tebala, Giovanni/0000-0001-7152-4096; Patel, Mahul/0000-0003-0113-7802;
   Shams, Mohamed/0000-0002-6704-6877; Lami, Mariam/0000-0002-5485-8315;
   Bond-Smith, Giles/0000-0001-7385-7521; Antunes,
   Diandra/0000-0002-7380-3029
CR ABRAMSON AL, 1990, ARCH OTOLARYNGOL, V116, P604
   American Association of Surgeons, 2020, ROADM MAINT ESS SURG
   ANDRE P, 1990, J AM ACAD DERMATOL, V22, P131, DOI 10.1016/S0190-9622(08)80016-3
   [Anonymous], 2012, HEALTHCARE WORKERCOM
   [Anonymous], 2012, EVIDENCE BASED LIT R
   [Anonymous], 2020, EAES SAGES RECOMMEND
   BAGGISH MS, 1991, LASER SURG MED, V11, P197, DOI 10.1002/lsm.1900110302
   BELLINA JH, 1982, J REPROD MED, V27, P268
   Best SR, 2020, LARYNGOSCOPE, V130, P712, DOI 10.1002/lary.28026
   Calero L, 2003, LARYNGO RHINO OTOL, V82, P790
   Capizzi PJ, 1998, LASER SURG MED, V23, P172, DOI 10.1002/(SICI)1096-9101(1998)23:3<172::AID-LSM7>3.0.CO;2-M
   Chan K, 2011, ADV OPTOELECTRON, V2011, DOI [10.1155/2011/196707, 10.1155/2011/734690]
   [陈奕 Chen Yi], 2020, [中华流行病学杂志, Chinese Journal of Epidemiology], V41, P667
   Cheng HY, 2020, JAMA INTERN MED, V180, P1156, DOI 10.1001/jamainternmed.2020.2020
   Dodhia S, 2018, LARYNGOSCOPE, V128, P926, DOI 10.1002/lary.27018
   Douglas JDM, 2020, OCCUP MED-OXFORD, V70, P556, DOI 10.1093/occmed/kqaa167
   Federation of Surgical Specialty Associations, 2020, CLIN GUID SURG PRIOR
   FERENCZY A, 1990, AM J OBSTET GYNECOL, V163, P1271, DOI 10.1016/0002-9378(90)90705-C
   FERENCZY A, 1990, OBSTET GYNECOL, V75, P114
   Garden JM, 2002, ARCH DERMATOL, V138, P1303, DOI 10.1001/archderm.138.10.1303
   GARDEN JM, 1988, JAMA-J AM MED ASSOC, V259, P1199, DOI 10.1001/jama.259.8.1199
   Gavin DJ, 2020, ANZ J SURG, V90, P1857, DOI 10.1111/ans.16242
   GLOSTER HM, 1995, J AM ACAD DERMATOL, V32, P436, DOI 10.1016/0190-9622(95)90065-9
   Griffin SMA., 2020, UPDATED GEN SURG GUI
   Hagen KB, 1997, AM J OPHTHALMOL, V124, P206, DOI 10.1016/S0002-9394(14)70785-8
   HALLMO P, 1991, EUR ARCH OTO-RHINO-L, V248, P425, DOI 10.1007/BF01463570
   HIGASHI H, 1994, BRIT J SURG, V81, P1346, DOI 10.1002/bjs.1800810929
   Hughes PSH, 1998, J AM ACAD DERMATOL, V38, P426, DOI 10.1016/S0190-9622(98)70500-6
   Iacobucci G, 2020, BMJ-BRIT MED J, V368, DOI 10.1136/bmj.m1106
   Jayaweera M, 2020, ENVIRON RES, V188, DOI 10.1016/j.envres.2020.109819
   JOHNSON GK, 1991, J MED VIROL, V33, P47, DOI 10.1002/jmv.1890330110
   KASHIMA HK, 1991, OTOLARYNG HEAD NECK, V104, P191, DOI 10.1177/019459989110400206
   Klompas M, 2020, JAMA-J AM MED ASSOC, V324, P441, DOI 10.1001/jama.2020.12458
   Kunachak S, 1996, J LARYNGOL OTOL, V110, P1031, DOI 10.1017/S0022215100135686
   Kutti-Sridharan G, 2020, INT J PREVENTIVE MED, V11, DOI 10.4103/ijpvm.IJPVM_255_20
   Kwak HD, 2016, OCCUP ENVIRON MED, V73, P857, DOI 10.1136/oemed-2016-103724
   Liu Y, 2019, J CANCER, V10, P2788, DOI 10.7150/jca.31464
   Lobraico Rocco V., 1988, Journal of Laser Applications, V1, P6, DOI 10.2351/1.4745215
   MATCHETTE LS, 1991, LASER SURG MED, V11, P380
   MATCHETTE LS, 1993, LASER SURG MED, V13, P18, DOI 10.1002/lsm.1900130106
   Moher D, 2010, INT J SURG, V8, P336, DOI [10.1016/j.ijsu.2010.02.007, 10.1136/bmj.b2535, 10.1016/j.ijsu.2010.07.299, 10.1186/s13643-015-0087-2]
   Neumann K, 2018, ARCH GYNECOL OBSTET, V297, P421, DOI 10.1007/s00404-017-4615-2
   PRICE JA, 1992, J HOSP INFECT, V21, P39, DOI 10.1016/0195-6701(92)90152-C
   Rioux M, 2013, J OTOLARYNGOL-HEAD N, V42, DOI 10.1186/1916-0216-42-54
   Rosenberg ES, 2020, CLIN INFECT DIS, V71, P1953, DOI 10.1093/cid/ciaa549
   *ROYAL COLL SURG E, 2020, COVID 19 GOOD PRACT
   Royal College of Surgeons, 2020, REP PROT SURG 2 WAV
   Royal College of Surgeons, 2020, UPD GEN SURG GUID CO
   SAWCHUK WS, 1989, J AM ACAD DERMATOL, V21, P41, DOI 10.1016/S0190-9622(89)70146-8
   Sood A K, 1994, Infect Dis Obstet Gynecol, V2, P167, DOI 10.1155/S1064744994000591
   Subbarayan RS, 2020, LARYNGOSCOPE, V130, P2366, DOI 10.1002/lary.28383
   Taravella MJ, 1999, OPHTHALMOLOGY, V106, P1498, DOI 10.1016/S0161-6420(99)90442-6
   Taravella MJ, 1997, ARCH OPHTHALMOL-CHIC, V115, P1028, DOI 10.1001/archopht.1997.01100160198009
   Tebala GD, 2020, J TRAUMA ACUTE CARE, V89, pE121, DOI 10.1097/TA.0000000000002843
   Tebala GD, 2020, AM J SURG, V220, P1526, DOI 10.1016/j.amjsurg.2020.06.005
   The Royal College of Surgeons of Edinburgh, 2020, INT GEN SURG GUID CO
   Weyandt GH, 2011, ARCH DERMATOL RES, V303, P141, DOI 10.1007/s00403-010-1119-3
   WISNIEWSKI PM, 1990, J REPROD MED, V35, P1117
   Zakka K, 2020, ANN SURG, V272, pE257, DOI 10.1097/SLA.0000000000004112
   Zhang RY, 2020, P NATL ACAD SCI USA, V117, P14857, DOI 10.1073/pnas.2009637117
NR 60
TC 14
Z9 15
U1 0
U2 3
PU ROYAL COLLEGE SURGEONS EDINBURGH
PI EDINBURGH
PA NICOLSON ST, EDINBURGH EH8 9DW, SCOTLAND
SN 1479-666X
EI 2405-5840
J9 SURG-J R COLL SURG E
JI Surg. J. R. Coll. Surg. Edinb. Irel.
PD DEC
PY 2021
VL 19
IS 6
BP E452
EP E461
DI 10.1016/j.surge.2021.02.0031479-666X
PG 10
WC Surgery
WE Science Citation Index Expanded (SCI-EXPANDED)
SC Surgery
GA WY2LS
UT WOS:000719114900025
PM 33757651
DA 2023-08-09
ER

PT J
AU Romero-Velez, G
   Quintero, JHR
   Pereira, X
   Nussbaum, JE
   McAuliffe, JC
AF Romero-Velez, Gustavo
   Quintero, Jorge H. Rodriguez
   Pereira, Xavier
   Nussbaum, Jeffrey E.
   McAuliffe, John C.
TI SARS-CoV-2 During Abdominal Operations: Are Surgeons at Risk?
SO SURGICAL LAPAROSCOPY ENDOSCOPY & PERCUTANEOUS TECHNIQUES
LA English
DT Article
DE SARS-CoV-2; COVID-19; coronavirus; laparoscopy; general surgery
ID CARBON-DIOXIDE LASER; SURGICAL SMOKE; COVID-19; CORONAVIRUS; INFECTION;
   PAPILLOMAVIRUS; VIRUS; VAPOR; SARS; LOAD
AB Background: The safety of surgery in severe acute respiratory syndrome coronavirus 2 (SARS-CoV-2)-positive patients remains unclear. On the basis of data from other viral diseases, it has been assumed that coronavirus disease 2019 (COVID-19) has the potential risk of transmission during surgery. The presence of the virus within the peritoneal fluid and the peritoneal tissues is not known. Materials and Methods: This is a prospective cross-sectional study including adult patients with confirmed COVID-19 who underwent surgery at a single institution. Using specific real-time reverse transcriptase-polymerase chain reaction, the presence of SARS-CoV-2 was determined in abdominal fluid samples. Results: Six patients with COVID-19 underwent abdominal surgery. Five patients were asymptomatic, and 1 had severe disease. SARS-CoV-2 was tested in 20 different samples, all of which resulted negative. Conclusions: SARS-CoV-2 was not found in the peritoneal cavity of 6 patients undergoing abdominal surgery. The risk of transmissibility of COVID-19 during surgery is still unclear.
C1 [Romero-Velez, Gustavo; Quintero, Jorge H. Rodriguez; Pereira, Xavier] Albert Einstein Coll Med, Dept Surg, Bronx, NY 10461 USA.
   [Nussbaum, Jeffrey E.] Montefiore Med Ctr, Albert Einstein Coll Med, Bronx, NY 10467 USA.
   [McAuliffe, John C.] Albert Einstein Coll Med, Jack D Weiler Hosp, 1825 Eastchester Rd, Bronx, NY 10461 USA.
C3 Yeshiva University; Albert Einstein College of Medicine; Montefiore
   Medical Center; Yeshiva University; Albert Einstein College of Medicine;
   Yeshiva University; Albert Einstein College of Medicine
RP McAuliffe, JC (通讯作者)，Albert Einstein Coll Med, Jack D Weiler Hosp, 1825 Eastchester Rd, Bronx, NY 10461 USA.
EM jomcauli@montefiore.org
RI Romero-Velez, Gustavo/GQY-7476-2022
OI Romero-Velez, Gustavo/0000-0002-9762-3698; Rodriguez Quintero, Jorge
   Humberto/0000-0002-6584-7945
CR Agnes A, 2020, EUR REV MED PHARMACO, V24, P12516, DOI 10.26355/eurrev_202012_24048
   Alp E, 2006, J HOSP INFECT, V62, P1, DOI 10.1016/j.jhin.2005.01.014
   BAGGISH MS, 1991, LASER SURG MED, V11, P197, DOI 10.1002/lsm.1900110302
   Barberis A, 2020, BRIT J SURG, V107, pE376, DOI 10.1002/bjs.11816
   Barberis A, 2020, BRIT J SURG, V107, pE668, DOI 10.1002/bjs.12048
   Chan KH, 2004, EMERG INFECT DIS, V10, P294, DOI 10.3201/eid1002.030610
   Cheruiyot I, 2021, LANGENBECK ARCH SURG, V406, P1007, DOI 10.1007/s00423-021-02142-8
   Choi SH, 2014, SURG ENDOSC, V28, P2374, DOI 10.1007/s00464-014-3472-3
   Coccolini F, 2020, ANN SURG, V272, pE240, DOI 10.1097/SLA.0000000000004030
   Eisinger RW, 2019, JAMA-J AM MED ASSOC, V321, P451, DOI 10.1001/jama.2018.21167
   Fabbri N, 2020, ANN ITAL CHIR, V91, P235
   Ferioli M, 2020, EUR RESPIR REV, V29, DOI 10.1183/16000617.0068-2020
   Flemming S, 2020, BRIT J SURG, V107, pE259, DOI 10.1002/bjs.11713
   Francis N, 2020, SURG ENDOSC, V34, P2327, DOI 10.1007/s00464-020-07565-w
   GARDEN JM, 1988, JAMA-J AM MED ASSOC, V259, P1199, DOI 10.1001/jama.259.8.1199
   Gu JY, 2020, GASTROENTEROLOGY, V158, P1518, DOI 10.1053/j.gastro.2020.02.054
   Holshue ML, 2020, NEW ENGL J MED, V382, P929, DOI 10.1056/NEJMoa2001191
   Huang CL, 2020, LANCET, V395, P497, DOI 10.1016/S0140-6736(20)30183-5
   Inzunza M, 2021, WORLD J SURG, V45, P1652, DOI 10.1007/s00268-021-06068-6
   Isaza-Restrepo A, 2018, FRONT PHYSIOL, V9, DOI 10.3389/fphys.2018.00738
   JOHNSON GK, 1991, J MED VIROL, V33, P47, DOI 10.1002/jmv.1890330110
   Jones DL, 2020, SCI TOTAL ENVIRON, V749, DOI 10.1016/j.scitotenv.2020.141364
   Jones D, 2021, J MINIM INVAS GYN, V28, P1633, DOI 10.1016/j.jmig.2021.02.006
   Joynt GM, 2020, LANCET INFECT DIS, V20, P635, DOI 10.1016/S1473-3099(20)30237-1
   Kanji JN, 2021, VIROL J, V18, DOI 10.1186/s12985-021-01489-0
   Kwak HD, 2016, OCCUP ENVIRON MED, V73, P857, DOI 10.1136/oemed-2016-103724
   Lau KK, 2004, EMERG INFECT DIS, V10, P342, DOI 10.3201/eid1002.030638
   Lescure FX, 2020, LANCET INFECT DIS, V20, pE116
   Ngaserin SHN, 2020, LANGENBECK ARCH SURG, V405, P353, DOI 10.1007/s00423-020-01891-2
   Passarelli Victor C, 2020, SN Compr Clin Med, V2, P2414, DOI 10.1007/s42399-020-00574-9
   Romero-Velez G, 2020, SURG LAPARO ENDO PER, V30, pE43, DOI 10.1097/SLE.0000000000000837
   Safari S, 2020, ANN SURG, V272, pE253, DOI 10.1097/SLA.0000000000004165
   SAWCHUK WS, 1989, J AM ACAD DERMATOL, V21, P41, DOI 10.1016/S0190-9622(89)70146-8
   Seeliger B, 2020, SURGERY, V168, P220, DOI 10.1016/j.surg.2020.05.033
   Surkova E, 2020, LANCET RESP MED, V8, P1167, DOI 10.1016/S2213-2600(20)30453-7
   Tartaglia D, 2020, BRIT J SURG, V107, pE667, DOI 10.1002/bjs.12049
   Tremeaux P, 2020, J CLIN VIROL, V129, DOI 10.1016/j.jcv.2020.104541
   Wang WL, 2020, JAMA-J AM MED ASSOC, V323, P1843, DOI 10.1001/jama.2020.3786
   Xia JH, 2020, J MED VIROL, V92, P589, DOI 10.1002/jmv.25725
   Zheng MH, 2020, ANN SURG, V272, pE5, DOI 10.1097/SLA.0000000000003924
   Zou LR, 2020, NEW ENGL J MED, V382, P1177, DOI [10.1148/radiol.2020200463, 10.1056/NEJMc2001737]
NR 41
TC 2
Z9 2
U1 0
U2 2
PU LIPPINCOTT WILLIAMS & WILKINS
PI PHILADELPHIA
PA TWO COMMERCE SQ, 2001 MARKET ST, PHILADELPHIA, PA 19103 USA
SN 1530-4515
EI 1534-4908
J9 SURG LAPARO ENDO PER
JI Surg. Laparosc. Endosc. Pct. Tech.
PD DEC
PY 2021
VL 31
IS 6
BP 674
EP 678
DI 10.1097/SLE.0000000000000971
PG 5
WC Surgery
WE Science Citation Index Expanded (SCI-EXPANDED)
SC Surgery
GA XH8QY
UT WOS:000725693600003
PM 34183569
DA 2023-08-09
ER

PT J
AU Tommaselli, GA
   Grange, P
   Ricketts, CD
   Clymer, JW
   Fryrear, RS
AF Tommaselli, Giovanni A.
   Grange, Philippe
   Ricketts, Crystal D.
   Clymer, Jeffrey W.
   Fryrear, Raymond S., II
TI Intraoperative Measures to Reduce the Risk of COVID-19 Transmission
   During Minimally Invasive Procedures: A Systematic Review and Critical
   Appraisal of Societies' Recommendations
SO SURGICAL LAPAROSCOPY ENDOSCOPY & PERCUTANEOUS TECHNIQUES
LA English
DT Review
DE COVID-19; laparoscopic; surgery; MIS; recommendation; systematic review
ID LARYNGEAL PAPILLOMATOSIS; GYNECOLOGICAL ENDOSCOPY; LAPAROSCOPIC SURGERY;
   SURGICAL SMOKE; LASER; PAPILLOMAVIRUS; ASSOCIATION; PRESSURE; QUALITY;
   VIRUS
AB Background: The coronavirus 2019 pandemic and the hypothetical risk of virus transmission through aerosolized CO2 or surgical smoke produced during minimally invasive surgery (MIS) procedures have prompted societies to issue recommendations on measures to reduce this risk. The aim of this systematic review is to identify, summarize and critically appraise recommendations from surgical societies on intraoperative measures to reduce the risk of severe acute respiratory syndrome coronavirus 2 transmission to the operative room (OR) staff during MIS. Methods: Medline, Embase, and Google Scholar databases were searched using a search strategy or free terms. The search was supplemented with searches of additional relevant records on coronavirus 2019 resource websites from Surgical Associations and Societies. Recommendations published by surgical societies that reported on the intraoperative methods to reduce the risk of severe acute respiratory syndrome coronavirus 2 transmission to the OR staff during MIS were also reviewed for inclusion. Expert opinion articles were excluded. A preliminary synthesis was performed of the extracted data to categorize and itemize the different types of recommendations. The results were then summarized in a narrative synthesis. Results: Thirty-three recommendation were included in the study. Most recommendations were targeted to general surgery (13) and gynecology (8). Areas covered by the documents were recommendations on performance of laparoscopic/robotic surgery versus open approach (28 documents), selection of surgical staff (13), management of pneumoperitoneum (33), use of energy devices (20), and management of surgical smoke and pneumoperitoneum desufflation (33) with varying degree of consensus on the specific recommendations among the documents. Conclusions: While some of the early recommendations advised against the use of MIS, they were not strictly based on the available scientific evidence. After further consideration of the literature and of the well-known benefits of laparoscopy to the patient, later recommendations shifted to encouraging the use of MIS as long as adequate precautions could be taken to protect the safety of the OR staff. The release and implementation of recommendations should be based on evidence-based practices that allows health care systems to provide safe surgical and medical assistance.
C1 [Tommaselli, Giovanni A.; Grange, Philippe; Ricketts, Crystal D.; Clymer, Jeffrey W.; Fryrear, Raymond S., II] Ethicon Inc, Med Affairs, 4545 Creek Rd, Cincinnati, OH 45242 USA.
RP Clymer, JW (通讯作者)，Ethicon Inc, Med Affairs, 4545 Creek Rd, Cincinnati, OH 45242 USA.
EM jclymer@its.jnj.com
OI Tommaselli, Giovanni Antonio/0000-0001-8501-912X
CR Abaza R, 2021, J ENDOUROL, V35, P1020, DOI 10.1089/end.2020.1025
   Aggarwal S, 2020, OBES SURG, V30, P5101, DOI 10.1007/s11695-020-04940-3
   Alabi OC, 2020, NIGER J CLIN PRACT, V23, P747, DOI 10.4103/njcp.njcp_163_20
   American College of Surgeons, 2020, COVID 19 CONS OPT SU
   [Anonymous], 2020, J MINIM INVAS GYN, V27, P1027, DOI 10.1016/j.jmig.2020.05.018
   [Anonymous], 2020, FACTS VIEWS VIS OBGY, V12, P5
   [Anonymous], 2020, UPD GEN SURG GUID CO
   [Anonymous], 2020, JOINT RCOG BSGE STAT
   [Anonymous], 2020, INT GEN SURG GUID CO
   Association of Laparoscopic Surgeons of Great Britain, 2020, LAP COV 19 ENV ALSGB
   Aygun N, 2020, MED B SISLI ETFAL HO, V54, P117, DOI 10.14744/SEMB.2020.65902
   BAGGISH MS, 1991, LASER SURG MED, V11, P197, DOI 10.1002/lsm.1900110302
   Balayssac D, 2021, WORLD J SURG, V45, P705, DOI 10.1007/s00268-020-05869-5
   Behrens E, 2020, OBES SURG, V30, P4519, DOI 10.1007/s11695-020-04910-9
   Calero L, 2003, LARYNGO RHINO OTOL, V82, P790
   Cavaliere D, 2021, UPDATES SURG, V73, P321, DOI 10.1007/s13304-020-00921-4
   Champault G, 1997, BRIT J SURG, V84, P993, DOI 10.1002/bjs.1800840724
   Dalli J, 2020, COLORECTAL DIS, V22, P2339, DOI 10.1111/codi.15278
   Emam TA, 2003, ANN SURG, V237, P186
   EUBANKS S, 1993, SURG LAPAROSC ENDOSC, V3, P2
   Fader AN, 2020, GYNECOL ONCOL, V158, P236, DOI 10.1016/j.ygyno.2020.06.001
   Feng ZL, 2017, ANN LAPAROSC ENDOSC, V2, DOI 10.21037/ales.2017.08.05
   Francis N, 2020, SURG ENDOSC, V34, P2327, DOI 10.1007/s00464-020-07565-w
   Grange P., 2021, MITIGATING IMPACT CO
   HALLMO P, 1991, EUR ARCH OTO-RHINO-L, V248, P425, DOI 10.1007/BF01463570
   Hayami M, 2020, SURG ENDOSC, V34, P2295, DOI 10.1007/s00464-019-07312-w
   In SM, 2015, BRIT J SURG, V102, P1581, DOI 10.1002/bjs.9910
   JOHNSON GK, 1991, J MED VIROL, V33, P47, DOI 10.1002/jmv.1890330110
   Kaulfuss JC, 2021, J SURG EDUC, V78, P1216, DOI 10.1016/j.jsurg.2020.11.005
   Kauvar DS, 2006, J SURG RES, V132, P159, DOI 10.1016/j.jss.2005.11.578
   Kimmig R, 2020, J GYNECOL ONCOL, V31, DOI 10.3802/jgo.2020.31.e59
   Kockerling F, 2014, FRONT SURG, V1, DOI 10.3389/fsurg.2014.00015
   Kwak HD, 2016, OCCUP ENVIRON MED, V73, P857, DOI 10.1136/oemed-2016-103724
   la Chapelle CF, 2012, GYNECOL SURG, V9, P271, DOI 10.1007/s10397-012-0731-y
   Li Q, 2020, NEW ENGL J MED, V382, P1199, DOI DOI 10.1056/NEJMOA2001316
   Matsuzaki S, 2021, J MINIM INVAS GYN, V28, P1072, DOI 10.1016/j.jmig.2020.09.017
   Moher D, 2010, INT J SURG, V8, P336, DOI [10.1016/j.ijsu.2010.02.007, 10.1136/bmj.b2535, 10.1016/j.ijsu.2010.07.299, 10.1186/s13643-015-0087-2]
   Morris SN, 2020, J MINIM INVAS GYN, V27, P789, DOI 10.1016/j.jmig.2020.04.002
   Mottrie A., 2020, ERUS EAU ROB UR SECT
   Navarra G, 2020, UPDATES SURG, V72, P259, DOI 10.1007/s13304-020-00821-7
   Nduka CC, 1998, SURG ENDOSC-ULTRAS, V12, P1031, DOI 10.1007/s004649900774
   Nepple KG, 2013, SURG ENDOSC, V27, P333, DOI 10.1007/s00464-012-2434-x
   Nugroho A., 2020, J INDONES MED ASS, V70, P132
   Philippine Association of Laparoscopic and Endoscopic Surgeons, 2020, PALES POS STAT LAP S
   Porter J, 2020, BJU INT, V126, P225, DOI 10.1111/bju.15105
   Quaedackers JSLT, 2020, J PEDIATR UROL, V16, P284, DOI 10.1016/j.jpurol.2020.04.007
   Quaranta M, 2020, J MINIM INVAS GYN, V27, P1214, DOI 10.1016/j.jmig.2020.05.001
   Ramos Rodrigo Felippe, 2020, Rev Col Bras Cir, V47, pe20202570, DOI 10.1590/0100-6991e-20202570
   Rao AR, 2020, J VISC SURG, V157, P363, DOI 10.1016/j.jviscsurg.2020.06.013
   Raval AD, 2020, SURG ENDOSC, V34, P2878, DOI 10.1007/s00464-020-07527-2
   Ribal MJ, 2020, EUR UROL, V78, P21, DOI 10.1016/j.eururo.2020.04.056
   Roh CK, 2020, SCI REP-UK, V10, DOI 10.1038/s41598-020-57413-z
   Rohloff M, 2021, WORLD J UROL, V39, P2469, DOI 10.1007/s00345-020-03486-4
   Saftoiu A, 2020, CHIRURGIA-BUCHAREST, V115, P289, DOI 10.21614/chirurgia.115.3.289
   SAWCHUK WS, 1989, J AM ACAD DERMATOL, V21, P41, DOI 10.1016/S0190-9622(89)70146-8
   Shabbir A, 2020, SURG ENDOSC, V34, P3292, DOI 10.1007/s00464-020-07618-0
   Sharma Shilpa, 2020, J Indian Assoc Pediatr Surg, V25, P343, DOI 10.4103/jiaps.JIAPS_288_20
   Southern African Society of Reproductive Medicine and Gynecologic Ensdoscopy, 2020, SASREG GUID END SURG
   Srivastava A, 2020, J MINIM ACCESS SURG, V16, P195, DOI 10.4103/jmas.JMAS_93_20
   Stabilini C, 2020, HERNIA, V24, P977, DOI 10.1007/s10029-020-02212-8
   The British Association of Paediatric Endoscopic Surgeons, 2020, BAPES STAT COR COVID
   The Lancet Respiratory Medicine, 2020, Lancet Respir Med, V8, P1159, DOI 10.1016/S2213-2600(20)30514-2
   Thomas V, 2020, EUR J OBSTET GYN R B, V253, P133, DOI 10.1016/j.ejogrb.2020.08.039
   Tuech JJ, 2020, J VISC SURG, V157, pS7, DOI 10.1016/j.jviscsurg.2020.03.008
   Urological Society of Australia and New Zealand, 2020, CAS DEF LAP VIRT M C
   van Ginkel MPH, 2020, SURG INNOV, V27, P523, DOI 10.1177/1553350620953030
   Velanovich V, 2000, SURG ENDOSC-ULTRAS, V14, P16, DOI 10.1007/s004649900003
   Wang WN, 2001, J SURG RES, V101, P1, DOI 10.1006/jsre.2001.6252
   World Health Organization, 2014, GUID INF PREV CONTR
   Yip HC, 2020, DIS ESOPHAGUS, V33, DOI 10.1093/dote/doaa029
NR 70
TC 2
Z9 2
U1 1
U2 1
PU LIPPINCOTT WILLIAMS & WILKINS
PI PHILADELPHIA
PA TWO COMMERCE SQ, 2001 MARKET ST, PHILADELPHIA, PA 19103 USA
SN 1530-4515
EI 1534-4908
J9 SURG LAPARO ENDO PER
JI Surg. Laparosc. Endosc. Pct. Tech.
PD DEC
PY 2021
VL 31
IS 6
BP 765
EP 777
DI 10.1097/SLE.0000000000000972
PG 13
WC Surgery
WE Science Citation Index Expanded (SCI-EXPANDED)
SC Surgery
GA XH8QY
UT WOS:000725693600019
PM 34320592
OA hybrid, Green Published
DA 2023-08-09
ER

PT J
AU Zhu, ZQ
   Liu, N
   Xia, WW
   Liu, HY
   Wood, KB
   Wang, KF
AF Zhu, Zhenqi
   Liu, Ning
   Xia, Weiwei
   Liu, Haiying
   Wood, Kirkham B.
   Wang, Kaifeng
TI Bacteria in Surgical Smoke: A Self-controlled Laboratory Study Using
   Porcine Spinal Tissues
SO SPINE
LA English
DT Article
DE bacteria; biohazard; electrocautery; infection; occupational health;
   operating room; perioperative practice; smoke evacuation; spine surgery;
   surgical smoke
ID CARBON-DIOXIDE LASER; LARYNGEAL PAPILLOMATOSIS; HUMAN-PAPILLOMAVIRUS;
   OPERATING-ROOM; PLUME
AB Study Design. A laboratory study performed in a self-controlled fashion.
   Objective. The aim of this study was to examine whether "surgical smoke'' generated by using the electrocautery on porcine spinal tissues could contain viable bacteria.
   Summary of Background Data. The year 2020 has seen a surge in legislation regarding surgical smoke evacuation in the operating room across the United States. Surgical smoke contains numerous toxic and carcinogenic substances, which spine surgeons and operating room staff are regularly exposed to. Although the smoke's chemical toxicity has been extensively studied, little is known about its biohazard level.
   Methods. The electrocautery was used to "operate on'' 20 segments of porcine spinal tissues on a clean bench. In each operation, the generated smoke was captured with a swab, which was positioned above the surgical site and within the smoke, to obtain bacteria cultures. Two other swabs-a tissue swab (swabbing the porcine tissue itself) and a blank swab (swabbing an empty sterile bowl)-were collected as controls. The culture results were compared among the three groups. An additional experiment was conducted to see whether using a mask can reduce the "infection rate'' of the swab.
   Results. Although all blank swabs tested negative, 95% (19/20) of the smoke swabs tested positive, with a total of nine bacteria species identified. The most prevalent species observed in the smoke swabs included Serratia liquefaciens, Lactococcus garvieae, and Hafnia alvei, and so on. Among the positive smoke swabs, 84% (16/19) had one or more bacteria species that were consistent with the cultures of their corresponding tissue swabs. Using a surgical or N95 mask reduced the "infection rate'' of the swab.
   Conclusion. "Surgical smoke'' generated by electrocauterization of porcine spinal tissues contains viable bacteria. Further research in actual spine surgery is needed next.
C1 [Zhu, Zhenqi; Xia, Weiwei; Liu, Haiying; Wang, Kaifeng] Peking Univ Peoples Hosp, Dept Spine Surg, Spine Serv,11 Xizhimen South St, Beijing 100044, Peoples R China.
   [Liu, Ning; Wood, Kirkham B.] Stanford Univ, Med Ctr, Dept Orthoped Surg, Redwood City, CA USA.
C3 Stanford University
RP Wang, KF (通讯作者)，Peking Univ Peoples Hosp, Dept Spine Surg, Spine Serv,11 Xizhimen South St, Beijing 100044, Peoples R China.
EM wangkaifeng@bjmu.edu.cn
FU National Essential Research and Development Project Grant
   [2016YFC0105606]; Ministry of Science and Technology of the People's
   Republic of China
FX This work was funded by the National Essential Research and Development
   Project Grant (No. 2016YFC0105606), which is sponsored by the Ministry
   of Science and Technology of the People's Republic of China.
CR Alexiades-Armenakas MR, 2008, J AM ACAD DERMATOL, V58, P719, DOI 10.1016/j.jaad.2008.01.003
   American Cleanroom Systems, 2020, CLEANR CLASS
   Association of periOperative Registered Nurses, 2020, 2020 LEG REC SURG SM
   Barrett WL, 2003, SURG ENDOSC, V17, P979, DOI 10.1007/s00464-002-8584-5
   Calero L, 2003, LARYNGO RHINO OTOL, V82, P790
   Capizzi PJ, 1998, LASER SURG MED, V23, P172, DOI 10.1002/(SICI)1096-9101(1998)23:3<172::AID-LSM7>3.0.CO;2-M
   Chang H, 2012, ACTA OTO-LARYNGOL, V132, pS130, DOI 10.3109/00016489.2012.659752
   Chuang GS, 2016, JAMA DERMATOL, V152, P1320, DOI 10.1001/jamadermatol.2016.2097
   Dowe C, INT SOC ADV SPIN SU
   GARDEN JM, 1988, JAMA-J AM MED ASSOC, V259, P1199, DOI 10.1001/jama.259.8.1199
   Georgesen C, 2018, J AM ACAD DERMATOL, V79, P746, DOI 10.1016/j.jaad.2018.06.003
   GLOSTER HM, 1995, J AM ACAD DERMATOL, V32, P436, DOI 10.1016/0190-9622(95)90065-9
   HALLMO P, 1991, EUR ARCH OTO-RHINO-L, V248, P425, DOI 10.1007/BF01463570
   Kim S, 2018, INT SOC ADV SPIN SUR
   Lee T, 2018, J OCCUP ENVIRON HYG, V15, P341, DOI 10.1080/15459624.2017.1422082
   Liu N, 2020, SPINE J, V20, P166, DOI 10.1016/j.spinee.2019.09.014
   Liu N, 2015, SPINE, V40, P1586, DOI 10.1097/BRS.0000000000001133
   Patricelli AJ, 2001, VET SURG, V30, P261, DOI 10.1053/jvet.2001.23352
   Ries ZG, 2019, J NEUROSURG-SPINE, V30, P228, DOI 10.3171/2018.8.SPINE18586
   Shifflett GD, 2016, EUR SPINE J, V25, P3902, DOI 10.1007/s00586-016-4539-8
   Terran J, 2014, OCHSNER J, V14, P14
   Ulmer Brenda C, 2008, AORN J, V87, P721, DOI 10.1016/j.aorn.2007.10.012
   United States Department of Agriculture, 2020, DANG ZON 40 F 140 F
   Van Hal M, 2017, CLIN SPINE SURG, V30, pE1062, DOI 10.1097/BSD.0000000000000516
   Wang HK, 2015, INT UROL NEPHROL, V47, P1671, DOI 10.1007/s11255-015-1080-3
NR 25
TC 0
Z9 0
U1 0
U2 5
PU LIPPINCOTT WILLIAMS & WILKINS
PI PHILADELPHIA
PA TWO COMMERCE SQ, 2001 MARKET ST, PHILADELPHIA, PA 19103 USA
SN 0362-2436
EI 1528-1159
J9 SPINE
JI SPINE
PD DEC 1
PY 2021
VL 46
IS 23
BP E1230
EP E1237
DI 10.1097/BRS.0000000000004079
PG 8
WC Clinical Neurology; Orthopedics
WE Science Citation Index Expanded (SCI-EXPANDED)
SC Neurosciences & Neurology; Orthopedics
GA WS7YC
UT WOS:000715393100002
PM 33907080
DA 2023-08-09
ER

PT J
AU Eginli, A
   Haidari, W
   Farhangian, M
   Williford, PM
AF Eginli, Ariana
   Haidari, Wasim
   Farhangian, Michael
   Williford, Phillip M.
TI Electrosurgery in dermatology
SO CLINICS IN DERMATOLOGY
LA English
DT Article
ID HUMAN PAPILLOMAVIRUS DNA; LASER-GENERATED PLUME; CARBON-DIOXIDE LASER;
   LARYNGEAL PAPILLOMATOSIS; SURGICAL SMOKE; DEFIBRILLATORS;
   ELECTROCAUTERY; MUTAGENICITY; MANAGEMENT; PACEMAKERS
AB Electrosurgery applies high frequency alternating electrical currents to generate heat, thereby creating tissue damage required for cutting, hemostasis, or destruction. Electrosurgery can be delivered in a variety of different ways and can be tailored to achieve the desired clinical effect. Having a command of the underlying principles of electrosurgery will help dermatologic surgeons use the appropriate form of electrosurgery to safely achieve the desired results. We reviewed basic principles of electrosurgery, described the various techniques and devices, and delineated associated risks of electrosurgery for specific patient populations and providers. All modalities of electrosurgery present a risk of electromagnetic interference, which can negatively affect patients with implanted devices, such as pacemakers, defibrillators, cochlear implants, and deep brain stimulators. In particular, electrosurgery may create a smoke plume containing a number of volatile organic compounds potentially noxious; however, the risk of such exposure remains unknown. (c) 2021 Elsevier Inc. All rights reserved.
C1 [Eginli, Ariana; Haidari, Wasim; Farhangian, Michael; Williford, Phillip M.] Wake Forest Sch Med, Ctr Dermatol Res, Dept Dermatol, Winston Salem, NC 27101 USA.
C3 Wake Forest University
RP Eginli, A (通讯作者)，Wake Forest Sch Med, Ctr Dermatol Res, Dept Dermatol, Winston Salem, NC 27101 USA.
EM aeginli@wakehealth.edu
CR Alam M, 2018, J AM ACAD DERMATOL, V78, P560, DOI 10.1016/j.jaad.2017.10.007
   Alp E, 2006, J HOSP INFECT, V62, P1, DOI 10.1016/j.jhin.2005.01.014
   [Anonymous], 2020, IMP SAF INF DBS THER
   [Anonymous], 1928, SURG GYNECOL OBSTET
   BAGGISH MS, 1991, LASER SURG MED, V11, P197, DOI 10.1002/lsm.1900110302
   Behan J, 2017, DERMATOL SURG, V43, P775, DOI 10.1097/DSS.0000000000001095
   Blixt E, 2013, DERMATOL SURG, V39, P719, DOI 10.1111/dsu.12122
   Bolotin D, 2015, SURGERY OF THE SKIN, P134
   Brill AI, 2011, OBSTET GYN CLIN N AM, V38, P687, DOI 10.1016/j.ogc.2011.09.005
   Calero L, 2003, LARYNGO RHINO OTOL, V82, P790
   Centers for Disease Control and Prevention, 1996, NATL I OCCUPATIONAL, V96-128
   Cheng A, 2008, PACE, V31, P344, DOI 10.1111/j.1540-8159.2008.00996.x
   Corzani A, 2015, J CARDIOVASC MED, V16, DOI 10.2459/JCM.0000000000000301
   Crossley GH, 2011, HEART RHYTHM, V8, P1114, DOI 10.1016/j.hrthm.2010.12.023
   FERENCZY A, 1990, OBSTET GYNECOL, V75, P114
   Frampton SJ, 2012, ANN ROY COLL SURG, V94, P585, DOI 10.1308/003588412X13373405386538
   FREITAG L, 1987, LASER SURG MED, V7, P283, DOI 10.1002/lsm.1900070315
   Garden JM, 2002, ARCH DERMATOL, V138, P1303, DOI 10.1001/archderm.138.10.1303
   GATTI JE, 1992, PLAST RECONSTR SURG, V89, P781, DOI 10.1097/00006534-199205000-00001
   Georgesen C, 2018, J AM ACAD DERMATOL, V79, P746, DOI 10.1016/j.jaad.2018.06.003
   GLOSTER HM, 1995, J AM ACAD DERMATOL, V32, P436, DOI 10.1016/0190-9622(95)90065-9
   Goldwyn R M, 1979, Ann Plast Surg, V2, P135, DOI 10.1097/00000637-197902000-00008
   Gonzalez-Bayon L, 2006, EJSO-EUR J SURG ONC, V32, P619, DOI 10.1016/j.ejso.2006.03.019
   HALLMO P, 1991, EUR ARCH OTO-RHINO-L, V248, P425, DOI 10.1007/BF01463570
   Jensen JT., 1982, PHYS HLTH PROFESSION, V3rd
   Lansbury L, 2013, BMJ-BRIT MED J, V347, DOI 10.1136/bmj.f6153
   Lewin JM, 2011, J AM ACAD DERMATOL, V65, P636, DOI 10.1016/j.jaad.2010.11.017
   Rozzi T, 2012, J OCCUP ENVIRON HYG, V9, P624, DOI 10.1080/15459624.2012.718943
   SAWCHUK WS, 1989, J AM ACAD DERMATOL, V21, P41, DOI 10.1016/S0190-9622(89)70146-8
   Taheri A, 2014, J AM ACAD DERMATOL, V70
   Taheri Arash, 2014, J Am Acad Dermatol, V70, DOI [10.1016/j.jaad.2013.09.056, 10.1016/j.jaad.2013.09.055]
   Taravella MJ, 2001, J CATARACT REFR SURG, V27, P604, DOI 10.1016/S0886-3350(00)00813-0
   TOMITA Y, 1981, MUTAT RES, V89, P145
   Ulmer Brenda C, 2008, AORN J, V87, P721, DOI 10.1016/j.aorn.2007.10.012
   Wambier CG, 2019, J AM ACAD DERMATOL, V80, pE79, DOI 10.1016/j.jaad.2018.10.067
   Weaver J, 1999, DERMATOL SURG, V25, P415, DOI 10.1046/j.1524-4725.1999.08167.x
NR 36
TC 1
Z9 1
U1 2
U2 4
PU ELSEVIER SCIENCE INC
PI NEW YORK
PA STE 800, 230 PARK AVE, NEW YORK, NY 10169 USA
SN 0738-081X
EI 1879-1131
J9 CLIN DERMATOL
JI Clin. Dermatol.
PD JUL-AUG
PY 2021
VL 39
IS 4
BP 573
EP 579
DI 10.1016/j.clindermatol.2021.03.004
EA NOV 2021
PG 7
WC Dermatology
WE Science Citation Index Expanded (SCI-EXPANDED)
SC Dermatology
GA YJ1BD
UT WOS:000744272000004
PM 34809763
DA 2023-08-09
ER

PT J
AU Yu, XW
   Liu, HY
   Kang, F
   Zhu, BQ
   Wu, XD
   Han, MM
   Hu, CG
   Huang, X
   Wang, LQ
   Chu, YQ
   Li, J
   Xie, ZQ
AF Yu, Xiawei
   Liu, Hanyang
   Kang, Fang
   Zhu, Bingqing
   Wu, Xudong
   Han, Mingming
   Hu, Chengge
   Huang, Xiang
   Wang, Longquan
   Chu, Youqun
   Li, Juan
   Xie, Zhouqing
TI Air pollution in the operating room: A case study of characteristics of
   airborne particles, PAHs and environmentally persistent free radicals
SO ATMOSPHERIC POLLUTION RESEARCH
LA English
DT Article
DE Surgical smoke; Single airborne particle; Polycyclic aromatic
   hydrocarbons (PAHs); Environmentally persistent free radicals&nbsp;
   (EPFRs)
ID POLYCYCLIC AROMATIC-HYDROCARBONS; SURGICAL SMOKE; EXPOSURE RISK; ZN;
   PARTICULATE; SHANGHAI; CD; MN; FE; NI
AB Air quality in the microenvironment of operating rooms (ORs) has attracted much attention as surgical smoke may pose health risks. We investigated air pollution in the operating room with a laminar flow system by examining the number and size distribution of airborne particles, the chemical composition and morphology of single particles, and polycyclic aromatic hydrocarbons (PAHs). In addition, environmentally persistent free radicals (EPFRs) in ORs are reported for the first time. The results showed that there were high levels of fine particles, EPFRs, and PAHs in laminar flow operating rooms during surgical procedures. PM2.5 is the dominant particle in ORs (accounting for >90%), consisting mainly of calcareous and metal-related particles based on the morphology and chemical analysis of single particles. In addition, anesthetic gas-related particles were found in the fine particles, and their toxicology requires more attention. EPFRs in the ORs were mainly carbon-centered radicals that may be reactive to cells. The concentrations of EPFRs and PAHs in ORs were higher than in the outside environment and present a potential health risk to surgeons and anesthetists. Hence, effective filtration and evacuation of surgical smoke are necessary.
C1 [Yu, Xiawei; Liu, Hanyang; Wu, Xudong; Hu, Chengge; Wang, Longquan; Xie, Zhouqing] Univ Sci & Technol China, Inst Polar Environm, Dept Environm & Engn, Hefei 230026, Anhui, Peoples R China.
   [Yu, Xiawei; Liu, Hanyang; Wu, Xudong; Hu, Chengge; Wang, Longquan; Xie, Zhouqing] Univ Sci & Technol China, Anhui Key Lab Polar Environm & Global Change, Hefei 230026, Anhui, Peoples R China.
   [Kang, Fang; Zhu, Bingqing; Han, Mingming; Huang, Xiang; Chu, Youqun; Li, Juan] Univ Sci & Technol China, Affiliated Hosp USTC 1, Dept Anesthesiol, Div Life Sci & Med, Hefei 230001, Anhui, Peoples R China.
   [Xie, Zhouqing] Chinese Acad Sci, Ctr Excellence Urban Atmospher Environm, Inst Urban Environm, Xiamen 361021, Fujian, Peoples R China.
C3 Chinese Academy of Sciences; University of Science & Technology of
   China, CAS; Chinese Academy of Sciences; University of Science &
   Technology of China, CAS; Chinese Academy of Sciences; University of
   Science & Technology of China, CAS; Chinese Academy of Sciences;
   Institute of Urban Environment, CAS
RP Xie, ZQ (通讯作者)，Univ Sci & Technol China, Inst Polar Environm, Dept Environm & Engn, Hefei 230026, Anhui, Peoples R China.; Xie, ZQ (通讯作者)，Univ Sci & Technol China, Anhui Key Lab Polar Environm & Global Change, Hefei 230026, Anhui, Peoples R China.; Li, J (通讯作者)，Univ Sci & Technol China, Affiliated Hosp USTC 1, Dept Anesthesiol, Div Life Sci & Med, Hefei 230001, Anhui, Peoples R China.
EM huamuzi1999@126.com; zqxie@ustc.edu.cn
RI HAN, MINGMING/AAR-5381-2021; kang, fang/GRE-8243-2022
FU National Key Project of Ministry ofScience and Technology of China
   (MOST) [2016YFC0203302]; Fundamental Research Funds for the Central
   Universities [WK9110000059]
FX This work was supported by the National Key Project of Ministry
   ofScience and Technology of China (MOST) (2016YFC0203302) and the
   Fundamental Research Funds for the Central Universities (WK9110000059) .
CR Agirman A, 2020, BUILD SIMUL-CHINA, V13, P979, DOI 10.1007/s12273-020-0642-1
   Andreasson SN, 2012, J ENVIRON PUBLIC HEA, V2012, DOI 10.1155/2012/929053
   [Anonymous], 2012, HUMAN BODY COMPOSITI
   Arangio AM, 2016, ATMOS CHEM PHYS, V16, P13105, DOI 10.5194/acp-16-13105-2016
   Ball Kay, 2010, AORN J, V92, P142, DOI 10.1016/j.aorn.2010.06.002
   Barrett WL, 2003, SURG ENDOSC, V17, P979, DOI 10.1007/s00464-002-8584-5
   Bhargava A, 2004, ATMOS ENVIRON, V38, P4761, DOI 10.1016/j.atmosenv.2004.05.012
   Blazewicz A, 2013, BIOL TRACE ELEM RES, V155, P190, DOI 10.1007/s12011-013-9783-8
   Born H, 2014, LARYNGOSCOPE, V124, P2213, DOI 10.1002/lary.24624
   Buonanno G, 2019, BUILD ENVIRON, V151, P168, DOI 10.1016/j.buildenv.2019.01.044
   Chen AF, 2021, ENVIRON POLLUT, V268, DOI 10.1016/j.envpol.2020.115963
   Chen QC, 2020, ATMOS CHEM PHYS, V20, P14407, DOI 10.5194/acp-20-14407-2020
   Chen YJ, 2011, ENVIRON MONIT ASSESS, V172, P235, DOI 10.1007/s10661-010-1330-x
   Chu ZQ, 2014, SCI REP-UK, V4, DOI 10.1038/srep04495
   Ding JN, 2012, ENVIRON POLLUT, V169, P160, DOI 10.1016/j.envpol.2011.10.008
   Fan JKM, 2009, ASIAN J SURG, V32, P253, DOI 10.1016/S1015-9584(09)60403-6
   FRANCKE W, 1995, PROC SPIE, P423, DOI 10.1117/12.199237
   Fu YZ, 2020, ATMOS CHEM PHYS, V20, P14063, DOI 10.5194/acp-20-14063-2020
   Fuller SJ, 2014, ATMOS ENVIRON, V92, P97, DOI 10.1016/j.atmosenv.2014.04.006
   Garbo C, 2020, INT J NANOMED, V15, P1037, DOI 10.2147/IJN.S226630
   Hofmann W, 2011, J AEROSOL SCI, V42, P693, DOI 10.1016/j.jaerosci.2011.05.007
   [胡彬 Hu Bin], 2015, [科学通报, Chinese Science Bulletin], V60, P2808
   Hu SW, 2011, ENVIRON RES, V111, P1185, DOI 10.1016/j.envres.2011.07.004
   Huang CW, 2013, NANOSCALE RES LETT, V8, P1, DOI [10.1186/1556-276X-8-480, 10.1186/1556-276X-8-521]
   IYENGAR GV, 1987, BIOL TRACE ELEM RES, V12, P263, DOI 10.1007/BF02796686
   Jung H., 2004, 30 INT S COMB ABSTR, P143
   Li CI, 2020, J AIR WASTE MANAGE, V70, P324, DOI 10.1080/10962247.2020.1717675
   Li R, 2017, SCI TOTAL ENVIRON, V580, P651, DOI 10.1016/j.scitotenv.2016.12.011
   Li WJ, 2016, J CLEAN PROD, V112, P1330, DOI 10.1016/j.jclepro.2015.04.050
   Lu DW, 2020, NAT COMMUN, V11, DOI 10.1038/s41467-020-16427-x
   Massarotti N, 2021, ATMOS ENVIRON, V249, DOI 10.1016/j.atmosenv.2020.118155
   Murr A, 2021, AM J RHINOL ALLERGY, V35, P426, DOI 10.1177/1945892420962335
   Noguchi C, 2017, BMC SURG, V17, DOI 10.1186/s12893-017-0275-1
   Oberdorster G, 2005, ENVIRON HEALTH PERSP, V113, P823, DOI 10.1289/ehp.7339
   Pan B, 2019, ENVIRON POLLUT, V248, P320, DOI 10.1016/j.envpol.2019.02.032
   Pan XJ, 2019, ENVIRON SCI TECHNOL, V53, P4566, DOI 10.1021/acs.est.8b06916
   Park M, 2018, SCI REP-UK, V8, DOI 10.1038/s41598-018-35398-0
   Sanderson P, 2014, ATMOS ENVIRON, V94, P353, DOI 10.1016/j.atmosenv.2014.05.023
   Sly PD, 2019, AM J RESP CRIT CARE, V200, P1062, DOI 10.1164/rccm.201903-0675LE
   Tan Huiyi, 2017, INT J CONTROL THEORY, V10, P257
   Tan WJ, 2019, ENVIRON TOXICOL PHAR, V72, DOI 10.1016/j.etap.2019.103248
   Tian LW, 2009, ENERG FUEL, V23, P2523, DOI 10.1021/ef8010096
   Tseng HS, 2014, WORLD J SURG ONCOL, V12, DOI 10.1186/1477-7819-12-31
   Ulmer Brenda C, 2008, AORN J, V87, P721, DOI 10.1016/j.aorn.2007.10.012
   Van Gestel EAF, 2020, TOXICOL LETT, V328, P45, DOI 10.1016/j.toxlet.2020.04.003
   Wang HK, 2015, INT UROL NEPHROL, V47, P1671, DOI 10.1007/s11255-015-1080-3
   Wang XY, 2019, SCI TOTAL ENVIRON, V693, DOI 10.1016/j.scitotenv.2019.133588
   Watson A.Y., 1988, AIR POLLUTION AUTOMO, P239
   WEBER L, 1995, P SOC PHOTO-OPT INS, V2323, P464
   Wu J, 2020, AEROSOL AIR QUAL RES, V20, P2941, DOI 10.4209/aaqr.2020.05.0190
   Wu XG, 2019, ATMOS POLLUT RES, V10, P1276, DOI 10.1016/j.apr.2019.02.011
   Xu HM, 2015, ENVIRON GEOCHEM HLTH, V37, P861, DOI 10.1007/s10653-014-9662-z
   Xu Mengxia, 2019, Waste Dispos Sustain Energy, V1, P177, DOI 10.1007/s42768-019-00021-z
   Yang TT, 2018, AIR QUAL ATMOS HLTH, V11, P937, DOI 10.1007/s11869-018-0597-x
   Yeganeh A, 2020, WORLD J ORTHOP, V11, P177, DOI 10.5312/wjo.v11.i3.177
   Yuan ZJ, 2021, ECOTOX ENVIRON SAFE, V214, DOI 10.1016/j.ecoenv.2021.112095
NR 56
TC 1
Z9 1
U1 6
U2 31
PU TURKISH NATL COMMITTEE AIR POLLUTION RES & CONTROL-TUNCAP
PI BUCA
PA DOKUZ EYLUL UNIV, DEPT ENVIRONMENTAL ENGINEERING, TINAZTEPE CAMPUS,
   BUCA, IZMIR 35160, TURKEY
SN 1309-1042
J9 ATMOS POLLUT RES
JI Atmos. Pollut. Res.
PD DEC
PY 2021
VL 12
IS 12
AR 101257
DI 10.1016/j.apr.2021.101257
EA NOV 2021
PG 7
WC Environmental Sciences
WE Science Citation Index Expanded (SCI-EXPANDED)
SC Environmental Sciences & Ecology
GA YE5RF
UT WOS:000741182000003
DA 2023-08-09
ER

PT J
AU Robertson, D
   Sterke, F
   van Weteringen, W
   Arezzo, A
   Mintz, Y
   Nickel, F
   Horeman, T
AF Robertson, Daniel
   Sterke, Frank
   van Weteringen, Willem
   Arezzo, Alberto
   Mintz, Yoav
   Nickel, Felix
   Horeman, Tim
CA Technology Comm European Assoc End
TI Characterisation of trocar associated gas leaks during laparoscopic
   surgery
SO SURGICAL ENDOSCOPY AND OTHER INTERVENTIONAL TECHNIQUES
LA English
DT Article
DE Surgical safety; Surgical smoke; Laparoscopic equipment; Gas leak;
   Carbon dioxide
ID SURGICAL SMOKE; STAFF; RISK
AB Background During laparoscopy, the abdominal cavity is insufflated with carbon dioxide (CO2) that could become contaminated with viruses and surgical smoke. Medical staff is potentially exposed when this gas leaks into the operating room through the instruments and past trocar valves. No detailed studies currently exist that have quantified these leakage pathways. Therefore, the goal of this study was to quantify the gas leakages through trocars and instruments, during minimally invasive procedures. Methods A model of the surgical environment was created, consisting of a rigid container with an interface for airtight clamping of laparoscopic equipment such as trocars and surgical instruments. The model was insufflated to 15 mm Hg using a pressure generator and a pneumotachograph measured the equipment gas leak. A protocol of several use cases was designed to simulate the motions and forces the surgeon exerts on the trocar during surgery. Results Twenty-three individual trocars and twenty-six laparoscopic instruments were measured for leakage under the different conditions of the protocol. Trocar leakages varied between 0 L/min and more than 30 L/min, the instruments revealed a range of leakages between 0 L/min and 5.5 L/min. The results showed that leakage performance varied widely between trocars and instruments and that the performance and location of the valves influenced trocar leakage. Conclusions We propose trocar redesigns to overcome specific causes of gas leaks. Moreover, an international testing standard for CO2 leakage for all new trocars and instruments is needed so surgical teams can avoid this potential health hazard when selecting new equipment.
C1 [Robertson, Daniel; Sterke, Frank; Horeman, Tim] Delft Univ Technol, Delft Univ Technol, Fac Mech Engn, Dept Biomech Engn, Mekelweg 2, NL-2628 CD Delft, Netherlands.
   [Sterke, Frank; van Weteringen, Willem] Univ Med Ctr Rotterdam, Erasmus MC Sophia Childrens Hosp, Dept Paediat Surg, Rotterdam, Netherlands.
   [Arezzo, Alberto] Univ Torino, Dept Surg Sci, Turin, Italy.
   [Mintz, Yoav] Hadassah Hebrew Univ, Med Ctr, Dept Gen Surg, Jerusalem, Israel.
   [Mintz, Yoav] Hebrew Univ Jerusalem, Fac Med, Jerusalem, Israel.
   [Nickel, Felix] Heidelberg Univ Hosp, Dept Gen Visceral & Transplantat Surg, Neuenheimer Feld 420, D-69120 Heidelberg, Germany.
C3 Delft University of Technology; Erasmus University Rotterdam; Erasmus
   MC; University of Turin; Hebrew University of Jerusalem; Hadassah
   University Medical Center; Hebrew University of Jerusalem; Ruprecht
   Karls University Heidelberg
RP Robertson, D (通讯作者)，Delft Univ Technol, Delft Univ Technol, Fac Mech Engn, Dept Biomech Engn, Mekelweg 2, NL-2628 CD Delft, Netherlands.
EM p.d.robertson@tudelft.nl
OI Sterke, Frank/0000-0002-7194-491X; Arezzo, Alberto/0000-0002-2110-4082;
   Robertson, Daniel/0000-0002-3373-5113; Mintz, Yoav/0000-0002-5101-7449;
   Nickel, Felix/0000-0001-6066-8238
FU TU Delft Covid-19 Response Fund; Covid-19 Fund of the European
   Association for Endoscopic Surgery (EAES)
FX This study was funded by the TU Delft Covid-19 Response Fund and the
   Covid-19 Fund of the European Association for Endoscopic Surgery (EAES).
CR Alp E, 2006, J HOSP INFECT, V62, P1, DOI 10.1016/j.jhin.2005.01.014
   Arezzo A, 2021, SURG ENDOSC, V35, P1, DOI 10.1007/s00464-020-08131-0
   Cahill RA, 2020, BRIT J SURG, V107, P1401, DOI 10.1002/bjs.11977
   Champault G, 1997, BRIT J SURG, V84, P993, DOI 10.1002/bjs.1800840724
   Choi SH, 2014, SURG ENDOSC, V28, P2374, DOI 10.1007/s00464-014-3472-3
   de Leeuw RA, 2020, JMIR PUBLIC HLTH SUR, V6, DOI 10.2196/18928
   Hansen D, 2005, INT J HYG ENVIR HEAL, V208, P455, DOI 10.1016/j.ijheh.2005.08.008
   Mintz Y, 2020, ANN SURG, V272, pE7, DOI 10.1097/SLA.0000000000003965
   Mowbray NG, 2020, BRIT J SURG, V107, P1406, DOI 10.1002/bjs.11679
   Mowbray N, 2013, SURG ENDOSC, V27, P3100, DOI 10.1007/s00464-013-2940-5
   Patterson TJ, 2020, SURG-J R COLL SURG E, V18, pE72, DOI 10.1016/j.surge.2020.06.016
   Pavan N, 2020, EUR UROL FOCUS, V6, P1058, DOI 10.1016/j.euf.2020.05.021
   Stotz L, 2018, ARCH GYNECOL OBSTET, V298, P773, DOI 10.1007/s00404-018-4867-5
   Uecker JM, 2021, SURG ENDOSC, V35, P493, DOI 10.1007/s00464-020-08006-4
NR 14
TC 3
Z9 3
U1 0
U2 1
PU SPRINGER
PI NEW YORK
PA ONE NEW YORK PLAZA, SUITE 4600, NEW YORK, NY, UNITED STATES
SN 0930-2794
EI 1432-2218
J9 SURG ENDOSC
JI Surg. Endosc.
PD JUN
PY 2022
VL 36
IS 6
BP 4542
EP 4551
DI 10.1007/s00464-021-08807-1
EA NOV 2021
PG 10
WC Surgery
WE Science Citation Index Expanded (SCI-EXPANDED)
SC Surgery
GA 1C1NR
UT WOS:000714324900004
PM 34731302
OA Green Published, hybrid, Green Submitted
DA 2023-08-09
ER

PT J
AU Ahluwalia, J
   De Golian, E
   Yuan, OC
   Jiang, SIB
AF Ahluwalia, Jusleen
   de Golian, Emily
   Yuan, Joyce
   Jiang, Shang I. Brian
TI Optimizing Parameters for Smoke Evacuation
SO DERMATOLOGIC SURGERY
LA English
DT Article
ID SURGICAL SMOKE
AB BACKGROUND Current literature lacks recommendations regarding the ideal organization of the smoke evacuation system to minimize inhalation of surgical smoke. OBJECTIVE This study determines optimal parameters of the smoke evacuation system with respect to the surgical field. MATERIALS AND METHODS This study was conducted in an outpatient surgical facility at a tertiary care center. After 30 seconds of continuous electrocautery of tissue, particulate measurements were recorded using the TSI DustTrak Aerosol Monitor 8520 (>2.5 mu m particles) and the TSI P-Trak Ultrafine Particle Counter 8525 (<1 mu m particles) while changing the angle and distance of the smoke evacuation system. RESULTS Particulate matter measurements were lower when suction angle was at 45 degrees than at 90 degrees. For both small-sized and large-sized particles, the lowest particulate matter was recorded when the evacuator was maintained at a 45 degrees angle, 2 to 4 inches away from the cauterizing procedure. Particulate matters dramatically increased after increasing the distance of the smoke evacuator beyond 8 inches from the procedural site. CONCLUSION In an effort to reduce smoke inhalation, the authors recommend that smoke evacuation should be placed at a 45 degrees suction angle, no further than 8 inches away from the surgical site, while preserving the surgeon's field of vision.
C1 [Ahluwalia, Jusleen; de Golian, Emily; Yuan, Joyce; Jiang, Shang I. Brian] Univ Calif San Diego, Sch Med, Dept Dermatol, La Jolla, CA 92093 USA.
C3 University of California System; University of California San Diego
RP Ahluwalia, J (通讯作者)，8899 Univ Ctr Lane,Suite 350, San Diego, CA 92122 USA.
EM Jusleen.ahluwalia@sharp.com
CR Georgesen C, 2018, J AM ACAD DERMATOL, V79, P746, DOI 10.1016/j.jaad.2018.06.003
   Lewin JM, 2011, J AM ACAD DERMATOL, V65, P636, DOI 10.1016/j.jaad.2010.11.017
   Liu Y, 2019, J CANCER, V10, P2788, DOI 10.7150/jca.31464
   Oganesyan G, 2014, DERMATOL SURG, V40, P1373, DOI 10.1097/DSS.0000000000000221
   Schultz L, 2014, ASSOC OPER ROOM NURS, V99, P289, DOI 10.1016/j.aorn.2013.07.020
NR 5
TC 1
Z9 1
U1 0
U2 2
PU LIPPINCOTT WILLIAMS & WILKINS
PI PHILADELPHIA
PA TWO COMMERCE SQ, 2001 MARKET ST, PHILADELPHIA, PA 19103 USA
SN 1076-0512
EI 1524-4725
J9 DERMATOL SURG
JI Dermatol. Surg.
PD NOV
PY 2021
VL 47
IS 11
BP 1445
EP 1447
DI 10.1097/DSS.0000000000003228
PG 3
WC Dermatology; Surgery
WE Science Citation Index Expanded (SCI-EXPANDED)
SC Dermatology; Surgery
GA WM5IS
UT WOS:000711119600007
PM 34699438
DA 2023-08-09
ER

PT J
AU Watters, DA
   Foran, P
   McKinley, S
   Campbell, G
AF Watters, David A.
   Foran, Paula
   McKinley, Sharryn
   Campbell, Graeme
TI Clearing the air on surgical plume
SO ANZ JOURNAL OF SURGERY
LA English
DT Review
DE COVID-19; electrocautery; occupational health; operating theatres;
   surgical plume
ID CARBON-DIOXIDE LASER; OF-THE-LITERATURE; HUMAN-PAPILLOMAVIRUS;
   CHEMICAL-COMPOSITION; POTENTIAL HAZARDS; SMOKE; RISK; VIRUS;
   CONTAMINATION; EXPOSURE
AB Background Surgical smoke or plume is produced by a variety of surgical coagulators and dissectors. A number of jurisdictions have recently introduced policies to reduce the associated occupational health risks including WorkSafe Victoria and New South Wales Health. Method This paper is a narrative review of potential risks, including any associated with COVID-19, and options for mitigation. Results Surgical smoke or plume contains potentially toxic chemicals, some of which are carcinogens. Plume may also contain live virus, notably Human Papilloma and Hepatitis B, though any possible viral transmission is limited to a few case reports. Despite identifying COVID-19 ribonucleic acid fragments in various body tissues and fluids there are no current reports of COVID-19 transmission. Although plume is rapidly removed from the atmosphere in modern operating rooms, it is still inhaled by the operative team. Mitigation should include ensuring diathermy devices have evacuators while plume extraction should be standard for laparoscopic procedures. Consideration needs to be given to the potential to compromise the operating field of view, or the noise of the extractor impairing communication. There is an increasing range of suitable products on the market. The future includes pendant systems built into the operating room. Conclusion The potential risks associated with surgical plume cannot be ignored. Health services should invest in plume extraction devices with a view to protecting their staff. The conduct of the operation should not be compromised by the devices chosen. Future operating theatres need to be designed to minimize exposure to plume.
C1 [Watters, David A.; Foran, Paula; McKinley, Sharryn] Victorian Perioperat Consultat Council, Melbourne, Vic, Australia.
   [Watters, David A.] Deakin Univ, Sch Med & Hlth Sci, Geelong, Vic, Australia.
   [Watters, David A.] Barwon Hlth, Univ Hosp Geelong, Dept Surg, Geelong, Vic, Australia.
   [Foran, Paula] Univ Tasmania, Coll Hlth & Med, Hobart, Tas, Australia.
   [Foran, Paula] Mercy Hosp Women, Heidelberg, Australia.
   [McKinley, Sharryn; Campbell, Graeme] CURA Day Hosp Grp, Spring Hill, Australia.
   [Campbell, Graeme] Bendigo Hlth, Dept Surg, Bendigo, Australia.
C3 Deakin University; Geelong Hospital; University of Tasmania
RP Watters, DA (通讯作者)，Victorian Perioperat Consultat Council, Melbourne, Vic, Australia.; Watters, DA (通讯作者)，Deakin Univ, Geelong, Vic, Australia.; Watters, DA (通讯作者)，Bendigo Hlth, Bendigo, Australia.
EM watters.david@gmail.com
RI Watters, David Allan/AAI-1022-2020
OI Watters, David Allan/0000-0002-5742-8417
CR [Anonymous], 2004, DESIGN GUIDELINES HO
   [Anonymous], 2020, ENG GUIDELINES HEALT
   [Anonymous], PENDANT SMOKE EVACUA
   Antunes D, 2021, SURG-J R COLL SURG E, V19, pE452, DOI [10.1016/j.surge.2021.02.0031479-666X, 10.1016/j.surge.2021.02.003]
   Australian College of Perioperative Nurses, 2020, STAND PER NURS AUSTR
   Barrett WL, 2003, SURG ENDOSC, V17, P979, DOI 10.1007/s00464-002-8584-5
   Brace MD, 2014, J OTOLARYNGOL-HEAD N, V43, DOI 10.1186/s40463-014-0039-1
   Bruske-Hohlfeld Irene, 2008, J Occup Med Toxicol, V3, P31, DOI 10.1186/1745-6673-3-31
   Capizzi PJ, 1998, LASER SURG MED, V23, P172, DOI 10.1002/(SICI)1096-9101(1998)23:3<172::AID-LSM7>3.0.CO;2-M
   Chene G, 2020, EUR J OBSTET GYN R B, V255, P63, DOI 10.1016/j.ejogrb.2020.10.011
   Cheruiyot I, 2021, LANGENBECK ARCH SURG, V406, P1007, DOI 10.1007/s00423-021-02142-8
   Collinson T., 2020, COVID 19 GUIDELINES
   Cox SV, 2020, DERMATOL SURG, V46, P1676, DOI 10.1097/DSS.0000000000002757
   Evans G., 2012, EVIDENCE EXPOSURE HA
   Fletcher JN, 1999, AM J SURG, V178, P57, DOI 10.1016/S0002-9610(99)00109-9
   GATTI JE, 1992, PLAST RECONSTR SURG, V89, P781, DOI 10.1097/00006534-199205000-00001
   Gavin DJ, 2020, ANZ J SURG, V90, P1857, DOI 10.1111/ans.16242
   GLOSTER HM, 1995, J AM ACAD DERMATOL, V32, P436, DOI 10.1016/0190-9622(95)90065-9
   Ielpo B, 2021, BRIT J SURG, V108, P717, DOI 10.1002/bjs.11999
   In SM, 2015, BRIT J SURG, V102, P1581, DOI 10.1002/bjs.9910
   Kameyama H, 2022, SURG ENDOSC, V36, P1243, DOI 10.1007/s00464-021-08394-1
   Karuppal R, 2020, J ORTHOP, V20, P297, DOI 10.1016/j.jor.2020.05.013
   Kunachak S, 1996, J LARYNGOL OTOL, V110, P1031, DOI 10.1017/S0022215100135686
   Kwak HD, 2016, OCCUP ENVIRON MED, V73, P857, DOI 10.1136/oemed-2016-103724
   Liu Y, 2021, WORLD J SURG ONCOL, V19, DOI 10.1186/s12957-021-02211-8
   Manson LT, 2013, LARYNGOSCOPE, V123, P1319, DOI 10.1002/lary.23642
   Massarweh NN, 2006, J AM COLL SURGEONS, V202, P520, DOI 10.1016/j.jamcollsurg.2005.11.017
   Mintz Y, 2020, SURG ENDOSC, V34, P3298, DOI 10.1007/s00464-020-07652-y
   Moot AR, 2007, ANZ J SURG, V77, P20, DOI 10.1111/j.1445-2197.2006.03827.x
   New South Wales Health, 2015, WORK HLTH SAF CONTR
   Okoshi K, 2015, SURG TODAY, V45, P957, DOI 10.1007/s00595-014-1085-z
   Pavan N, 2020, EUR UROL FOCUS, V6, P1058, DOI 10.1016/j.euf.2020.05.021
   Pillinger SH, 2003, BRIT J SURG, V90, P1068, DOI 10.1002/bjs.4214
   Rioux M, 2013, J OTOLARYNGOL-HEAD N, V42, DOI 10.1186/1916-0216-42-54
   Royal College of Surgeons of Edinburgh, INT GEN SURG GUID CO
   Sagar PM, 1996, BRIT J SURG, V83, P1792, DOI 10.1002/bjs.1800831241
   Standards New Zealand, 16571 BS ISO
   Stanganelli NC, 2019, ACTA PAUL ENFERM, V32, P382, DOI 10.1590/1982-0194201900053
   Stryker, NEPT SAF
   Ulmer B. C., 2008, AORN J, V87, P721, DOI [DOI 10.1016/J.AORN.2007.10.012, DOI 10.1016/j.aorn.2007.10.012]
   Veck S., SURG PLUME HDB YOUR
   Wade J, 2021, J PEDIAT SURG NURS, V10
   Work Safe Victoria, MAN SURG PLUM EXP HE
NR 43
TC 2
Z9 2
U1 2
U2 5
PU WILEY
PI HOBOKEN
PA 111 RIVER ST, HOBOKEN 07030-5774, NJ USA
SN 1445-1433
EI 1445-2197
J9 ANZ J SURG
JI ANZ J. Surg.
PD JAN
PY 2022
VL 92
IS 1-2
BP 57
EP 61
DI 10.1111/ans.17340
EA NOV 2021
PG 5
WC Surgery
WE Science Citation Index Expanded (SCI-EXPANDED)
SC Surgery
GA ZH2ZS
UT WOS:000713237100001
PM 34724305
DA 2023-08-09
ER

PT J
AU Hofer, V
   Kriegel, M
AF Hofer, Valeria
   Kriegel, Martin
TI Exposure of operating room surgical staff to surgical smoke under
   different ventilation schemes
SO INDOOR AIR
LA English
DT Article
DE displacement ventilation; operating room; surgical smoke; turbulent
   mixing ventilation; unidirectional air flow
ID LAMINAR AIR-FLOW; IMPACT
AB In operating rooms (ORs), surgical smoke is released during electro and laser surgery as well as in ultrasound applications, which poses a health risk to the surgical personnel. In this experimental study, a surgical smoke substitute was developed. The particle concentration near the facial region of different OR staff members and the extract concentration were measured while varying the airflow (unidirectional air flow (UDAF), turbulent mixing ventilation (TMV), and displacement ventilation (DV)) as well as the OR light configuration (lamp positions and shapes). The lowest exposure was observed with DV due to the upward flow motion of contaminants toward the extract openings in the ceiling. UDAF was the only airflow scheme in which the presence of surgical lights affected personnel exposure to surgical smoke; where the presence of OR lights greatly increased surgical smoke exposure due to the wake below the lights. In summary, it was found that the highest exposure to surgical smoke occurred in UDAF and the surgeons were exposed to a significantly higher concentration of surgical smoke than the assistant and anesthesiologist.
C1 [Hofer, Valeria; Kriegel, Martin] Tech Univ Berlin TUB, Hermann Rietschel Inst, Berlin, Germany.
RP Hofer, V (通讯作者)，Tech Univ Berlin TUB, Hermann Rietschel Inst, Berlin, Germany.
EM valeria.hofer@tu-berlin.de
OI Kriegel, Martin/0000-0003-0107-6333; Hofer, Valeria/0000-0003-4514-8677
FU Bundesministerium fur Wirtschaft und Energie
FX Bundesministerium fur Wirtschaft und Energie
CR Aganovic A, 2017, BUILD ENVIRON, V126, P42, DOI 10.1016/j.buildenv.2017.09.024
   Al Sahaf OS, 2007, IRISH J MED SCI, V176, P229, DOI 10.1007/s11845-007-0068-0
   ALBRECHT H, 1994, P SOC PHOTO-OPT INS, V2077, P310, DOI 10.1117/12.168045
   Alp E, 2006, J HOSP INFECT, V62, P1, DOI 10.1016/j.jhin.2005.01.014
   [Anonymous], 2016, P 14 INT C IND AIR Q
   [Anonymous], 19464201809 DIN
   Bloch, 2011, INT SEKTION IVSS F R
   Cao GY, 2019, AM J INFECT CONTROL, V47, P737, DOI 10.1016/j.ajic.2018.11.023
   Cao GY, 2018, AM J INFECT CONTROL, V46, P1115, DOI 10.1016/j.ajic.2018.03.019
   Chow TT, 2012, BUILD ENVIRON, V57, P68, DOI 10.1016/j.buildenv.2012.04.010
   Hinds W, 1999, AEROSOL TECHNOLOGY, Vsecond
   Hofer V, 2022, INT J VENT, V21, P213, DOI 10.1080/14733315.2020.1861774
   In Kramme, 2015, MEDIZINTECHNIK VERFA
   Joint Committee for Guides in Metrology, 2008, 1002008 JCGM
   Kramme, 2011, MEDIZINTECHNIK VERFA
   Kriegel, 2017, P HLTH BUILD 2017 EU
   Kriegel A, 2019, P HLTH BUILD 2019 AS
   Kriegel M., 2018, P IND AIR 2018 PHIL
   Lewin JM, 2011, J AM ACAD DERMATOL, V65, P636, DOI 10.1016/j.jaad.2010.11.017
   Liu Y, 2019, J CANCER, V10, P2788, DOI 10.7150/jca.31464
   No G., 2002, 1 DISPLACEMENT VENTI
   Romano F, 2020, INT J ENV RES PUB HE, V17, DOI 10.3390/ijerph17155395
   Sadrizadeh S, 2016, THESIS KTH ROYAL I T
   Ulmer B. C., 2008, AORN J, V87, P721, DOI [DOI 10.1016/J.AORN.2007.10.012, DOI 10.1016/j.aorn.2007.10.012]
   Wang C, 2018, BUILD ENVIRON, V144, P45, DOI 10.1016/j.buildenv.2018.08.010
   Zoon WAC, 2010, BUILD ENVIRON, V45, P1976, DOI 10.1016/j.buildenv.2010.02.011
NR 26
TC 3
Z9 3
U1 4
U2 26
PU WILEY
PI HOBOKEN
PA 111 RIVER ST, HOBOKEN 07030-5774, NJ USA
SN 0905-6947
EI 1600-0668
J9 INDOOR AIR
JI Indoor Air
PD JAN
PY 2022
VL 32
IS 1
DI 10.1111/ina.12947
EA OCT 2021
PG 12
WC Construction & Building Technology; Engineering, Environmental; Public,
   Environmental & Occupational Health
WE Science Citation Index Expanded (SCI-EXPANDED)
SC Construction & Building Technology; Engineering; Public, Environmental &
   Occupational Health
GA YQ0DJ
UT WOS:000711445500001
PM 34704629
OA gold
DA 2023-08-09
ER

PT J
AU Gallo, A
   Sardo, AD
   Legnante, A
   Di Lorio, R
   De Angelis, C
AF Gallo, Alessandra
   Sardo, Attilio Di Spiezio
   Legnante, Antonietta
   Di Lorio, Romolo
   De Angelis, Carlo
TI Hysteroscopy in COVID-19 times
SO CLINICAL AND EXPERIMENTAL OBSTETRICS & GYNECOLOGY
LA English
DT Review
DE Hysteroscopy; Coronavirus; COVID-19; Hysteroscopic surgery
ID SURGICAL SMOKE; GYNECOLOGICAL ENDOSCOPY; SURGERY
AB Objective: The coronavirus disease 2019 (COVID-19) pandemic is a global public health concern. Health Care Facilities in every country have to deal with a complete reorganization of labor and delivery unit, and resource management. Aim of this review is to summarize the available literature data about the impact of COVID-19 on hysteroscopic surgery. Mechanism: A search on PubMed and Medline databases was performed until March 2021. Findings in brief : Most of evidence agree on complete cancellation of elective endoscopic gynecologic surgery, and on its deferring until the pandemic has been contained. When hysteroscopy is performed, precautions should be observed to prevent COVID-19 infection. Conclusions: We summarized all best practice to perform safe and effective hysteroscopic surgery in COVID-19 times and in the slow restore of normal activities.
C1 [Gallo, Alessandra; Sardo, Attilio Di Spiezio; Legnante, Antonietta] Univ Naples Federico II, Sch Med, Dept Publ Hlth Sch, I-80131 Naples, Italy.
   [Di Lorio, Romolo] Sapienza Univ Rome, S Andrea Hosp, Dept Med & Surg Sci & Traslat Med, I-00189 Rome, Italy.
   [De Angelis, Carlo] Sapienza Univ Rome, Dept Maternal & Child Hlth & Urol Sci, I-00185 Rome, Italy.
C3 University of Naples Federico II; CIVIS; Sapienza University Rome;
   Azienda Ospedaliera Sant'Andrea; CIVIS; Sapienza University Rome
RP De Angelis, C (通讯作者)，Sapienza Univ Rome, Dept Maternal & Child Hlth & Urol Sci, I-00185 Rome, Italy.
EM carlo.deangelis@uniroma1.it
OI Gallo, Alessandra/0000-0001-9258-5883
CR Alabi OC, 2020, NIGER J CLIN PRACT, V23, P747, DOI 10.4103/njcp.njcp_163_20
   American College of Surgeons, 2020, COVID 19 EL CAS TRIA
   American College of Surgeons American Society of Anesthesiologists Association of Perioperative Registered Nurses American Hospital Association, 2020, JOINT STAT ROADM RES
   [Anonymous], 2020, J MINIM INVAS GYN, V27, DOI 10.1016/j.jmig.2020.06.001
   [Anonymous], 2020, FACTS VIEWS VIS OBGY, V12, P5
   [Anonymous], 2020, JOINT RCOG BSGE STAT
   Bree K, 2017, WORKPLACE HEALTH SAF, V65, P517, DOI 10.1177/2165079917691063
   Carugno J, 2020, J MINIM INVAS GYN, V27, P988, DOI 10.1016/j.jmig.2020.04.023
   Chen HJ, 2020, LANCET, V395, P809, DOI 10.1016/S0140-6736(20)30360-3
   Fan CF, 2021, CLIN INFECT DIS, V72, P862, DOI 10.1093/cid/ciaa226
   Farrugia M, 2020, FACTS VIEWS VIS OBGY, V12, P67
   Ikhena DE, 2016, J MINIM INVAS GYN, V23, P1070, DOI 10.1016/j.jmig.2016.07.010
   Johns Hopkins University of Medicine Coronavirus Resource Center, 2021, COVID 19 DASHBOARD C
   Kaye K, 2020, AESTHET PLAST SURG, V44, P1014, DOI 10.1007/s00266-020-01752-9
   Kwak HD, 2016, OCCUP ENVIRON MED, V73, P857, DOI 10.1136/oemed-2016-103724
   Liu Y, 2019, J CANCER, V10, P2788, DOI 10.7150/jca.31464
   Mallick R, 2020, FACTS VIEWS VIS OBGY, V12, P7
   Munro MG, 2018, INT J GYNECOL OBSTET, V143, P393, DOI 10.1002/ijgo.12666
   Munro MG, 2011, INT J GYNECOL OBSTET, V113, P3, DOI 10.1016/j.ijgo.2010.11.011
   Sood A K, 1994, Infect Dis Obstet Gynecol, V2, P167, DOI 10.1155/S1064744994000591
   Thomas V, 2020, EUR J OBSTET GYN R B, V253, P133, DOI 10.1016/j.ejogrb.2020.08.039
   Tolu LB, 2020, ADV MED EDUC PRACT, V11, P527, DOI 10.2147/AMEP.S262369
   Vitale SG, 2020, INT J GYNECOL OBSTET, V150, P256, DOI 10.1002/ijgo.13269
   Zhang W, 2020, EMERG MICROBES INFEC, V9, DOI 10.1080/22221751.2020.1729071
NR 24
TC 0
Z9 0
U1 0
U2 0
PU IMR PRESS
PI ROBINSON
PA 112 ROBINSON RD, ROBINSON, SINGAPORE
SN 0390-6663
EI 2709-0094
J9 CLIN EXP OBSTET GYN
JI Clin. Exp. Obstet. Gynecol.
PD OCT 15
PY 2021
VL 48
IS 5
BP 1017
EP 1021
DI 10.31083/j.ceog4805163
PG 5
WC Obstetrics & Gynecology
WE Science Citation Index Expanded (SCI-EXPANDED)
SC Obstetrics & Gynecology
GA WN3VX
UT WOS:000711700700005
OA Green Published, gold
DA 2023-08-09
ER

PT J
AU Moon, H
   Park, BH
   Chang, SO
AF Moon, Ha Na
   Park, Boo Hyo
   Chang, Sung Ok
TI Operating room nurses' perceptions of the impact of surgical smoke and
   its countermeasures: A mixed-methods study
SO NURSING & HEALTH SCIENCES
LA English
DT Article
DE counter measures; importance-performance analysis; nurses; operating
   room; surgical smoke; work safety
ID TIME
AB Although surgical team members are exposed to surgical smoke, most do not fully recognize the hazards of such exposure during surgery. This study aimed to explore the perceptions of surgical smoke and its countermeasures in the operating room, specifically among nurses who have been exposed to surgical smoke for a long time. This was a mixed-methods study involving focus groups and a descriptive survey. The focus group revealed that nurses believed harmful substances accumulating in the body were proportional to the years worked, and many were unaware of the existent hazards in their work environment. They encouraged the formulation of self-protection measures and perceived that the recognition of rules and collaboration should take precedence among potential countermeasures. Our survey showed that properly wearing personal protective equipment and being educated on surgical smoke hazards were identified as essential coping methods for nurses. These findings will help create awareness regarding surgical smoke hazards in operating rooms. Policies and systems need to be established at the hospital administration level to substantially reduce the risks associated with surgical smoke for operating room nurses.
C1 [Moon, Ha Na; Park, Boo Hyo] Korea Univ, Dept Nursing, Guro Hosp, Seoul, South Korea.
   [Chang, Sung Ok] Korea Univ, Coll Nursing, 145 Anam Ro, Seoul 02841, South Korea.
   [Chang, Sung Ok] Korea Univ, BK21 FOUR R&E Ctr Learning Hlth Syst, 145 Anam Ro, Seoul 02841, South Korea.
C3 Korea University; Korea University Medicine (KU Medicine); Korea
   University; Korea University
RP Chang, SO (通讯作者)，Korea Univ, Coll Nursing, 145 Anam Ro, Seoul 02841, South Korea.; Chang, SO (通讯作者)，Korea Univ, BK21 FOUR R&E Ctr Learning Hlth Syst, 145 Anam Ro, Seoul 02841, South Korea.
EM sungok@korea.ac.kr
OI BOO HYO, PARK/0000-0002-1453-202X; Chang, Sung Ok/0000-0003-2710-4291
CR Association of periOperative Registered Nurses, 2017, GUID SURG SMOK SAF G, P477
   Benner P., 2004, B SCI TECHNOL SOC, V24, P188, DOI DOI 10.1177/0270467604265061
   Braun V., 2006, QUAL RES PSYCHOL, V3, P77, DOI [DOI 10.1191/1478088706QP063OA, 10.1191/1478088706qp063oa]
   Chavis S, 2016, ASSOC OPER ROOM NURS, V103, P289, DOI 10.1016/j.aorn.2016.01.007
   Cohen J., 2013, STAT POWER ANAL BEHA, DOI 10.4324/9780203771587
   Fencl JL, 2017, ASSOC OPER ROOM NURS, V105, P489, DOI 10.1016/j.aorn.2017.03.006
   Ilce A, 2017, J CLIN NURS, V26, P1555, DOI 10.1111/jocn.13455
   Karuppal R, 2020, J ORTHOP, V20, P297, DOI 10.1016/j.jor.2020.05.013
   Katoch Saloni, 2019, J Cutan Aesthet Surg, V12, P1, DOI 10.4103/JCAS.JCAS_177_18
   Kwak HD, 2016, OCCUP ENVIRON MED, V73, P857, DOI 10.1136/oemed-2016-103724
   Limchantra IV, 2019, JAMA SURG, V154, P960, DOI 10.1001/jamasurg.2019.2515
   Liu Y, 2019, J CANCER, V10, P2788, DOI 10.7150/jca.31464
   MARTILLA JA, 1977, J MARKETING, V41, P77, DOI 10.2307/1250495
   Michaelis M, 2020, INT J ENV RES PUB HE, V17, DOI 10.3390/ijerph17020515
   Morse J., 2017, ESSENTIALS QUALITATI
   National Institute for Occupational Safety and Health, 2017, HLTH SAF PRACT SURV
   Okoshi K, 2015, SURG TODAY, V45, P957, DOI 10.1007/s00595-014-1085-z
   Sadrizadeh S, 2018, J INFECT PUBLIC HEAL, V11, P631, DOI [10.1016/j.jiph.2018, 10.1016/j.jiph.2018.02.007]
   Saito Ana Claudia, 2019, Esc. Anna Nery, V23, pe20180292, DOI 10.1590/2177-9465-ean-2018-0292
   Swerdlow BN, 2020, J ANESTH, V34, P575, DOI 10.1007/s00540-020-02775-x
   Tagle, 2020, J PEDIAT SURG NURSIN, V9, P49
   Tong A, 2007, INT J QUAL HEALTH C, V19, P349, DOI 10.1093/intqhc/mzm042
   Vortman R, 2021, ASSOC OPER ROOM NURS, V113, P41, DOI 10.1002/aorn.13271
   Wang HK, 2015, INT UROL NEPHROL, V47, P1671, DOI 10.1007/s11255-015-1080-3
   York K, 2018, AORN J, V107, P692, DOI 10.1002/aorn.12149
NR 25
TC 1
Z9 1
U1 6
U2 10
PU WILEY
PI HOBOKEN
PA 111 RIVER ST, HOBOKEN 07030-5774, NJ USA
SN 1441-0745
EI 1442-2018
J9 NURS HEALTH SCI
JI Nurs. Health Sci.
PD DEC
PY 2021
VL 23
IS 4
BP 898
EP 907
DI 10.1111/nhs.12885
EA OCT 2021
PG 10
WC Nursing
WE Science Citation Index Expanded (SCI-EXPANDED); Social Science Citation Index (SSCI)
SC Nursing
GA XG0LW
UT WOS:000704286400001
PM 34561941
DA 2023-08-09
ER

PT J
AU Yokoe, T
   Kita, M
   Odaka, T
   Fujisawa, J
   Hisamatsu, Y
   Okada, H
AF Yokoe, T.
   Kita, M.
   Odaka, T.
   Fujisawa, J.
   Hisamatsu, Y.
   Okada, H.
TI Detection of human coronavirus RNA in surgical smoke generated by
   surgical devices
SO JOURNAL OF HOSPITAL INFECTION
LA English
DT Article
DE Surgical smoke; Coronavirus; Electric scalpel; Ultrasonic scalpel;
   Infectivity; Plaque assay
ID SCALPEL; CELLS
AB Background: Gaseous by-products generated by surgical devices - collectively referred to as 'surgical smoke' - present the hazard of transmitting infective viruses from patients to surgical teams. However, insufficient evidence exists to evaluate and mitigate the risks of SARS-CoV-2 transmission via surgical smoke.
   Aim: To demonstrate the existence and infectivity of human coronavirus RNA in surgical smoke using a model experiment and to evaluate the possibility of lowering transmission risk by filtration through a surgical mask.
   Methods: Pelleted HeLa-ACE2-TMPRSS2 cells infected with human coronavirus were incised by electric scalpel and ultrasonic scalpel, separately. A vacuum system was used to obtain surgical smoke in the form of hydrosol. Reverse transcription-quantitative polymerase chain reaction was used to analyse samples for the presence of viral RNA, and infectivity was determined through plaque assay. Furthermore, a surgical mask was placed centrally in the vacuum line to evaluate its ability to filter viral RNA present in the surgical smoke.
   Findings: In this model, 1/10(6) to 1/10(5) of the viral RNA contained in the incision target was detected in the collected surgical smoke. The virus present in the smoke was unable to induce plaque formation in cultured cells. In addition, filtration of surgical smoke through a surgical mask effectively reduced the amount of viral RNA by at least 99.80%.
   Conclusion: This study demonstrated that surgical smoke may carry human coronavirus, though viral infectivity was considerably reduced. In clinical settings, surgical mask filtration should provide sufficient additional protection against potential coronavirus, including SARS-CoV-2, infection facilitated by surgical smoke. (C) 2021 The Author(s). Published by Elsevier Ltd on behalf of The Healthcare Infection Society.
C1 [Yokoe, T.; Kita, M.; Hisamatsu, Y.; Okada, H.] Kansai Med Univ, Dept Obstet & Gynecol, 2-5-1 Sin Machi, Hirakata, Osaka 5731191, Japan.
   [Odaka, T.; Fujisawa, J.] Kansai Med Univ, Dept Microbiol, Osaka, Japan.
C3 Kansai Medical University; Kansai Medical University
RP Yokoe, T (通讯作者)，Kansai Med Univ, Dept Obstet & Gynecol, 2-5-1 Sin Machi, Hirakata, Osaka 5731191, Japan.
EM yokoetk@takii.kmu.ac.jp
CR Anesthesia Patient Safety Foundation, AM SOC ANESTHESIOLOG
   [Anonymous], 2020, WHO 1 DATA STABILITY
   Bourouiba L, 2020, JAMA-J AM MED ASSOC, V323, P1837, DOI 10.1001/jama.2020.4756
   Chan JFW, 2020, CLIN INFECT DIS, V71, P2139, DOI 10.1093/cid/ciaa644
   Chin AWH, 2020, LANCET MICROBE, V1, pE10, DOI [10.1016/S2666-5247(20)30003-3, 10.1016/S2666-5247(20)30095-1]
   Claudio CV, 2017, REV LAT-AM ENFERM, V25, DOI 10.1590/1518-8345.1561.2853
   Guan W, 2020, NEW ENGL J MED, V382, P1708, DOI [10.1056/NEJMoa2002032, 10.1056/NEJMc2005203]
   Gudbjartsson DF, 2020, NEW ENGL J MED, V382, P2302, DOI 10.1056/NEJMoa2006100
   Huang CL, 2020, LANCET, V395, P497, DOI 10.1016/S0140-6736(20)30183-5
   In SM, 2015, BRIT J SURG, V102, P1581, DOI 10.1002/bjs.9910
   JOHNSON GK, 1991, J MED VIROL, V33, P47, DOI 10.1002/jmv.1890330110
   Junejo Y, 2020, GENE REP, V20, DOI 10.1016/j.genrep.2020.100752
   Kawase M, 2012, J VIROL, V86, P6537, DOI 10.1128/JVI.00094-12
   Kocher GJ, 2019, EUR J CARDIO-THORAC, V55, P626, DOI 10.1093/ejcts/ezy356
   Kwak HD, 2016, OCCUP ENVIRON MED, V73, P857, DOI 10.1136/oemed-2016-103724
   Lin YW, 2010, J FORMOS MED ASSOC, V109, P511, DOI 10.1016/S0929-6646(10)60085-X
   Matoba Y, 2016, JPN J INFECT DIS, V69, P452, DOI 10.7883/yoken.JJID.2016.106
   Mowbray NG, 2020, BRIT J SURG, V107, P1406, DOI 10.1002/bjs.11679
   Nduka CC, 1998, SURG ENDOSC-ULTRAS, V12, P1031, DOI 10.1007/s004649900774
   Rioux M, 2013, J OTOLARYNGOL-HEAD N, V42, DOI 10.1186/1916-0216-42-54
   Roberge RJ, 2010, RESP CARE, V55, P569
   Rothe C, 2020, NEW ENGL J MED, V382, P970, DOI 10.1056/NEJMc2001468
   Schultz L, 2015, AORN J, V102, P7, DOI 10.1016/j.aorn.2015.04.023
   Sisler JD, 2018, J OCCUP MED TOXICOL, V13, DOI 10.1186/s12995-018-0193-x
   Stadnytskyi V, 2020, P NATL ACAD SCI USA, V117, P11875, DOI 10.1073/pnas.2006874117
   To KKW, 2020, LANCET INFECT DIS, V20, P565, DOI 10.1016/S1473-3099(20)30196-1
   Warnes SL, 2015, MBIO, V6, DOI 10.1128/mBio.01697-15
   Weissleder R, 2020, SCI TRANSL MED, V12, DOI 10.1126/scitranslmed.abc1931
   WHO, 2020, ADV US MASKS COMM HO
   Wiatrak BJ, 2002, LARYNGOSCOPE, V112, P14
   Wu YJ, 2020, LANCET GASTROENTEROL, V5, P434, DOI 10.1016/S2468-1253(20)30083-2
   Zhang J, 2020, BIOSCI TRENDS, V14, P206, DOI 10.5582/bst.2020.03069
   Zheng MH, 2020, ANN SURG, V272, pE5, DOI 10.1097/SLA.0000000000003924
NR 33
TC 2
Z9 2
U1 0
U2 6
PU W B SAUNDERS CO LTD
PI LONDON
PA 32 JAMESTOWN RD, LONDON NW1 7BY, ENGLAND
SN 0195-6701
EI 1532-2939
J9 J HOSP INFECT
JI J. Hosp. Infect.
PD NOV
PY 2021
VL 117
BP 89
EP 95
DI 10.1016/j.jhin.2021.08.022
EA OCT 2021
PG 7
WC Public, Environmental & Occupational Health; Infectious Diseases
WE Science Citation Index Expanded (SCI-EXPANDED)
SC Public, Environmental & Occupational Health; Infectious Diseases
GA WW6OE
UT WOS:000718032600013
PM 34461176
OA hybrid, Green Published
DA 2023-08-09
ER

PT J
AU Croke, L
AF Croke, Lisa
TI Guideline for surgical smoke safety
SO AORN JOURNAL
LA English
DT Article
CR [Anonymous], 2021, GUIDELINES PERIOPERA, P1065
   [Anonymous], 2012, AST STAND PRACT US E
   [Anonymous], 2022, GUID PER PRACT
   [Anonymous], 2019, AST GUID BEST PRACT
   [Anonymous], Health and safety practices survey of healthcare workers
   [Anonymous], 2018, Z1363 ANSI, P35
   Francis N, 2020, SURG ENDOSC, V34, P2327, DOI 10.1007/s00464-020-07565-w
   Limchantra IV, 2019, JAMA SURG, V154, P960, DOI 10.1001/jamasurg.2019.2515
   Ogg MJ, 2017, AORN J, V106, P69, DOI 10.1016/j.aorn.2017.05.006
   Porter J, 2020, BJU INT, V126, P225, DOI 10.1111/bju.15105
NR 10
TC 1
Z9 1
U1 0
U2 0
PU WILEY
PI HOBOKEN
PA 111 RIVER ST, HOBOKEN 07030-5774, NJ USA
SN 0001-2092
EI 1878-0369
J9 ASSOC OPER ROOM NURS
JI AORN J.
PD OCT
PY 2021
VL 114
IS 4
BP P4
EP P6
DI 10.1002/aorn.13523
PG 3
WC Nursing
WE Science Citation Index Expanded (SCI-EXPANDED); Social Science Citation Index (SSCI)
SC Nursing
GA UX5LJ
UT WOS:000700886400004
PM 34586664
DA 2023-08-09
ER

PT J
AU Matta, I
   Lagana, AS
   Ghabi, E
   Bitar, L
   Ayed, A
   Petousis, S
   Vitale, SG
   Sleiman, Z
AF Matta, Imad
   Lagana, Antonio Simone
   Ghabi, Elie
   Bitar, Lynn
   Ayed, Amal
   Petousis, Stamatios
   Vitale, Salvatore Giovanni
   Sleiman, Zaki
TI COVID-19 transmission in surgical smoke during laparoscopy and open
   surgery: a systematic review
SO MINIMALLY INVASIVE THERAPY & ALLIED TECHNOLOGIES
LA English
DT Review
DE COVID-19; SARS-CoV-2; laparoscopy; risk; viral transmission; surgical
   smoke; safety
ID MINIMALLY INVASIVE SURGERY; HYSTEROSCOPIC PROCEDURES; OBSTETRIC
   POPULATION; CONSENSUS STATEMENT; RECOMMENDATIONS; IMPACT; RISK;
   ASSOCIATION; MANAGEMENT; PLUME
AB Aim To evaluate the risk of SARS-CoV-2 transmission in surgical smoke and aerosols during laparoscopy and open surgery. Material and methods A systematic review (PROSPERO ID: CRD42021268366) was performed according to the Preferred Reporting Items for Systematic Reviews and Meta-Analyses guidelines. Articles were selected based on the title and abstract as well as the type of publication. Primary objectives of the study were to assess potential risk of contamination as well as comparing laparoscopic and open procedures in terms of danger of SARS-COV-2 transmission. Results Fifty-three articles were identified and included in the review. No case of SARS-CoV-2 transmission to operating room personnel during open or minimally invasive surgery was identified at the time the review was conducted. Furthermore, no significant difference was observed between smoke and aerosols generated from open surgery and those generated from minimally invasive surgery. Conclusion COVID-19 transmission in surgical smoke and aerosols has yet to be observed. However, given the potential risk of viral transmission, caution should be exercised when performing surgery to ensure the safety of the operating room personnel. When clinically indicated and when protective measures can be implemented, minimally invasive surgery should be performed instead of open surgery to ensure optimal patient outcomes.
C1 [Matta, Imad; Ghabi, Elie] Univ Balamand, Div Urol, Beirut, Lebanon.
   [Lagana, Antonio Simone] Univ Insubria, Filippo Del Ponte Hosp, Dept Obstet & Gynecol, Varese, Italy.
   [Bitar, Lynn] St Joseph Univ, Beirut, Lebanon.
   [Ayed, Amal] MOH, Farwanya Hosp, Dept Obstet & Gynecol, Farwanya, Kuwait.
   [Petousis, Stamatios] Aristotle Univ Thessaloniki, Ippokratio Gen Hosp, Dept Obstet & Gynecol 2, Fac Hlth Sci,Sch Med, Thessaloniki, Greece.
   [Vitale, Salvatore Giovanni] Univ Catania, Dept Gen Surg & Med Surg Specialties, Obstet & Gynecol Unit, Catania, Italy.
   [Sleiman, Zaki] Lebanese Amer Univ, Dept Obstet & Gynecol, Zahar St, Beirut, Lebanon.
C3 University Balamand; University of Insubria; Aristotle University of
   Thessaloniki; University of Catania; American University of Beirut;
   Lebanese American University
RP Sleiman, Z (通讯作者)，Lebanese Amer Univ, Dept Obstet & Gynecol, Zahar St, Beirut, Lebanon.
EM zakinexus@hotmail.com
RI Laganà, Antonio Simone/E-6466-2015; Sleiman, Zaki/HGA-1367-2022
OI Laganà, Antonio Simone/0000-0003-1543-2802; Sleiman,
   Zaki/0000-0002-9663-9217; Ghabi, Elie/0000-0002-9026-9681
CR Alabi OC, 2020, NIGER J CLIN PRACT, V23, P747, DOI 10.4103/njcp.njcp_163_20
   Aldrighetti L, 2020, UPDATES SURG, V72, P241, DOI 10.1007/s13304-020-00815-5
   Barry A, 2020, LANCET GASTROENTEROL, V5, P765, DOI 10.1016/S2468-1253(20)30182-5
   Beskow AF, 2020, OBES SURG, V30, P5170, DOI 10.1007/s11695-020-05004-2
   Bogani G, 2020, J GYNECOL ONCOL, V31, DOI 10.3802/jgo.2020.31.e72
   Capizzi PJ, 1998, LASER SURG MED, V23, P172, DOI 10.1002/(SICI)1096-9101(1998)23:3<172::AID-LSM7>3.0.CO;2-M
   Carugno J, 2020, J MINIM INVAS GYN, V27, P988, DOI 10.1016/j.jmig.2020.04.023
   Celayir MF, 2020, MED B SISLI ETFAL HO, V54, P136, DOI 10.14744/SEMB.2020.93709
   Chen YF, 2020, J MED VIROL, V92, P833, DOI 10.1002/jmv.25825
   Chiofalo B, 2020, INT J GYNECOL OBSTET, V150, P146, DOI 10.1002/ijgo.13248
   D'Urbano F, 2020, WORLD J CLIN CASES, V8, P3691, DOI 10.12998/wjcc.v8.i17.3691
   Di Mascio D, 2020, J PERINAT MED, V48, P950, DOI 10.1515/jpm-2020-0355
   Di Saverio S, 2020, COLORECTAL DIS, V22, P625, DOI 10.1111/codi.15056
   Fernstrom A, 2013, J PATHOG, V2013, DOI [10.1155/013/493960, 10.1155/2013/493960]
   Franchi M, 2020, MINERVA GINECOL, V72, P429, DOI 10.23736/S0026-4784.20.04654-7
   Franchi M, 2020, MINERVA GINECOL, V72, P355, DOI 10.23736/S0026-4784.20.04606-7
   Francis N, 2020, SURG ENDOSC, V34, P2327, DOI 10.1007/s00464-020-07565-w
   Garden JM, 2002, ARCH DERMATOL, V138, P1303, DOI 10.1001/archderm.138.10.1303
   Gebhard C, 2020, BIOL SEX DIFFER, V11, DOI 10.1186/s13293-020-00304-9
   Gok AFK, 2020, ULUS TRAVMA ACIL CER, V26, P335, DOI 10.14744/tjtes.2020.79954
   Grandi G, 2020, EUR J CONTRACEP REPR, V25, P233, DOI 10.1080/13625187.2020.1766017
   Grandi G, 2020, INT J GYNECOL OBSTET, V151, P39, DOI 10.1002/ijgo.13289
   Heldwein FL, 2020, EUR UROL FOCUS, V6, P1070, DOI 10.1016/j.euf.2020.05.020
   Ho HC, 2020, TURK J UROL, V46, P169, DOI 10.5152/tud.2020.20119
   Hu XL, 2021, INT ARCH OCC ENV HEA, V94, P107, DOI 10.1007/s00420-020-01568-9
   Kaya C, 2020, J MINIM INVAS GYN, V27, P1429, DOI 10.1016/j.jmig.2020.06.003
   Kimmig R, 2020, J GYNECOL ONCOL, V31, DOI 10.3802/jgo.2020.31.e59
   Li CI, 2020, J AIR WASTE MANAGE, V70, P324, DOI 10.1080/10962247.2020.1717675
   Mejean A, 2020, PROG UROL, V30, P221, DOI 10.1016/j.purol.2020.03.009
   Michel F, 2020, PROG UROL, V30, P414, DOI 10.1016/j.purol.2020.04.007
   Moher D, 2015, SYST REV-LONDON, V4, DOI [10.1136/bmj.g7647, 10.1186/2046-4053-4-1, 10.1136/bmj.i4086, 10.1136/bmj.b2535]
   Mottrie A., ERUS EAU ROBOTIC URO
   Navarra G, 2020, UPDATES SURG, V72, P259, DOI 10.1007/s13304-020-00821-7
   Nel D, 2020, S AFR J SURG, V58, P59, DOI 10.17159/2078-5151/2020/v58n2a3330
   Nepogodiev D, 2021, ANAESTHESIA, V76, P748, DOI 10.1111/anae.15458
   Ngaserin SHN, 2020, LANGENBECK ARCH SURG, V405, P353, DOI 10.1007/s00423-020-01891-2
   Nunoo-Mensah JW, 2020, CLIN COLORECTAL CANC, V19, P178, DOI 10.1016/j.clcc.2020.05.011
   Pavan N, 2020, EUR UROL FOCUS, V6, P1058, DOI 10.1016/j.euf.2020.05.021
   Ramos Rodrigo Felippe, 2020, Rev Col Bras Cir, V47, pe20202570, DOI 10.1590/0100-6991e-20202570
   Riechelmann R, 2020, ECANCERMEDICALSCIENC, V14, DOI 10.3332/ecancer.2020.1048
   Rubino F, 2020, LANCET DIABETES ENDO, V8, P640, DOI 10.1016/S2213-8587(20)30157-1
   Saccone G, 2021, ULTRASOUND OBST GYN, V57, P232, DOI 10.1002/uog.23107
   Stabilini C, 2020, HERNIA, V24, P977, DOI 10.1007/s10029-020-02212-8
   Steward JE, 2020, J ENDOUROL, V34, P541, DOI 10.1089/end.2020.0342
   Thomakos N, 2020, INT J GYNECOL CANCER, V30, P728, DOI 10.1136/ijgc-2020-001439
   Vigneswaran Y, 2020, J GASTROINTEST SURG, V24, P1686, DOI 10.1007/s11605-020-04592-9
   Wexner SD, 2020, COLORECTAL DIS, V22, P635, DOI 10.1111/codi.15112
   Zampolli Hamilton C., 2020, Int. braz j urol., V46, P215, DOI [10.1590/s1677-5538.ibju.2020.s113, 10.1590/S1677-5538.IBJU.2020.S113]
   Zheng MH, 2020, ANN SURG, V272, pE5, DOI 10.1097/SLA.0000000000003924
NR 49
TC 3
Z9 3
U1 1
U2 6
PU TAYLOR & FRANCIS LTD
PI ABINGDON
PA 2-4 PARK SQUARE, MILTON PARK, ABINGDON OR14 4RN, OXON, ENGLAND
SN 1364-5706
EI 1365-2931
J9 MINIM INVASIV THER
JI Minim. Invasive Ther. Allied Technol.
PD JUN 1
PY 2022
VL 31
IS 5
BP 690
EP 697
DI 10.1080/13645706.2021.1982728
EA SEP 2021
PG 8
WC Surgery
WE Science Citation Index Expanded (SCI-EXPANDED)
SC Surgery
GA 2C4QY
UT WOS:000705367000001
PM 34612141
DA 2023-08-09
ER

PT J
AU Hardy, N
   Dalli, J
   Khan, MF
   Nolan, K
   Cahill, RA
AF Hardy, N.
   Dalli, J.
   Khan, M. F.
   Nolan, K.
   Cahill, R. A.
TI Aerosols, airflow, and airspace contamination during laparoscopy
SO BRITISH JOURNAL OF SURGERY
LA English
DT Article
ID COVID-19
AB Laparoscopic surgery has been undermined throughout the COVID-19 pandemic by concerns that it may generate an infectious risk to the operating team through aerosolization of peritoneal particles. There is anyway a need for increased awareness and understanding of the occupational hazard for surgical teams regarding unfiltered escape of pollutants generated by surgical smoke and other microbials. Here, the aerosol-generating nature of this access modality was confirmed through repeatable real-time methodology both qualitatively and quantitively to inform best practice and additional engineering solutions to optimize the operating room environment.
   Lay summary Laparoscopic surgery has been undermined throughout the COVID-19 pandemic by concerns that it may generate an infectious risk to the operating team through aerosolization of peritoneal particles. There is anyway a need for increased awareness and understanding of the occupational hazard for surgical teams regarding unfiltered escape of pollutants generated by surgical smoke and other microbials. Here, the aerosol-generating nature of this access modality was confirmed through repeatable real-time methodology both qualitatively and quantitively to inform best practice and additional engineering solutions to optimize the operating room environment.
C1 [Hardy, N.; Dalli, J.; Khan, M. F.; Cahill, R. A.] Univ Coll Dublin, UCD Ctr Precis Surg, Sch Med, 47 Eccles St, Dublin 7, Ireland.
   [Nolan, K.] Univ Coll Dublin, Sch Mech & Mat Engn, Dublin, Ireland.
   [Cahill, R. A.] Mater Misericordiae Univ Hosp, Dept Surg, Dublin, Ireland.
C3 University College Dublin; University College Dublin; Mater
   Misericordiae University Hospital; University College Dublin
RP Cahill, RA (通讯作者)，Univ Coll Dublin, UCD Ctr Precis Surg, Sch Med, 47 Eccles St, Dublin 7, Ireland.
EM ronan.cahill@ucd.ie
OI Cahill, Ronan/0000-0002-1270-4000; Nolan, Kevin/0000-0001-7042-3162
FU Medtronic; Intuitive Corporation; Irish Government; IBM Research;
   Deciphex, Ireland; EU
FX The authors thank M. Kelly (Mater Misericordiae University Hospital
   Estates Department) and S. Ryan (Spectrum Environmental, Dublin,
   Ireland) for their expertise in OR ventilation systems and smoke study
   assessments; and M. Maher (Image Supply Systems, Dublin, Ireland) and
   Canon Ireland for their expertise and provision of a Canon EOS R5 camera
   for the purposes of this study. R.A.C. and K.N. have received funding
   from EU Horizon 2020 for a research programme in Protecting Operating
   Room Staff Against Viruses (PORSAV) as part of a consortium including
   Palliare (Ireland), Steripak (Poland), and IRCAD/EITS (France) since the
   completion of this unfunded work. R.A.C. has also received speaker fees
   from Ethicon Johnson & Johnson in this area. Separately, for unrelated
   work, R.A.C. has received speaker fees from Stryker, consultancy fees
   from Distal Motion and Touch Surgery, and holds research funding from
   Medtronic, Intuitive Corporation and from the Irish Government with IBM
   Research and Deciphex, Ireland.
CR Allan M, 2020, BRIT J SURG, V107, pE538, DOI 10.1002/bjs.12015
   Bhagat RK, 2020, J FLUID MECH, V903, DOI 10.1017/jfm.2020.720
   Cahill RA, 2020, BRIT J SURG, V107, P1401, DOI 10.1002/bjs.11977
   Campanile FC, 2020, ANN SURG, V272, pE266, DOI 10.1097/SLA.0000000000004321
   Chadi SA, 2020, ANN SURG, V272, pE118, DOI 10.1097/SLA.0000000000004010
   Dalli J, 2021, BRIT J SURG, V108, pE69, DOI 10.1093/bjs/znaa065
   Dalli J, 2020, COLORECTAL DIS, V22, P1029, DOI 10.1111/codi.15255
   Dalli J, 2021, INT J COLORECTAL DIS, V36, P1065, DOI 10.1007/s00384-020-03796-4
   Fennelly KP, 2020, LANCET RESP MED, V8, P914, DOI 10.1016/S2213-2600(20)30323-4
   Francis N, 2020, SURG ENDOSC, V34, P2327, DOI 10.1007/s00464-020-07565-w
   Hamed H, 2020, BRIT J SURG, V107, pE640, DOI 10.1002/bjs.11987
   Khan MF, 2020, COLORECTAL DIS, V22, P1028, DOI 10.1111/codi.15215
   Limchantra IV, 2019, JAMA SURG, V154, P960, DOI 10.1001/jamasurg.2019.2515
   Mowbray NG, 2020, BRIT J SURG, V107, P1406, DOI 10.1002/bjs.11679
   Schultz L, 2014, ASSOC OPER ROOM NURS, V99, P289, DOI 10.1016/j.aorn.2013.07.020
   Stewart CL, 2020, ANN SURG, V272, pE132, DOI 10.1097/SLA.0000000000003991
   The Joint Commission, QUICK SAF ISS 56 ALL
   Uecker JM, 2021, SURG ENDOSC, V35, P493, DOI 10.1007/s00464-020-08006-4
   Vortman R, 2021, ASSOC OPER ROOM NURS, V113, P41, DOI 10.1002/aorn.13271
   Zakka K, 2020, ANN SURG, V272, pE257, DOI 10.1097/SLA.0000000000004112
NR 20
TC 6
Z9 6
U1 0
U2 1
PU OXFORD UNIV PRESS
PI OXFORD
PA GREAT CLARENDON ST, OXFORD OX2 6DP, ENGLAND
SN 0007-1323
EI 1365-2168
J9 BRIT J SURG
JI Br. J. Surg.
PD SEP 27
PY 2021
VL 108
IS 9
BP 1022
EP 1025
DI 10.1093/bjs/znab114
PG 4
WC Surgery
WE Science Citation Index Expanded (SCI-EXPANDED)
SC Surgery
GA 0D8QI
UT WOS:000776252800032
PM 33829231
OA hybrid, Green Published
DA 2023-08-09
ER

PT J
AU Vortman, R
   Thorlton, J
AF Vortman, Rebecca
   Thorlton, Janet
TI Empowering Nurse Executives to Advocate for Surgical Smoke-Free
   Operating Rooms
SO NURSE LEADER
LA English
DT Article
AB Evacuating surgical smoke in the operating room protects patients and perioperative teams from the hazards associated with inhaling surgical smoke. States have passed bills mandating health care facilities and ambulatory surgery centers adopt policies to evacuate surgical smoke. We use a 5-step process for identifying options to reduce exposure to the harmful toxins found in surgical smoke and recommend executive nurse leaders collaborate with states and professional organizations to pursue smoke evacuation legislation. This strategy empowers executive nurse leaders and perioperative teams to work with professional organizations and state legislators to reduce exposure to the harmful health hazards associated from surgical smoke.
C1 [Vortman, Rebecca] Univ Illinois, Coll Nursing, Springfield, IL 62703 USA.
   [Thorlton, Janet] Univ Illinois, Coll Nursing, Champaign, IL USA.
C3 University of Illinois System; University of Illinois Springfield;
   University of Illinois System; University of Illinois Urbana-Champaign
RP Vortman, R (通讯作者)，Univ Illinois, Coll Nursing, Springfield, IL 62703 USA.
EM rvortm2@uic.edu
CR About The Joint Commission, JOINT COMM
   American College of Surgeons, 2020, COVID 19 CONS OPT SU
   American National Standards Institute, ANSI
   American Nurses Association, ANA
   [Anonymous], 2020, GUID PER PRACT, P1007
   Association of periOperative Registered Nurses, AORN GO CLEAR AW PRO
   Association of periOperative Registered Nurses, SMOK EV NEWS
   Association of periOperative Registered Nurses, RHOD ISL GOV SIGNS S
   Ball K., MED DESIGN OUTSOURCI
   Ball K, 2012, ORNAC J, V30, P35
   Colorado General Assembly, 2019, BILL ACT PREV HUM EX
   da Silva RD, 2014, JSLS-J SOC LAPAROEND, V18, DOI 10.4293/JSLS.2014.00269
   Gee D., 2019, WAVE NEWS
   Hill DS, 2012, J PLAST RECONSTR AES, V65, P911, DOI 10.1016/j.bjps.2012.02.012
   Holmes S., 2016, ACORN, V29, P39
   I.C. Medical, 2017, DOES OSHA STAND ISS
   Ilce A, 2017, J CLIN NURS, V26, P1555, DOI 10.1111/jocn.13455
   Integrated Benefits Institute, 2018, POOR HLTH COSTS US E
   International Council on Surgical Plume, US
   Krueger S., 2018, CLIN MICROBIOL INFEC, V3, P2
   Limchantra IV, 2019, JAMA SURG, V154, P960, DOI 10.1001/jamasurg.2019.2515
   Liu Y, 2019, J CANCER, V10, P2788, DOI 10.7150/jca.31464
   Markets and Markets, SMOK EV SYST MARK PR
   Mathias J.M, 2015, OR MANAG, V31, P17
   Michaelis M, 2020, INT J ENV RES PUB HE, V17, DOI 10.3390/ijerph17020515
   Ott DE, 1998, J CLIN LASER MED SUR, V16, P309, DOI 10.1089/clm.1998.16.309
   Ott DE, 1997, SURG SERV MANAG, V3, P11
   Rhode Island General Assembly, 2018, ACT REL HLTH SAF LIC
   Scroggins R., US LAGS SURG SMOKE P, DOI [10.2351/1.5118628, DOI 10.2351/1.5118628]
   Steege AL, 2016, AM J IND MED, V59, P1020, DOI 10.1002/ajim.22614
   STEPHENSON DJ, 2004, P NAT OCC RES AG S S
   Stewart A., SURG SMOKE LAW ROBS
   Teitelbaum JB, ESSENTIALS HLTH POLI, V3rd
   The American Nurses Association, HLTH WORK ENV
   The National Institute for Occupational Safety and Health, 2015, NIOSH STUD FINDS HEA
   TOMITA Y, 1981, MUTAT RES, V89, P145
   Ulmer Brenda C, 2008, AORN J, V87, P721, DOI 10.1016/j.aorn.2007.10.012
   US Department of Labor, 2018, 330108R OSHA
   York K, 2018, AORN J, V107, P692, DOI 10.1002/aorn.12149
NR 39
TC 1
Z9 1
U1 1
U2 2
PU ELSEVIER SCIENCE INC
PI NEW YORK
PA STE 800, 230 PARK AVE, NEW YORK, NY 10169 USA
SN 1541-4612
EI 1541-4620
J9 NURSE LEAD
JI Nurse Lead.
PD OCT
PY 2021
VL 19
IS 5
BP 508
EP 515
DI 10.1016/j.mnl.2020.10.004
EA SEP 2021
PG 8
WC Nursing
WE Emerging Sources Citation Index (ESCI)
SC Nursing
GA UZ1MW
UT WOS:000701976900015
OA Green Published
DA 2023-08-09
ER

PT J
AU Xie, WB
   Dumas, O
   Varraso, R
   Boggs, KM
   Camargo, CA
   Stokes, AC
AF Xie, Wubin
   Dumas, Orianne
   Varraso, Raphaelle
   Boggs, Krislyn M.
   Camargo, Carlos A., Jr.
   Stokes, Andrew C.
TI Association of Occupational Exposure to Inhaled Agents in Operating
   Rooms With Incidence of Chronic Obstructive Pulmonary Disease Among US
   Female Nurses
SO JAMA NETWORK OPEN
LA English
DT Article
ID SURGICAL SMOKE; HEALTH-CARE; ASTHMA; SURGERY; RISK; ELECTROCAUTERY;
   INFECTION; HARMFUL; THEATER; COHORT
AB IMPORTANCE Employment in operating rooms (ORs) may involve exposure to several inhaled agents, including surgical smoke and disinfectants, which are associated with adverse respiratory health effects. However, the association of long-term employment in ORs and chronic obstructive pulmonary disease (COPD) remains unknown.
   OBJECTIVE To examine the association of working in an OR with incidence of COPD among female nurses in the US.
   DESIGN, SETTING, AND PARTICIPANTS This cohort study used data from the Nurses' Health Study for US female registered nurses who provided information on questionnaires regarding OR employment history in 1984 and job type in 1982 and who had no history of COPD in 1984 (baseline). Data analyses were conducted from April 1, 2020, to January 31, 2021.
   EXPOSURES Duration of nursing in the OR and job type.
   MAIN OUTCOMES AND MEASURES The associations of any employment as an OR nurse, duration of employment, and duration and job type with incidence of self-reported, physician-diagnosed COPD. Hazard ratios (HRs) and 95% CIs were estimated using Cox proportional hazards regression models stratified by age and calendar year. Models were adjusted for covariates, with model 1 adjusting for age, model 2 also adjusting for cigarette smoking status and pack-year of smoking, and model 3 also adjusting for race and ethnicity, US Census region, and body mass index.
   RESULTS Among 75 011 female nurses included in the analyses, the mean (SD) age at baseline was 50.5 (7.2) years; 29% had a history of employment in an OR, and 3% had 15 or more years of OR experience. In model 3, employment in an OR for 15 or more years was associated with a 46% increased risk of developing COPD compared with no history of OR employment (HR, 1.46; 95% CI, 1.10-1.93). Compared with nurses who never worked in an OR and had an administrative or nursing education function or a nonnursing job in 1982, the risk of developing COPD was greater among nurses who provided outpatient care (HR, 1.24; 95% CI, 1.04-1.47) and nurses employed in inpatient units (HR, 1.31; 95% CI, 1.07-1.59) who had no history of OR employment and was 69% greater among nurses with OR experience of 15 years or more (HR, 1.69; 95% CI, 1.25-2.28).
   CONCLUSIONS AND RELEVANCE In this cohort study, OR employment of 15 years or more was associated with an increased risk of developing COPD among female nurses. Additional studies with more recent and direct environmental monitoring data of multiple occupational exposures are needed to assess the relative role of exposure to surgical smoke and disinfectants in the observed association.
C1 [Xie, Wubin; Stokes, Andrew C.] Boston Univ, Dept Global Hlth, Sch Publ Hlth, 801 Massachusetts Ave,3rd Flr,Room 362, Boston, MA 02118 USA.
   [Dumas, Orianne; Varraso, Raphaelle] Univ Paris Saclay, Univ Paris Sud, Equipe Epidemiol Resp Integrat, INSERM, Villejuif, France.
   [Boggs, Krislyn M.; Camargo, Carlos A., Jr.] Harvard Med Sch, Brigham & Womens Hosp, Dept Med, Channing Div Network Med, Boston, MA 02115 USA.
   [Boggs, Krislyn M.; Camargo, Carlos A., Jr.] Harvard Med Sch, Massachusetts Gen Hosp, Dept Emergency Med, Boston, MA 02115 USA.
C3 Boston University; Institut National de la Sante et de la Recherche
   Medicale (Inserm); UDICE-French Research Universities; Universite Paris
   Saclay; Harvard University; Brigham & Women's Hospital; Harvard Medical
   School; Harvard University; Harvard Medical School; Massachusetts
   General Hospital
RP Stokes, AC (通讯作者)，Boston Univ, Dept Global Hlth, Sch Publ Hlth, 801 Massachusetts Ave,3rd Flr,Room 362, Boston, MA 02118 USA.
EM acstokes@bu.edu
RI Camargo, Carlos A./C-2145-2008; Dumas, Orianne/R-8636-2016; Xie,
   Wubin/AAW-8393-2021; Varraso, Raphaelle/R-8740-2016
OI Camargo, Carlos A./0000-0002-5071-7654; Dumas,
   Orianne/0000-0001-8423-2826; Varraso, Raphaelle/0000-0002-3338-7825
FU National Institutes of Health [UM1 CA-186107, R01 HL-063841, R21
   AI-052338, R01 OH-101359]; Ethicon Inc.
FX This analysis was supported in part by research grants UM1 CA-186107
   (NHS cohort infrastructure grant), R01 HL-063841 (Dr Camargo), R21
   AI-052338 (Dr Camargo), and R01 OH-101359 (Dr Camargo) from the National
   Institutes of Health and by an analysis grant from Ethicon Inc (Dr
   Stokes).
CR Addley S., 2018, OCCUP ENVIRON MED, V75, pA321, DOI [10.1136/oemed-2018-ICOHabstracts.918, DOI 10.1136/OEMED-2018-ICOHABSTRACTS.918]
   Alp E, 2006, J HOSP INFECT, V62, P1, DOI 10.1016/j.jhin.2005.01.014
   Archangelidi O, 2021, OCCUP ENVIRON MED, V78, P604, DOI 10.1136/oemed-2020-106776
   BAGGISH MS, 1987, AM J OBSTET GYNECOL, V156, P1260, DOI 10.1016/0002-9378(87)90158-X
   BAGGISH MS, 1988, LASER SURG MED, V8, P248, DOI 10.1002/lsm.1900080305
   Ball Kay, 2010, AORN J, V92, pe1, DOI 10.1016/j.aorn.2009.10.026
   Ball Kay, 2010, AORN J, V92, P142, DOI 10.1016/j.aorn.2010.06.002
   Barr RG, 2002, AM J EPIDEMIOL, V155, P965, DOI 10.1093/aje/155.10.965
   Barrett WL, 2003, SURG ENDOSC, V17, P979, DOI 10.1007/s00464-002-8584-5
   BEEBE DS, 1993, ANESTH ANALG, V77, P338, DOI 10.1213/00000539-199377020-00021
   Bruske-Hohlfeld Irene, 2008, J Occup Med Toxicol, V3, P31, DOI 10.1186/1745-6673-3-31
   CHANYEUNG M, 1995, NEW ENGL J MED, V333, P107, DOI 10.1056/NEJM199507133330207
   Chiuve SE, 2012, J NUTR, V142, P1009, DOI 10.3945/jn.111.157222
   Donnay C, 2011, OCCUP ENVIRON MED, V68, P611, DOI 10.1136/oem.2010.061671
   Dumas Orianne, 2021, Curr Opin Allergy Clin Immunol, V21, P101, DOI 10.1097/ACI.0000000000000710
   Dumas O, 2019, JAMA NETW OPEN, V2, DOI 10.1001/jamanetworkopen.2019.13563
   Dumas O, 2017, EUR RESPIR J, V50, DOI 10.1183/13993003.00237-2017
   Dumas O, 2015, EUR RESPIR J, V46, P258, DOI 10.1183/09031936.00177614
   Dumas O, 2015, OCCUP ENVIRON MED, V72, P482, DOI 10.1136/oemed-2014-102547
   Ehteshami-Afshar S, 2016, INT J TUBERC LUNG D, V20, P11, DOI 10.5588/ijtld.15.0472
   FERENCZY A, 1990, OBSTET GYNECOL, V75, P114
   Fitzgerald JEF, 2012, SURG ENDOSC, V26, P337, DOI 10.1007/s00464-011-1872-1
   Fletcher JN, 1999, AM J SURG, V178, P57, DOI 10.1016/S0002-9610(99)00109-9
   Folletti I, 2017, CURR OPIN ALLERGY CL, V17, P90, DOI 10.1097/ACI.0000000000000349
   Gates MA, 2007, SCAND J WORK ENV HEA, V33, P140, DOI 10.5271/sjweh.1117
   Hensman C, 1998, SURG ENDOSC-ULTRAS, V12, P1017, DOI 10.1007/s004649900771
   HeronMP, 2019, NATL VITAL STAT REP, V68, P1
   Hill DS, 2012, J PLAST RECONSTR AES, V65, P911, DOI 10.1016/j.bjps.2012.02.012
   Hnizdo E, 2002, AM J EPIDEMIOL, V156, P738, DOI 10.1093/aje/kwf105
   James SL, 2018, LANCET, V392, P1789, DOI [10.1016/S0140-6736(18)32335-3, 10.1016/s0140-6736(18)32279-7]
   Le Moual N, 2014, EUR RESPIR J, V43, P374, DOI 10.1183/09031936.00034913
   Le Moual N, 2013, J OCCUP ENVIRON MED, V55, P973, DOI 10.1097/JOM.0b013e318297325b
   Limchantra IV, 2019, JAMA SURG, V154, P960, DOI 10.1001/jamasurg.2019.2515
   Mccoy AC, 2013, J SURG EDUC, V70, P683, DOI 10.1016/j.jsurg.2013.09.002
   McGovern TK, 2015, AM J RESP CELL MOL, V52, P513, DOI 10.1165/rcmb.2013-0430OC
   Mirabelli MC, 2007, OCCUP ENVIRON MED, V64, P474, DOI 10.1136/oem.2006.031203
   Mowbray N, 2013, SURG ENDOSC, V27, P3100, DOI 10.1007/s00464-013-2940-5
   National Institute for Occupational Safety and Health Centers for Disease Control and Prevention, HLTH HAZ EV REP HETA
   National Institute for Occupational Safety and Health Centers for Disease Control and Prevention, HLTH CAR WORK WORKPL
   NEZHAT C, 1987, LASER SURG MED, V7, P376, DOI 10.1002/lsm.1900070414
   Nicola JH, 2002, PHYS MED BIOL, V47, P847, DOI 10.1088/0031-9155/47/5/311
   Pokhrel LR, 2021, SCI TOTAL ENVIRON, V783, DOI 10.1016/j.scitotenv.2021.146894
   Quinn MM, 2015, AM J INFECT CONTROL, V43, P424, DOI 10.1016/j.ajic.2015.01.029
   SMITH JP, 1989, LASER SURG MED, V9, P276, DOI 10.1002/lsm.1900090311
   Steege AL, 2016, AM J IND MED, V59, P1020, DOI 10.1002/ajim.22614
   Svanes O, 2018, AM J RESP CRIT CARE, V197, P1157, DOI 10.1164/rccm.201706-1311OC
   TOMITA Y, 1981, MUTAT RES, V89, P145
   Unawane A, 2013, AM J SURG, V205, P284, DOI 10.1016/j.amjsurg.2012.10.018
   Vimercati L, 2010, IRAN J PUBLIC HEALTH, V39, P26
   Vogelmeier CF, 2017, EUR RESPIR J, V49, DOI [10.1016/j.arbres.2017.02.001, 10.1183/13993003.00214-2017, 10.1164/rccm.201701-0218PP, 10.1111/resp.13012]
   Wang TN, 2010, AM J RESP CRIT CARE, V182, P1369, DOI 10.1164/rccm.200906-0969OC
NR 51
TC 1
Z9 1
U1 1
U2 11
PU AMER MEDICAL ASSOC
PI CHICAGO
PA 330 N WABASH AVE, STE 39300, CHICAGO, IL 60611-5885 USA
SN 2574-3805
J9 JAMA NETW OPEN
JI JAMA Netw. Open
PD SEP 20
PY 2021
VL 4
IS 9
AR e2125749
DI 10.1001/jamanetworkopen.2021.25749
PG 11
WC Medicine, General & Internal
WE Science Citation Index Expanded (SCI-EXPANDED)
SC General & Internal Medicine
GA UU4KI
UT WOS:000698769200005
PM 34542617
OA Green Published, gold
DA 2023-08-09
ER

PT J
AU Davari, FV
   Sharifi, A
AF Vaghef Davari, Farzad
   Sharifi, Amirsina
TI Transmission Possibility of COVID-19 via Surgical Smoke Generated by the
   Use of Laparoscopic Approaches: A Subject of Debate During the Pandemic
SO JOURNAL OF LAPAROENDOSCOPIC & ADVANCED SURGICAL TECHNIQUES
LA English
DT Article
DE COVID-19 pandemic; surgical smoke; laparoscopic surgery; viral
   transmission
ID CARBON-DIOXIDE LASER; HUMAN PAPILLOMAVIRUS DNA; LARYNGEAL
   PAPILLOMATOSIS; POTENTIAL HAZARDS; HIGH-RISK; PLUME; VIRUS; INFECTION;
   DISEASE; VAPOR
AB Background: The smoke created by energy-based devices during surgery may have the potential to transmit viral components to operating room staff. The COVID-19 pandemic has changed staff safety regulations. However, it is not clearly understood whether it can be transmitted via surgical smoke. Laparoscopic approaches have become the standard surgical procedure in many cases, but some of previous investigations have advised to pretermit these approaches due to high risk of COVID-19 transmission. Materials and Methods: We reviewed the English literature that were indexed in the PubMed, Google Scholar, and Scopus databases by using key words including Virus, viral transmission, surgical smoke, surgical plum, laparoscopy, and COVID-19 both solely and in two-word combination. A total of 87 articles were found relevant, and after reviewing the abstract, 33 articles were shortlisted and summarized. Results: Previous studies have focused on different surgical instruments that generate smoke, methods to collect and analyze the smoke and to understand the implications of its exposure after an analysis. A total of 9 out of 11 studies on the potential transmission of human papilloma virus through surgical smoke found evidence in favor of transmission. There were studies on the possible transmission of HIV, hepatitis B virus, and Sabin poliomyelitis vaccine virus 2. Conclusion: We do not believe that laparoscopic procedures may have extra risk for COVID-19 transmission compared with the open procedures, but it is always advised that the operating room staff adhere to the safety instructions during the COVID-19 pandemic.
C1 [Vaghef Davari, Farzad; Sharifi, Amirsina] Univ Tehran Med Sci, Sina Hosp, Sina Trauma & Surg Res Ctr, Tehran, Iran.
   [Sharifi, Amirsina] Univ Tehran Med Sci, Colorectal Surg Res Ctr, Tehran, Iran.
C3 Tehran University of Medical Sciences; Tehran University of Medical
   Sciences
RP Sharifi, A (通讯作者)，Univ Tehran Med Sci, Sina Hosp, Sina Trauma & Surg Res Ctr, Tehran, Iran.; Sharifi, A (通讯作者)，Univ Tehran Med Sci, Colorectal Surg Res Ctr, Tehran, Iran.
EM a.s_sharifi@yahoo.com
OI Sharifi, Amirsina/0000-0002-8694-8278
CR Alp E, 2006, J HOSP INFECT, V62, P1, DOI 10.1016/j.jhin.2005.01.014
   ANDRE P, 1990, J AM ACAD DERMATOL, V22, P131, DOI 10.1016/S0190-9622(08)80016-3
   BAGGISH MS, 1991, LASER SURG MED, V11, P197, DOI 10.1002/lsm.1900110302
   Barrett WL, 2003, SURG ENDOSC, V17, P979, DOI 10.1007/s00464-002-8584-5
   Calero L, 2003, LARYNGO RHINO OTOL, V82, P790
   ERNST FH, 1992, J ORAL MAXIL SURG, V50, P313, DOI 10.1016/0278-2391(92)90349-5
   Fan JKM, 2009, ASIAN J SURG, V32, P253, DOI 10.1016/S1015-9584(09)60403-6
   FERENCZY A, 1990, OBSTET GYNECOL, V75, P114
   Francis N, 2020, SURG ENDOSC, V34, P2327, DOI 10.1007/s00464-020-07565-w
   Garden JM, 2002, ARCH DERMATOL, V138, P1303, DOI 10.1001/archderm.138.10.1303
   GARDEN JM, 1988, JAMA-J AM MED ASSOC, V259, P1199, DOI 10.1001/jama.259.8.1199
   GLOSTER HM, 1995, J AM ACAD DERMATOL, V32, P436, DOI 10.1016/0190-9622(95)90065-9
   Goon PKC, 2017, DERMATOLOGY THER, V7, P249, DOI 10.1007/s13555-017-0182-5
   HALLMO P, 1991, EUR ARCH OTO-RHINO-L, V248, P425, DOI 10.1007/BF01463570
   Ilmarinen T, 2012, EUR ARCH OTO-RHINO-L, V269, P2367, DOI 10.1007/s00405-012-2049-9
   In SM, 2015, BRIT J SURG, V102, P1581, DOI 10.1002/bjs.9910
   JOHNSON GK, 1991, J MED VIROL, V33, P47, DOI 10.1002/jmv.1890330110
   Kwak HD, 2016, OCCUP ENVIRON MED, V73, P857, DOI 10.1136/oemed-2016-103724
   Manson LT, 2013, LARYNGOSCOPE, V123, P1319, DOI 10.1002/lary.23642
   Morris SN, 2020, J MINIM INVAS GYN, V27, P789, DOI 10.1016/j.jmig.2020.04.002
   Neumann K, 2018, ARCH GYNECOL OBSTET, V297, P421, DOI 10.1007/s00404-017-4615-2
   Rioux M, 2013, J OTOLARYNGOL-HEAD N, V42, DOI 10.1186/1916-0216-42-54
   SAWCHUK WS, 1989, J AM ACAD DERMATOL, V21, P41, DOI 10.1016/S0190-9622(89)70146-8
   Sood A K, 1994, Infect Dis Obstet Gynecol, V2, P167, DOI 10.1155/S1064744994000591
   Taravella MJ, 1999, OPHTHALMOLOGY, V106, P1498, DOI 10.1016/S0161-6420(99)90442-6
   To KKW, 2020, CLIN INFECT DIS, V71, P841, DOI 10.1093/cid/ciaa149
   Vigneswaran Y, 2020, J GASTROINTEST SURG, V24, P1686, DOI 10.1007/s11605-020-04592-9
   Weyandt GH, 2011, ARCH DERMATOL RES, V303, P141, DOI 10.1007/s00403-010-1119-3
   Young BE, 2020, JAMA-J AM MED ASSOC, V323, P1488, DOI 10.1001/jama.2020.3204
   Zhang JC, 2020, J MED VIROL, V92, P680, DOI 10.1002/jmv.25742
   Zheng MH, 2020, ANN SURG, V272, pE5, DOI 10.1097/SLA.0000000000003924
NR 31
TC 2
Z9 2
U1 0
U2 2
PU MARY ANN LIEBERT, INC
PI NEW ROCHELLE
PA 140 HUGUENOT STREET, 3RD FL, NEW ROCHELLE, NY 10801 USA
SN 1092-6429
EI 1557-9034
J9 J LAPAROENDOSC ADV S
JI J. Laparoendosc. Adv. Surg. Tech.
PD OCT
PY 2021
VL 31
IS 10
BP 1106
EP 1113
DI 10.1089/lap.2021.0498
EA SEP 2021
PG 8
WC Surgery
WE Science Citation Index Expanded (SCI-EXPANDED)
SC Surgery
GA YY2ZO
UT WOS:000696631800001
PM 34534021
DA 2023-08-09
ER

PT J
AU Hirota, M
   Takahashi, H
   Takahashi, T
   Kurokawa, Y
   Yamasaki, M
   Eguchi, H
   Doki, Y
   Nakajima, K
AF Hirota, Masashi
   Takahashi, Hidekazu
   Takahashi, Tsuyoshi
   Kurokawa, Yukinori
   Yamasaki, Makoto
   Eguchi, Hidetoshi
   Doki, Yuichiro
   Nakajima, Kiyokazu
TI A Smoke Evacuator Equipped With a Filter Contributes Enough to Safe Gas
   Exhaustion From the Abdominal Cavity
SO ASIAN JOURNAL OF ENDOSCOPIC SURGERY
LA English
DT Article
DE evacuator; filter; surgical plume
ID LASER
AB Surgical plume (SP) carries biological risks such as virus transmission. An evacuation system can remove SP from the surgical field, but is it safe to release evacuated gas into the operating room (OR) atmosphere? We examined this using a commercially available evacuator equipped with a filter under a laparoscopic porcine surgery model. SP was generated by activating an electrocautery or ultrasonic scalpel on the surface of the liver, and we evaluated whether DNA fragments derived from porcine tissue were present in the exhausted gas from the evacuation system into the atmosphere. DNA fragments were detected in the inlet gas of the evacuation system, while it was not detected in the outlet gas. As far as pathogen transmission via SP in the abdominal cavity is concerned, if the smoke evacuator ensures filter adsorption, it seems that there is little risk in releasing the suction gas into the atmosphere in the OR.
C1 [Hirota, Masashi; Nakajima, Kiyokazu] Osaka Univ, Dept Next Generat Endoscop Intervent, Grad Sch Med, Osaka, Japan.
   [Takahashi, Hidekazu; Takahashi, Tsuyoshi; Kurokawa, Yukinori; Yamasaki, Makoto; Eguchi, Hidetoshi; Doki, Yuichiro; Nakajima, Kiyokazu] Osaka Univ, Dept Gastroenterol Surg, Grad Sch Med, Osaka, Japan.
C3 Osaka University; Osaka University
RP Nakajima, K (通讯作者)，Osaka Univ, Dept Next Generat Endoscop Intervent, Grad Sch Med, Ctr Med Innovat & Translat Res, Suite 0912,2-2 Yamadaoka, Suita, Osaka 5650871, Japan.
EM knakajima@gesurg.med.osaka-u.ac.jp
CR BAGGISH MS, 1991, LASER SURG MED, V11, P197, DOI 10.1002/lsm.1900110302
   Barrett WL, 2003, SURG ENDOSC, V17, P979, DOI 10.1007/s00464-002-8584-5
   Cahill RA, 2020, BRIT J SURG, V107, P1401, DOI 10.1002/bjs.11977
   Charschan SS, 1999, J LASER APPL, V11, P243, DOI 10.2351/1.521898
   Domingo JL, 2020, ENVIRON RES, V188, DOI 10.1016/j.envres.2020.109861
   Francis N, 2020, SURG ENDOSC, V34, P2327, DOI 10.1007/s00464-020-07565-w
   Garden JM, 2002, ARCH DERMATOL, V138, P1303, DOI 10.1001/archderm.138.10.1303
   GLOSTER HM, 1995, J AM ACAD DERMATOL, V32, P436, DOI 10.1016/0190-9622(95)90065-9
   Gu JY, 2020, GASTROENTEROLOGY, V158, P1518, DOI 10.1053/j.gastro.2020.02.054
   Morawska L, 2020, CLIN INFECT DIS, V71, P2311, DOI 10.1093/cid/ciaa939
   National Institute for Occupational Safety and Health, 1999, APPL OCCUP ENVIRON H, V14, P71
   Ong SWX, 2020, JAMA-J AM MED ASSOC, V323, P1610, DOI 10.1001/jama.2020.3227
   Takahashi H, 2016, ENDOSCOPY, V48, P579, DOI 10.1055/s-0042-102782
   Takahashi H, 2013, SURG ENDOSC, V27, P2980, DOI 10.1007/s00464-013-2821-y
   Tian Y, 2020, ALIMENT PHARM THER, V51, P843, DOI 10.1111/apt.15731
   Ulmer B, 1998, AORN J, V67, P1244, DOI 10.1016/S0001-2092(06)62612-4
   Vigneswaran Y, 2020, J GASTROINTEST SURG, V24, P1686, DOI 10.1007/s11605-020-04592-9
   Xiao F, 2020, GASTROENTEROLOGY, V158, P1831, DOI 10.1053/j.gastro.2020.02.055
   Zhang C, 2020, LANCET GASTROENTEROL, V5, P428, DOI 10.1016/S2468-1253(20)30057-1
   Zhang RY, 2020, P NATL ACAD SCI USA, V117, P14857, DOI 10.1073/pnas.2009637117
NR 20
TC 1
Z9 1
U1 0
U2 1
PU WILEY
PI HOBOKEN
PA 111 RIVER ST, HOBOKEN, NJ 07030 USA
SN 1758-5902
EI 1758-5910
J9 ASIAN J ENDOSC SURG
JI Asian J. Endosc. Surg.
PD APR
PY 2022
VL 15
IS 2
BP 427
EP 431
DI 10.1111/ases.12988
EA SEP 2021
PG 5
WC Orthopedics
WE Emerging Sources Citation Index (ESCI)
SC Orthopedics
GA 0F5WW
UT WOS:000696362000001
PM 34532969
DA 2023-08-09
ER

PT J
AU Thompson, KJ
   Sroka, G
   Loveitt, AP
   Matter, I
   McCollister, HM
   Laniado, M
   Shapira, SS
   Severson, PA
AF Thompson, Kyle J.
   Sroka, Gideon
   Loveitt, Andrew P.
   Matter, Ibrahim
   McCollister, Howard M.
   Laniado, Monica
   Shapira, Shirley S.
   Severson, Paul A.
TI The introduction of wide-angle 270 degrees laparoscopy through a novel
   laparoscopic camera system
SO SURGICAL ENDOSCOPY AND OTHER INTERVENTIONAL TECHNIQUES
LA English
DT Article
DE SurroundScope; Field of view; Laparoscopy; 270Surgical; Fogging;
   Surgical smoke
ID SURGERY
AB Background Laparoscopy has enjoyed improvements over the last three decades primarily in achieving high definition, but the 70 degrees field of view (FOV) remains unchanged. Complications related to events that take place out of the FOV continue to be reported. Additional problems leading to poor visualization are fogging and smoke accumulation. A novel laparoscopic system (SurroundScope, 270Surgical) was developed and dramatically expands the FOV from the 70 degrees to 270 degrees by adding side cameras at the distal tip of the laparoscope, while LED illumination eliminates fogging and improves smoke effects. This study describes the initial clinical experience with SurroundScope and its potential advantages over traditional laparoscopy. Methods SurroundScope was studied at Bnai Zion Medical Center in Israel and the Minnesota Institute for Minimally Invasive Surgery in America. 27 laparoscopic surgeries were performed, and at the end of each procedure, evaluations were completed by all surgeons and camera holders. Results All 27 cases were completed successfully without adverse events. No injuries occurred as a result of surgical tool manipulation outside of the central frame while 133 potentially adverse events were identified on side frames. There was no fogging across the 27 cases. The impact of smoke was negligible in all cases, as laparoscope removal or venting was never necessary. Surgeon respondents indicated that tools could be followed from the port to the site of surgery without camera manipulation. Most surgeons strongly agreed that the potential to identify bleeding was improved. Camera holders strongly agreed that the ergonomics were improved and that they moved the camera less than with a standard laparoscope. Conclusions Initial results demonstrate numerous advantages for SurroundScope as compared to traditional laparoscopy. The important benefits of expanded FOV, complete lack of fogging, and negligible smoke may improve patient safety, reduce adverse events and the duration of surgery. Further investigation to quantify these benefits is recommended.
C1 [Thompson, Kyle J.; Loveitt, Andrew P.; McCollister, Howard M.; Severson, Paul A.] Minnesota Inst Minimally Invas Surg, Dept Surg, Crosby, MN 56441 USA.
   [Sroka, Gideon; Matter, Ibrahim; Laniado, Monica] Bnai Zion Med Ctr, Dept Surg, Haifa, Israel.
   [Shapira, Shirley S.] 270Surgical Ltd, Netanya, Israel.
C3 Bnai Zion Medical Center
RP Severson, PA (通讯作者)，Minnesota Inst Minimally Invas Surg, Dept Surg, Crosby, MN 56441 USA.
EM paul.severson@cuyunamed.org
FU 270Surgical Ltd. company
FX This research was funded by the 270Surgical Ltd. company.
CR Abbitt D, 2017, JSLS-J SOC LAPAROEND, V21, DOI 10.4293/JSLS.2017.00004
   Bonrath EM, 2015, BMJ QUAL SAF, V24, P516, DOI 10.1136/bmjqs-2014-003816
   Lawrentschuk N, 2010, J ENDOUROL, V24, P905, DOI 10.1089/end.2009.0594
   Manning TG, 2018, SURG ENDOSC, V32, P1600, DOI 10.1007/s00464-017-5772-x
[truncated: 1,732,884 more chars]
