# Supplementary material for: Knowledge mapping of surgical smoke from 2003 to 2022: a bibliometric analysis
Source: Surg Endosc. 2024 Jan 16;38(3):1465–83. doi: 10.1007/s00464-023-10641-6 (PMC10881617; doi:10.1007/s00464-023-10641-6)
Supplement: Supplementary file 2 — Supplementary file2 (XLSX 631 kb) [file 464_2023_10641_MOESM2_ESM.xlsx]

## Sheet: Sheet1
Publication Type	Authors	Authors	Authors	Authors	Author Full Names	Book Author Full Names	Group Authors	Article Title	Source Title	Book Series Title	Book Series Subtitle	Language	Document Type	Conference Title	Conference Date	Conference Location	Conference Sponsor	Conference Host	Author Keywords	Keywords Plus	Abstract	Addresses	Affiliations	Reprint Addresses	Email Addresses	Researcher Ids	ORCIDs	Funding Orgs	Funding Name Preferred	Funding Text	Cited References	Cited Reference Count	Times Cited, WoS Core	Times Cited, All Databases	180 Day Usage Count	Since 2013 Usage Count	Publisher	Publisher City	Publisher Address	ISSN	eISSN	ISBN	Journal Abbreviation	Journal ISO Abbreviation	Publication Date	Publication Year	Volume	Issue	Start Page
J	Ferko, N; Wright, GWJ; Syed, I; Naoumtchik, E; Tommaselli, GA; Gangoli, G				Ferko, Nicole; Wright, George W. J.; Syed, Imran; Naoumtchik, Elena; Tommaselli, Giovanni A.; Gangoli, Gaurav			A device category economic model of electrosurgery technologies across procedure types: a US hospital budget impact analysis	JOURNAL OF MEDICAL ECONOMICS			English	Article						Budget-impact analysis; ultrasonic; advanced bipolar devices; smoke evacuation; COVID-19; dispersive electrode; patient return electrode; triple aim; quadruple aim	ISPOR TASK-FORCE; THYROID-SURGERY; SURGICAL SMOKE; ENERGY DEVICES; NETWORK METAANALYSIS; HARMONIC SCALPEL; SEALING DEVICES; LASER; COMPLICATIONS; BIPOLAR	Aims The electrosurgical technology category is used widely, with a diverse spectrum of devices designed for different surgical needs. Historically, hospitals are supplied with electrosurgical devices from several manufacturers, and those devices are often evaluated separately; it may be more efficient to evaluate the category holistically. This study assessed the health economic impact of adopti…	[Ferko, Nicole; Wright, George W. J.; Syed, Imran] EVERSANA, Burlington, ON, Canada; [Naoumtchik, Elena; Tommaselli, Giovanni A.; Gangoli, Gaurav] Johnson & Johnson Med Devices Co, Cincinnati, OH USA		Syed, I (通讯作者)，EVERSANA Life Sci Serv, South Serv Rd, Burlington, ON, Canada.	imran.syed@eversana.com		Wright, George/0000-0002-7089-1203; Tommaselli, Giovanni Antonio/0000-0001-8501-912X					68	3	3	0	4	TAYLOR & FRANCIS LTD	ABINGDON	2-4 PARK SQUARE, MILTON PARK, ABINGDON OR14 4RN, OXON, ENGLAND	1369-6998	1941-837X		J MED ECON	J. Med. Econ.	44927	2021	24	1	524
J	Viera-Artiles, J; Mato, D; Valdiande, JJ; Lobo, D; Pedraja, J; Lopez-Higuera, JM; Ospina, J				Viera-Artiles, Jaime; Mato, David; Valdiande, Jose J.; Lobo, David; Pedraja, Juan; Lopez-Higuera, Jose M.; Ospina, Javier			A novel aerosolisation mitigation device for endoscopic sinus and skull base surgery in the COVID-19 era	EUROPEAN ARCHIVES OF OTO-RHINO-LARYNGOLOGY			English	Article						SARS-CoV-2; COVID-19; Endoscopic sinus surgery; Skull base surgery; Infection prevention		Purpose To provide a novel solution to reduce aerosol exposure in the operating room during endoscopic sinus and skull base procedures in the COVID-19 era. Methods We have designed a 3D printable midfacial mask that partially seals the nose, while allowing instrumentation during endoscopic transnasal surgery. The mask when connected to a vacuum system creates a constant negative pressure inside i…	[Viera-Artiles, Jaime; Lobo, David] Hosp Univ Marques de Valdecilla, ENT Dept, Santander, Spain; [Mato, David] Hosp Univ Marques de Valdecilla, Neurosurg Dept, Santander, Spain; [Valdiande, Jose J.; Lopez-Higuera, Jose M.] Univ Cantabria, Photon Engn Grp, Santander, Spain; [Pedraja, Juan] Hosp Virtual de Valdecilla, Santander, Spain; [Lopez-Higuera, Jose M.] Inst Invest Marques de Valdecilla IDIV…	Hospital Universitario Marques de Valdecilla (HUMV); Hospital Universitario Marques de Valdecilla (HUMV); Universidad de Cantabria; CIBER - Centro de Investigacion Biomedica en Red; CIBERBBN; Hospital Universitario Marques de Valdecilla (HUMV)	Viera-Artiles, J (通讯作者)，Hosp Univ Marques de Valdecilla, ENT Dept, Santander, Spain.	jaimevieraartiles@gmail.com	; Lopez-Higuera, Jose Miguel/E-9014-2016	Valdiande, Jose Julian/0000-0001-6474-3063; Lopez-Higuera, Jose Miguel/0000-0002-8615-8487; Viera-Artiles, Jaime/0000-0002-5651-2289; OSPINA, JAVIER ANDRES/0000-0002-8476-6278					28	5	5	0	3	SPRINGER	NEW YORK	ONE NEW YORK PLAZA, SUITE 4600, NEW YORK, NY, UNITED STATES	0937-4477	1434-4726		EUR ARCH OTO-RHINO-L	Eur. Arch. Oto-Rhino-Laryn.	JUN	2021	278	6	1869
J	Lin, YW; Fan, SZ; Chang, KH; Huang, CS; Tang, CS				Lin, Yu-Wen; Fan, Shou-Zen; Chang, Kuo-Hui; Huang, Chiun-Sheng; Tang, Chin-Sheng			A Novel Inspection Protocol to Detect Volatile Compounds in Breast Surgery Electrocautery Smoke	JOURNAL OF THE FORMOSAN MEDICAL ASSOCIATION			English	Article						diathermy; surgical plume; volatile compounds		Background/Purpose: Electrocautery procedures generate malodorous smoke. This study quantified five volatile organic compounds detected in the smoke produced during breast surgery, and elucidated the factors that affect their chemical production. Methods: All samplers were assembled in an acrylic chamber with a Tygon tube attached to the tip of a diathermy pencil. The electrocautery smoke was qua…	[Lin, Yu-Wen; Chang, Kuo-Hui; Tang, Chin-Sheng] Fu Jen Catholic Univ, Dept Publ Hlth, Coll Med, Sinjhuang City 24205, Taipei County, Taiwan; [Fan, Shou-Zen] Natl Taiwan Univ Hosp, Dept Anesthesiol, Taipei, Taiwan; [Huang, Chiun-Sheng] Natl Taiwan Univ Hosp, Dept Surg, Taipei 100, Taiwan; Natl Taiwan Univ, Coll Med, Taipei 10764, Taiwan	Fu Jen Catholic University; National Taiwan University; National Taiwan University Hospital; National Taiwan University; National Taiwan University Hospital; National Taiwan University	Tang, CS (通讯作者)，Fu Jen Catholic Univ, Dept Publ Hlth, Coll Med, 510 Jhongjheng Rd, Sinjhuang City 24205, Taipei County, Taiwan.	tangcs@mail.fju.edu.tw	fan, shouzen/IUO-2342-2023	Huang, Chiun-Sheng/0000-0002-6557-211X; Fan, Shou-Zen/0000-0002-6849-8453	Fu-Jen Catholic University, Taiwan [409531030407]	Fu-Jen Catholic University, Taiwan	The authors would like to thank Fu-Jen Catholic University, Taiwan, for financially supporting this research under Contract No. 409531030407. We would also like to thank Dr Shi-Ping Liu for his valuable advice regarding gas chromatography/mass spectrometry operations and Ted Knoy for his editorial assistance.		23	16	16	0	6	ELSEVIER TAIWAN	TAIPEI	RM N-412, 4F, CHIA HSIN BUILDING 11, NO 96, ZHONG SHAN N ROAD SEC 2, TAIPEI, 10449, TAIWAN	0929-6646	1876-0821		J FORMOS MED ASSOC	J. Formos. Med. Assoc.	JUL	2010	109	7	511
J	Lippert, JF; Lacey, SE; Lopez, R; Franke, J; Conroy, L; Breskey, J; Esmen, N; Liu, L				Lippert, Julia F.; Lacey, Steven E.; Lopez, Ramon; Franke, John; Conroy, Lorraine; Breskey, John; Esmen, Nurtan; Liu, Li			A Pilot Study to Determine Medical Laser Generated Air Contaminant Emission Rates for a Simulated Surgical Procedure	JOURNAL OF OCCUPATIONAL AND ENVIRONMENTAL HYGIENE			English	Article							PYROLYSIS PRODUCTS; BY-PRODUCTS; PARTICLES; TISSUE; SMOKE	The U.S. Occupational Safety and Health Administration (OSHA) estimates that half amillion health-careworkers are exposed to laser surgical smoke each year. The purpose of this study was to establish a methodology to (1) estimate emission rates of laser-generated air contaminants (LGACs) using an emission chamber, and to (2) perform a screening study to differentiate the effects of three laser op…	[Lippert, Julia F.; Lopez, Ramon; Franke, John; Conroy, Lorraine; Esmen, Nurtan; Liu, Li] Univ Illinois, Dept Environm & Occupat Hlth Sci, Chicago, IL USA; [Lacey, Steven E.] Indiana Univ, Dept Environm Hlth Sci, Indianapolis, IN 46204 USA; [Breskey, John] Calif State Univ Fullerton, Dept Environm Hlth & Safety, Fullerton, CA 92634 USA	University of Illinois System; University of Illinois Chicago; University of Illinois Chicago Hospital; Indiana University System; Indiana University-Purdue University Indianapolis; California State University System; California State University Fullerton	Lippert, JF (通讯作者)，2121 W Taylor, Chicago, IL 60612 USA.	jlippc2@uic.edu		Conroy, Lorraine M/0000-0003-0116-4077	Galson Laboratories; Traveler's Industrial Hygiene Laboratory; NIOSH [42/OH008672]; NIOSH; ALLCDC [561162, 570004, 882405] Funding Source: Federal RePORTER; NIOSH; ALLCDC [3T42OH008672-07S1, 5T42OH008672-08, 5T42OH008672-11] Funding Source: Federal RePORTER	Galson Laboratories(Randox Laboratories); Traveler's Industrial Hygiene Laboratory; NIOSH(United States Department of Health & Human ServicesCenters for Disease Control & Prevention - USANational Institute for Occupational Safety & Health (NIOSH)); NIOSH; ALLCDC(United States Department of Health & Human ServicesCenters for Disease Control & Prevention - USANational Institute for Occupational Saf…	A special thanks to Galson Laboratories and the Traveler's Industrial Hygiene Laboratory for their support of this project with analytical services. The author and the research were supported in part by a NIOSH training grant (#42/OH008672).		37	5	5	0	9	TAYLOR & FRANCIS INC	PHILADELPHIA	530 WALNUT STREET, STE 850, PHILADELPHIA, PA 19106 USA	1545-9624	1545-9632		J OCCUP ENVIRON HYG	J. Occup. Environ. Hyg.		2014	11	6	D69
J	Stewart, CL; Raoof, M; Lingeman, R; Malkas, L; Flores, V; Caldwell, K; Fong, Y; Melstrom, K				Stewart, Camille L.; Raoof, Mustafa; Lingeman, Robert; Malkas, Linda; Flores, Viviana; Caldwell, Kerry; Fong, Yuman; Melstrom, Kurt			A Quantitative Analysis of Surgical Smoke Exposure as an Occupational Hazard	ANNALS OF SURGERY			English	Article						air quality; electrocautery; particulate matter; surgical smoke; volatile organic chemicals	MUTAGENICITY	Objective: We hypothesized that OR airborne PM was different in quantity and mutagenic potential than office air and cigarette smoke. Summary of Background Data: Exposure to surgical smoke has been equated to cigarette smoking and thought to be hazardous to health care workers despite limited data. Methods: PM was measured during 15 operations in ORs with 24.8 +/- 2.0 air changes/h, and in contro…	[Stewart, Camille L.; Raoof, Mustafa; Flores, Viviana; Caldwell, Kerry; Fong, Yuman; Melstrom, Kurt] City Hope Natl Med Ctr, Dept Surg, 1500 E Duarte Rd, Duarte, CA 91010 USA; [Stewart, Camille L.] Univ Colorado, Sch Med, Dept Surg, Aurora, CO 80309 USA; [Lingeman, Robert; Malkas, Linda] City Hope Natl Med Ctr, Dept Mol & Cellular Biol, Duarte, CA USA	City of Hope; University of Colorado System; University of Colorado Anschutz Medical Campus; City of Hope	Stewart, CL (通讯作者)，City Hope Natl Med Ctr, Dept Surg, 1500 E Duarte Rd, Duarte, CA 91010 USA.;Stewart, CL (通讯作者)，Univ Colorado, Sch Med, Dept Surg, Aurora, CO 80309 USA.	Camille.Stewart@CUAnschutz.edu			American Cancer Society Paul R. O'Hara II Seed Grant; JR Daly Foundation; American College of Surgeons Faculty Research Fellowship; American Cancer Society [132966-IRG]; National Comprehensive Cancer Network Young Investigator Award; PanCAN Career Development Award [20-20-RAOO]; Tobacco Related Disease Research Program Pilot Award [T31IP626]	American Cancer Society Paul R. O'Hara II Seed Grant(American Cancer Society); JR Daly Foundation; American College of Surgeons Faculty Research Fellowship; American Cancer Society(American Cancer Society); National Comprehensive Cancer Network Young Investigator Award; PanCAN Career Development Award; Tobacco Related Disease Research Program Pilot Award	There was no institutional or industrial funding obtained relevant to the conduct of this study. CLS is supported by the American Cancer Society Paul R. O'Hara II Seed Grant and by the JR Daly Foundation. MR is supported by the American College of Surgeons Faculty Research Fellowship, American Cancer Society (132966-IRG), National Comprehensive Cancer Network Young Investigator Award, PanCAN Care…		20	1	1	1	5	LIPPINCOTT WILLIAMS & WILKINS	PHILADELPHIA	TWO COMMERCE SQ, 2001 MARKET ST, PHILADELPHIA, PA 19103 USA	0003-4932	1528-1140		ANN SURG	Ann. Surg.	AUG	2021	274	2	306
J	Fitzgerald, JEF; Malik, M; Ahmed, I				Fitzgerald, J. Edward F.; Malik, Momin; Ahmed, Irfan			A single-blind controlled study of electrocautery and ultrasonic scalpel smoke plumes in laparoscopic surgery	SURGICAL ENDOSCOPY AND OTHER INTERVENTIONAL TECHNIQUES			English	Article						Carcinogen; Diathermy; Electrocautery; Smoke plume; Ultrasonic scalpel	CHEMICAL-COMPOSITION	Surgical smoke containing potentially carcinogenic and irritant chemicals is an inevitable consequence of intraoperative energized dissection. Different energized dissection methods have not been compared directly in human laparoscopic surgery or against commonly encountered pollutants. This study undertook an analysis of carcinogenic and irritant volatile hydrocarbon concentrations in electrocau…	[Malik, Momin; Ahmed, Irfan] Univ Aberdeen, Dept Surg, Aberdeen Royal Infirm, Aberdeen AB25 2ZN, Scotland; [Fitzgerald, J. Edward F.] Royal Marsden Hosp, Colorectal Surg Unit, London SW3 6JJ, England	University of Aberdeen; Royal Marsden NHS Foundation Trust	Malik, M (通讯作者)，Univ Aberdeen, Dept Surg, Aberdeen Royal Infirm, Aberdeen AB25 2ZN, Scotland.	edwardfitzgerald@doctors.org.uk; momin.malik@nhs.net	Ahmed, Irfan/HHD-1948-2022; Fitzgerald, James/F-2565-2013; Ahmed, Irfan/J-9959-2013	Fitzgerald, James/0000-0002-4453-5117; Ahmed, Irfan/0000-0002-2172-4177	University of Aberdeen through Ethicon Endo-Surgery GmbH, Norderstedt, Germany	University of Aberdeen through Ethicon Endo-Surgery GmbH, Norderstedt, Germany	The authors gratefully acknowledge the support received from the University of Aberdeen through an unrestricted research grant provided by Ethicon Endo-Surgery GmbH, Norderstedt, Germany.		16	46	48	0	9	SPRINGER	NEW YORK	233 SPRING ST, NEW YORK, NY 10013 USA	0930-2794	1432-2218		SURG ENDOSC	Surg. Endosc.	FEB	2012	26	2	337
J	Hirota, M; Takahashi, H; Takahashi, T; Kurokawa, Y; Yamasaki, M; Eguchi, H; Doki, Y; Nakajima, K				Hirota, Masashi; Takahashi, Hidekazu; Takahashi, Tsuyoshi; Kurokawa, Yukinori; Yamasaki, Makoto; Eguchi, Hidetoshi; Doki, Yuichiro; Nakajima, Kiyokazu			A Smoke Evacuator Equipped With a Filter Contributes Enough to Safe Gas Exhaustion From the Abdominal Cavity	ASIAN JOURNAL OF ENDOSCOPIC SURGERY			English	Article						evacuator; filter; surgical plume	LASER	Surgical plume (SP) carries biological risks such as virus transmission. An evacuation system can remove SP from the surgical field, but is it safe to release evacuated gas into the operating room (OR) atmosphere? We examined this using a commercially available evacuator equipped with a filter under a laparoscopic porcine surgery model. SP was generated by activating an electrocautery or ultrason…	[Hirota, Masashi; Nakajima, Kiyokazu] Osaka Univ, Dept Next Generat Endoscop Intervent, Grad Sch Med, Osaka, Japan; [Takahashi, Hidekazu; Takahashi, Tsuyoshi; Kurokawa, Yukinori; Yamasaki, Makoto; Eguchi, Hidetoshi; Doki, Yuichiro; Nakajima, Kiyokazu] Osaka Univ, Dept Gastroenterol Surg, Grad Sch Med, Osaka, Japan	Osaka University; Osaka University	Nakajima, K (通讯作者)，Osaka Univ, Dept Next Generat Endoscop Intervent, Grad Sch Med, Ctr Med Innovat & Translat Res, Suite 0912,2-2 Yamadaoka, Suita, Osaka 5650871, Japan.	knakajima@gesurg.med.osaka-u.ac.jp							20	1	1	0	1	WILEY	HOBOKEN	111 RIVER ST, HOBOKEN, NJ 07030 USA	1758-5902	1758-5910		ASIAN J ENDOSC SURG	Asian J. Endosc. Surg.	APR	2022	15	2	427
J	Cheng, PC; Wen, MH; Hsu, WL; Cheng, PW; Liao, LJ				Cheng, Ping-Chia; Wen, Ming-Hsun; Hsu, Wan-Lun; Cheng, Po-Wen; Liao, Li-Jen			A study to quantify surgical plume and survey the efficiency of different local exhaust ventilations	SCIENTIFIC REPORTS			English	Article							HUMAN-PAPILLOMAVIRUS DNA; SMOKE; EXPOSURE; SURGERY; RISK	This study aimed to compare the concentration of surgical smoke produced by different tissues and electric diathermy modes and to measure the effectiveness of various local exhaust ventilations. We compared the surgical plume concentration from different tissues and settings with a porcine tissue model. We also compared the efficiency of three local exhaust ventilations: (1) a desktop unit (Medtr…	[Cheng, Ping-Chia; Wen, Ming-Hsun; Cheng, Po-Wen; Liao, Li-Jen] Far Eastern Mem Hosp, Dept Otolaryngol Head & Neck Surg, 21,Sec 2,Nanya S Rd, New Taipei 220, Taiwan; [Hsu, Wan-Lun] Acad Sinica, Genom Res Ctr, Taipei, Taiwan; [Liao, Li-Jen] Yuan Ze Univ, Dept Elect Engn, Taoyuan, Taiwan; [Liao, Li-Jen] Far Eastern Mem Hosp, Med Engn Off, New Taipei, Taiwan	Far Eastern Memorial Hospital; Academia Sinica - Taiwan; Yuan Ze University; Far Eastern Memorial Hospital	Liao, LJ (通讯作者)，Far Eastern Mem Hosp, Dept Otolaryngol Head & Neck Surg, 21,Sec 2,Nanya S Rd, New Taipei 220, Taiwan.;Liao, LJ (通讯作者)，Yuan Ze Univ, Dept Elect Engn, Taoyuan, Taiwan.;Liao, LJ (通讯作者)，Far Eastern Mem Hosp, Med Engn Off, New Taipei, Taiwan.	deniro@mail2000.com.tw			Far Eastern Memorial Hospital Research Program [FEMH-2020-C-052]	Far Eastern Memorial Hospital Research Program	This work was supported by grants from the Far Eastern Memorial Hospital Research Program (FEMH-2020-C-052).		18	3	3	1	4	NATURE PORTFOLIO	BERLIN	HEIDELBERGER PLATZ 3, BERLIN, 14197, GERMANY	2045-2322			SCI REP-UK	Sci Rep	45115	2021	11	1
J	Garbey, M; Joerger, G; Furr, S				Garbey, Marc; Joerger, Guillaume; Furr, Shannon			A Systems Approach to Assess Transport and Diffusion of Hazardous Airborne Particles in a Large Surgical Suite: Potential Impacts on Viral Airborne Transmission	INTERNATIONAL JOURNAL OF ENVIRONMENTAL RESEARCH AND PUBLIC HEALTH			English	Article						airborne virus; COVID-19; particle transport; surgical suite; multi-scale model; surgical smoke; indoor air quality	N95 RESPIRATORS; SMOKE; EXPOSURE; SURGERY; NURSES; MOTION; SENSOR; FLOW	Airborne transmission of viruses, such as the coronavirus 2 (SARS-CoV-2), in hospital systems are under debate: it has been shown that transmission of SARS-CoV-2 virus goes beyond droplet dynamics that is limited to 1 to 2 m, but it is unclear if the airborne viral load is significant enough to ensure transmission of the disease. Surgical smoke can act as a carrier for tissue particles, viruses, …	[Garbey, Marc; Joerger, Guillaume; Furr, Shannon] ORintelligence, Houston, TX 77021 USA; [Garbey, Marc] Univ La Rochelle, LaSIE, UMR CNRS 7356, F-17000 La Rochelle, France; [Joerger, Guillaume] GEPROVAS, F-67000 Strasbourg, France; [Garbey, Marc; Joerger, Guillaume; Furr, Shannon] 2450 Holcombe Blvd, Houston, TX 77021 USA	La Rochelle Universite	Garbey, M (通讯作者)，ORintelligence, Houston, TX 77021 USA.;Garbey, M (通讯作者)，Univ La Rochelle, LaSIE, UMR CNRS 7356, F-17000 La Rochelle, France.;Garbey, M (通讯作者)，2450 Holcombe Blvd, Houston, TX 77021 USA.	garbeymarc@gmail.com; guillaume.joerger@geprovas.org; furr@orintel.health							47	5	5	1	14	MDPI	BASEL	ST ALBAN-ANLAGE 66, CH-4052 BASEL, SWITZERLAND		1660-4601		INT J ENV RES PUB HE	Int. J. Environ. Res. Public Health	AUG	2020	17	15
J	Safari, S; Keyvani, H; Alamdari, NM; Dehghanian, A; Hashemi, MR; Honar, BN; Aminian, A				Safari, Saeed; Keyvani, Hossein; Malekpour Alamdari, Nasser; Dehghanian, Amin; Razavi Hashemi, Melika; Nemati Honar, Behzad; Aminian, Ali			Abdominal Surgery in Patients With COVID-19 Detection of SARS-CoV-2 in Abdominal and Adipose Tissues	ANNALS OF SURGERY			English	Article						adipose; Coronavirus; COVID-19; laparoscopy; laparotomy; obesity; SARS-CoV-2	SURGICAL SMOKE	Multiple tissue samples were obtained during emergent abdominal surgery in 4 patients with coronavirus disease 2019 (COVID-19) to examine for tissue involvement by severe acute respiratory syndrome coronavirus 2 (SARS-CoV-2). The first patient underwent a laparoscopic cholecystectomy for gallbladder empyema and died from severe respiratory failure. The second patient with Crohn disease underwent …	[Safari, Saeed; Dehghanian, Amin] Iran Univ Med Sci, Firoozgar Gen Hosp, Dept Surg, Tehran, Iran; [Keyvani, Hossein] Iran Univ Med Sci, Firoozgar Gen Hosp, Dept Virol, Tehran, Iran; [Malekpour Alamdari, Nasser] Shahid Beheshti Univ Med Sci, Shahid Modarres Hosp, Tehran, Iran; [Razavi Hashemi, Melika] Iran Univ Med Sci, Firoozgar Gen Hosp, Dept Pathol, Tehran, Iran; [Nemati Honar, Behzad] Shahid B…	Iran University of Medical Sciences; Iran University of Medical Sciences; Shahid Beheshti University Medical Sciences; Iran University of Medical Sciences; Shahid Beheshti University Medical Sciences; Cleveland Clinic Foundation	Aminian, A (通讯作者)，Cleveland Clin, Digest Dis & Surg Inst, Cleveland, OH 44106 USA.	aminiaa@ccf.org		Safari, Saeed/0000-0001-6127-6359					20	33	35	1	5	LIPPINCOTT WILLIAMS & WILKINS	PHILADELPHIA	TWO COMMERCE SQ, 2001 MARKET ST, PHILADELPHIA, PA 19103 USA	0003-4932	1528-1140		ANN SURG	Ann. Surg.	SEP	2020	272	3	E253
J	Choi, SH; Choi, DH; Kang, DH; Ha, YS; Lee, JN; Kim, BS; Kim, HT; Yoo, ES; Kwon, TG; Chung, SK; Kim, TH				Choi, Seock Hwan; Choi, Dong Hee; Kang, Dong Hwa; Ha, Yun-Sok; Lee, Jun Nyung; Kim, Bum Soo; Kim, Hyun Tae; Yoo, Eun Sang; Kwon, Tae Gyun; Chung, Sung Kwang; Kim, Tae-Hwan			Activated carbon fiber filters could reduce the risk of surgical smoke exposure during laparoscopic surgery: application of volatile organic compounds	SURGICAL ENDOSCOPY AND OTHER INTERVENTIONAL TECHNIQUES			English	Article						Surgical smoke; Laparoscopy; Cancer risk	PATIENT	Generation of smoke is inevitable during surgical procedures. Some volatile organic compounds (VOCs) in surgical smoke are known to be strong carcinogens. We used a prototype of a multi-layered complex filter in an attempt to eliminate VOCs. From June 2015 to July 2015, 20 patients underwent transperitoneal laparoscopic nephrectomy for renal cell carcinoma. Smoke (pre-filter) was collected 20 min…	[Choi, Seock Hwan; Lee, Jun Nyung; Kim, Bum Soo; Kim, Hyun Tae; Yoo, Eun Sang; Kwon, Tae Gyun; Chung, Sung Kwang; Kim, Tae-Hwan] Kyungpook Natl Univ, Sch Med, Dept Urol, Daegu, South Korea; [Choi, Seock Hwan; Ha, Yun-Sok; Kim, Bum Soo; Yoo, Eun Sang; Chung, Sung Kwang] Kyungpook Natl Univ, Dept Urol, Daegu, South Korea; [Choi, Dong Hee] Kyungil Univ, Dept Architectural Engn, Gyongsan, South Korea…	Kyungpook National University; Kyungpook National University; Kyungil University; University of Seoul; Kyungpook National University	Kim, TH (通讯作者)，Kyungpook Natl Univ, Sch Med, Dept Urol, Daegu, South Korea.;Kim, TH (通讯作者)，Kyungpook Natl Univ, Med Ctr, Dept Urol, 807 Hoguk Ro, Daegu 41404, South Korea.	doctork@knu.ac.kr			Advanced medical new material(fiber) development program through Ministry of Trade, Industry Energy (MOTIE); Korea Institute for Advancement of Technology (KIAT) [R0001411]	Advanced medical new material(fiber) development program through Ministry of Trade, Industry Energy (MOTIE); Korea Institute for Advancement of Technology (KIAT)	This research was financially supported by the Advanced medical new material(fiber) development program through the Ministry of Trade, Industry & Energy (MOTIE) and Korea Institute for Advancement of Technology (KIAT). Grant number: R0001411.		17	21	21	1	20	SPRINGER	NEW YORK	233 SPRING ST, NEW YORK, NY 10013 USA	0930-2794	1432-2218		SURG ENDOSC	Surg. Endosc.	OCT	2018	32	10	4290
J	Campanile, FC; Podda, M; Arezzo, A; Botteri, E; Sartori, A; Guerrieri, M; Cassinotti, E; Muttillo, I; Pisano, M; Contul, RB; D'Ambrosio, G; Cuccurullo, D; Bergamini, C; Allaix, ME; Caracino, V; Petz, WL; Milone, M; Silecchia, G; Anania, G; Agrusa, A; Di Saverio, S; Casarano, S; Cicala, C; Narilli, P; Federici, S; Carlini, M; Paganini, A; Bianchi, PP; Salaj, A; Mazzari, A; Meniconi, RL; Puzziello,…				Campanile, Fabio Cesare; Podda, Mauro; Arezzo, Alberto; Botteri, Emanuele; Sartori, Alberto; Guerrieri, Mario; Cassinotti, Elisa; Muttillo, Irnerio; Pisano, Marcello; Contul, Riccardo Brachet; D'Ambrosio, Giancarlo; Cuccurullo, Diego; Bergamini, Carlo; Allaix, Marco Ettore; Caracino, Valerio; Petz, Wanda Luisa; Milone, Marco; Silecchia, Gianfranco; Anania, Gabriele; Agrusa, Antonino; Di Saverio, …			Acute cholecystitis during COVID-19 pandemic: a multisocietary position statement	WORLD JOURNAL OF EMERGENCY SURGERY			English	Article						Acute cholecystitis; Emergency surgery; COVID-19 pandemic; New coronavirus; Position statement	PERCUTANEOUS CHOLECYSTOSTOMY; SURGICAL SMOKE; CHOLECYSTECTOMY	Following the spread of the infection from the new SARS-CoV2 coronavirus in March 2020, several surgical societies have released their recommendations to manage the implications of the COVID-19 pandemic for the daily clinical practice. The recommendations on emergency surgery have fueled a debate among surgeons on an international level. We maintain that laparoscopic cholecystectomy remains the t…	[Campanile, Fabio Cesare] San Giovanni Decollato Andosilla Hosp, Div Gen Surg, Civita Casteliana, Asl Vt, Italy; [Podda, Mauro] Univ Cagliari, Policlin Univ Monserrato Duilio Casula, Azienda Osped Univ Cagliari, Dept Surg, SS 554,Km 4,500, I-09042 Cagliari, Italy; [Arezzo, Alberto; Allaix, Marco Ettore] Univ Torino, Dept Surg Sci, Turin, Italy; [Botteri, Emanuele] ASST Spedali Civili Brescia, Gen…	University of Cagliari; Azienda Ospedaliero-Universitaria di Cagliari; University of Florence; Azienda Ospedaliero Universitaria Careggi; University of Turin; Hospital Spedali Civili Brescia; ULSS 2 Marca TV; Ospedale Montebelluna; Marche Polytechnic University; IRCCS Ca Granda Ospedale Maggiore Policlinico; San Filippo Neri Hospital; University of Florence; Azienda Ospedaliero Universitaria Care…	Podda, M (通讯作者)，Univ Cagliari, Policlin Univ Monserrato Duilio Casula, Azienda Osped Univ Cagliari, Dept Surg, SS 554,Km 4,500, I-09042 Cagliari, Italy.	mauropodda@ymail.com	Arezzo, Alberto/AAB-6552-2020; Bianchi, Paolo/E-7592-2013; Campanile, Fabio Cesare/G-2831-2012; Allaix, Marco Ettore/AAE-6447-2022; Bergamini, Carlo/AAW-6958-2020; Agresta, Ferdinando/AAX-2467-2020; puzziello, alessandro/AAS-1420-2021; Di Saverio, Salomone/G-1437-2012	Arezzo, Alberto/0000-0002-2110-4082; Bianchi, Paolo/0000-0001-5786-5644; Campanile, Fabio Cesare/0000-0003-3830-634X; Agresta, Ferdinando/0000-0002-6114-1881; bergamini, carlo/0000-0002-7277-6735; bianchi, paolo pietro/0000-0002-2690-3502; Puzziello, Alessandro/0000-0002-1970-7386; Podda, Mauro/0000-0001-9941-0883; Di Saverio, Salomone/0000-0001-5685-5022; , Alberto/0000-0003-0996-7157					15	37	38	0	3	BMC	LONDON	CAMPUS, 4 CRINAN ST, LONDON N1 9XW, ENGLAND	1749-7922			WORLD J EMERG SURG	World J. Emerg. Surg.	45085	2020	15	1
J	Somashekhar, SP; Acharya, R; Manjiri, S; Talwar, S; Ashwin, KR; Kumar, CR				Somashekhar, S. P.; Acharya, Rudra; Manjiri, S.; Talwar, Sumit; Ashwin, K. R.; Rohit Kumar, C.			Adaptations and Safety Modifications to Perform Safe Minimal Access Surgery (Minimally Invasive Surgery: Laparoscopy and Robotic) during the COVID-19 Pandemic	SURGICAL INNOVATION			English	Article						COVID-19; SARS-CoV-2; minimally invasive surgery; personal protection equipments	SURGICAL SMOKE; TRANSMISSION; LASER; PLUME	It is inevitable that some patients with suspected or confirmed COVID-19 may require urgent surgical procedures. The objective of this review was to discuss the modifications required in the operating room during COVID-19 times for minimal access, laparoscopy, and robotic surgery, especially with regard to minimally invasive surgical instruments, buffalo filter, trocars with smoke evacuator, and …	[Somashekhar, S. P.; Ashwin, K. R.; Rohit Kumar, C.] Manipal Hosp, Dept Surg Oncol, Old Airport Rd, Bengaluru 560017, India; [Acharya, Rudra] Max Canc Ctr, Dept Surg Oncol, New Delhi, India; [Manjiri, S.] MSR Med Coll, Bangalore, Karnataka, India; [Talwar, Sumit] Manipal Hosp, Dept MAS & Bariatr Surg, Bengaluru, India		Somashekhar, SP (通讯作者)，Manipal Hosp, Dept Surg Oncol, Old Airport Rd, Bengaluru 560017, India.	somusp@yahoo.com	KUMAR, ROHIT/HSG-4691-2023; Kumar, Rohit/IAQ-4215-2023	Somashekhar, Manjiri/0000-0003-2609-1732					41	3	3	0	4	SAGE PUBLICATIONS INC	THOUSAND OAKS	2455 TELLER RD, THOUSAND OAKS, CA 91320 USA	1553-3506	1553-3514		SURG INNOV	Surg. Innov.	FEB	2021	28	1	123
J	D'Alicandro, AC; Massarotti, N; Mauro, A				D'Alicandro, Andrea Carlo; Massarotti, Nicola; Mauro, Alessandro			Aerosol hazards in operating rooms: A review of numerical and experimental studies	JOURNAL OF AEROSOL SCIENCE			English	Article						Fine and ultrafine particles; Colony-forming units; Operating room; Numerical modelling; Experimental; Review	LAMINAR AIR-FLOW; SURGICAL SMOKE; PARTICLE DISTRIBUTION; ULTRAFINE PARTICLES; VENTILATION PERFORMANCE; ENVIRONMENTAL-QUALITY; OCCUPATIONAL-EXPOSURE; CHEMICAL-COMPOSITION; INDOOR ENVIRONMENTS; RISK-FACTORS	In Operating Rooms (OR), the transport of Colony-Forming Units (CFU) can generate surgical site infections in patients and, as a consequence, CFU must be properly evacuated from the surgical site. Moreover, Fine Particles (FP) and UltraFine Particles (UFP) can be generated during surgeries by cutting and cauterizing surgical tools, with consequent effects on the health of patients and medical sta…	[D'Alicandro, Andrea Carlo; Massarotti, Nicola; Mauro, Alessandro] Univ Napoli Parthenope, Dipartimento Ingn, Ctr Direz, Isola C4, I-80143 Naples, Italy	Parthenope University Naples	D'Alicandro, AC (通讯作者)，Univ Napoli Parthenope, Dipartimento Ingn, Ctr Direz, Isola C4, I-80143 Naples, Italy.	andreacarlo.dalicandro001@studenti.uniparthenope.it	D'Alicandro, Andrea Carlo/IAM-8683-2023; Massarotti, Nicola/U-1724-2018	D'Alicandro, Andrea Carlo/0000-0002-1058-3217; Massarotti, Nicola/0000-0003-0284-9086					184	11	11	7	18	ELSEVIER SCI LTD	OXFORD	THE BOULEVARD, LANGFORD LANE, KIDLINGTON, OXFORD OX5 1GB, OXON, ENGLAND	0021-8502	1879-1964		J AEROSOL SCI	J. Aerosol. Sci.	NOV	2021	158
J	Fidler, RL; Niedek, CR; Teng, JJ; Sturgeon, ME; Zhang, Q; Robinowitz, DL; Hirsch, J				Fidler, Richard L.; Niedek, Christopher R.; Teng, Justin J.; Sturgeon, Mary E.; Zhang, Qi; Robinowitz, David L.; Hirsch, Jan			Aerosol Retention Characteristics of Barrier Devices	ANESTHESIOLOGY			English	Article							MASS-SPECTROMETER; INFLUENZA-A; TRANSMISSION	Background: Disease severity in coronavirus disease 2019 (COVID-19) may be associated with inoculation dose. This has triggered interest in intubation barrier devices to block droplet exposure; however, aerosol protection with these devices is not known. This study hypothesized that barrier devices reduce aerosol outside of the barrier. Methods: Aerosol containment in closed, semiclosed, semiopen…	[Fidler, Richard L.; Sturgeon, Mary E.; Hirsch, Jan] San Francisco Vet Affairs Healthcare Syst, Anesthesiol Serv & Simulat Programs, San Francisco, CA USA; [Fidler, Richard L.; Teng, Justin J.; Robinowitz, David L.; Hirsch, Jan] Univ Calif San Francisco, Dept Anesthesiol & Perioperat Med, San Francisco, CA 94143 USA; [Niedek, Christopher R.; Zhang, Qi] Univ Calif Davis, Dept Environm Toxicol, Aer…	University of California System; University of California San Francisco; University of California System; University of California Davis	Fidler, RL (通讯作者)，San Francisco Vet Affairs Healthcare Syst, 4150 Clement St,B6 R201, San Francisco, CA 94121 USA.	richard.fidler@va.gov; crniedek@ucdavis.edu; Teng.justin.j@gmail.com; drmarysturgeon@gmail.com; dkwzhang@ucdavis.edu; David.Robinowitz@ucsf.edu; jan.hirsch@ucsf.edu	Zhang, Qi/F-9653-2010	Fidler, Richard/0000-0003-4358-7887					25	15	15	0	1	LIPPINCOTT WILLIAMS & WILKINS	PHILADELPHIA	TWO COMMERCE SQ, 2001 MARKET ST, PHILADELPHIA, PA 19103 USA	0003-3022	1528-1175		ANESTHESIOLOGY	Anesthesiology	JAN	2021	134	1	61
J	Hardy, N; Dalli, J; Khan, MF; Nolan, K; Cahill, RA				Hardy, N.; Dalli, J.; Khan, M. F.; Nolan, K.; Cahill, R. A.			Aerosols, airflow, and airspace contamination during laparoscopy	BRITISH JOURNAL OF SURGERY			English	Article							COVID-19	Laparoscopic surgery has been undermined throughout the COVID-19 pandemic by concerns that it may generate an infectious risk to the operating team through aerosolization of peritoneal particles. There is anyway a need for increased awareness and understanding of the occupational hazard for surgical teams regarding unfiltered escape of pollutants generated by surgical smoke and other microbials. …	[Hardy, N.; Dalli, J.; Khan, M. F.; Cahill, R. A.] Univ Coll Dublin, UCD Ctr Precis Surg, Sch Med, 47 Eccles St, Dublin 7, Ireland; [Nolan, K.] Univ Coll Dublin, Sch Mech & Mat Engn, Dublin, Ireland; [Cahill, R. A.] Mater Misericordiae Univ Hosp, Dept Surg, Dublin, Ireland	University College Dublin; University College Dublin; Mater Misericordiae University Hospital; University College Dublin	Cahill, RA (通讯作者)，Univ Coll Dublin, UCD Ctr Precis Surg, Sch Med, 47 Eccles St, Dublin 7, Ireland.	ronan.cahill@ucd.ie		Cahill, Ronan/0000-0002-1270-4000; Nolan, Kevin/0000-0001-7042-3162	Medtronic; Intuitive Corporation; Irish Government; IBM Research; Deciphex, Ireland; EU	Medtronic(Medtronic); Intuitive Corporation; Irish Government; IBM Research(International Business Machines (IBM)); Deciphex, Ireland; EU(European Union (EU))	The authors thank M. Kelly (Mater Misericordiae University Hospital Estates Department) and S. Ryan (Spectrum Environmental, Dublin, Ireland) for their expertise in OR ventilation systems and smoke study assessments; and M. Maher (Image Supply Systems, Dublin, Ireland) and Canon Ireland for their expertise and provision of a Canon EOS R5 camera for the purposes of this study. R.A.C. and K.N. have…		20	6	6	0	1	OXFORD UNIV PRESS	OXFORD	GREAT CLARENDON ST, OXFORD OX2 6DP, ENGLAND	0007-1323	1365-2168		BRIT J SURG	Br. J. Surg.	45196	2021	108	9	1022
J	Massarotti, N; Mauro, A; Mohamed, S; Romano, MR				Massarotti, Nicola; Mauro, Alessandro; Mohamed, Salahudeen; Romano, Mario R.			Air contamination inside an actual operating room due to ultrafine particles: An experimental-numerical thermo-fluid dynamic study	ATMOSPHERIC ENVIRONMENT			English	Article						Operating room; Air contamination; Coronavirus; COVID-19; Computational Fluid Dynamics (CFD); Ultrafine particles concentration	DEPOSITION; CANDLES; NUMBER; POLLUTANTS; DISPERSION; SIMULATION; EMISSIONS; EXPOSURE; IMPACT; FLOW	Hospital Operating Rooms (ORs) are working spaces which demand an utmost clean air environment for enhancing both the safety and the comfort conditions of medical staff and patients, in order to reduce the risk of post-operative complications. In this context, an integrated experimental-numerical thermo-fluid dynamic study has been carried out in the present work, to investigate air contamination…	[Massarotti, Nicola; Mauro, Alessandro; Mohamed, Salahudeen] Univ Napoli Parthenope, Ctr Direzionale, Dipartimento Ingn, Isola C4, I-80143 Naples, Italy; [Romano, Mario R.] Humanitas Univ, Dept Biomed Sci, Via Rita Levi Montalcini 4, I-20090 Milan, Italy; [Romano, Mario R.] Eye Ctr, Humanitas, Via Gavazzeni 21, I-24125 Bergamo, Italy	Parthenope University Naples; Humanitas University	Mauro, A (通讯作者)，Univ Napoli Parthenope, Ctr Direzionale, Dipartimento Ingn, Isola C4, I-80143 Naples, Italy.	alessandro.mauro@uniparthenope.it		mohamed, salahudeen/0000-0002-8065-7912					42	8	8	3	22	PERGAMON-ELSEVIER SCIENCE LTD	OXFORD	THE BOULEVARD, LANGFORD LANE, KIDLINGTON, OXFORD OX5 1GB, ENGLAND	1352-2310	1873-2844		ATMOS ENVIRON	Atmos. Environ.	45000	2021	249
J	Yu, XW; Liu, HY; Kang, F; Zhu, BQ; Wu, XD; Han, MM; Hu, CG; Huang, X; Wang, LQ; Chu, YQ; Li, J; Xie, ZQ				Yu, Xiawei; Liu, Hanyang; Kang, Fang; Zhu, Bingqing; Wu, Xudong; Han, Mingming; Hu, Chengge; Huang, Xiang; Wang, Longquan; Chu, Youqun; Li, Juan; Xie, Zhouqing			Air pollution in the operating room: A case study of characteristics of airborne particles, PAHs and environmentally persistent free radicals	ATMOSPHERIC POLLUTION RESEARCH			English	Article						Surgical smoke; Single airborne particle; Polycyclic aromatic hydrocarbons (PAHs); Environmentally persistent free radicals&nbsp; (EPFRs)	POLYCYCLIC AROMATIC-HYDROCARBONS; SURGICAL SMOKE; EXPOSURE RISK; ZN; PARTICULATE; SHANGHAI; CD; MN; FE; NI	Air quality in the microenvironment of operating rooms (ORs) has attracted much attention as surgical smoke may pose health risks. We investigated air pollution in the operating room with a laminar flow system by examining the number and size distribution of airborne particles, the chemical composition and morphology of single particles, and polycyclic aromatic hydrocarbons (PAHs). In addition, e…	[Yu, Xiawei; Liu, Hanyang; Wu, Xudong; Hu, Chengge; Wang, Longquan; Xie, Zhouqing] Univ Sci & Technol China, Inst Polar Environm, Dept Environm & Engn, Hefei 230026, Anhui, Peoples R China; [Yu, Xiawei; Liu, Hanyang; Wu, Xudong; Hu, Chengge; Wang, Longquan; Xie, Zhouqing] Univ Sci & Technol China, Anhui Key Lab Polar Environm & Global Change, Hefei 230026, Anhui, Peoples R China; [Kang, Fang; Zhu…	Chinese Academy of Sciences; University of Science & Technology of China, CAS; Chinese Academy of Sciences; University of Science & Technology of China, CAS; Chinese Academy of Sciences; University of Science & Technology of China, CAS; Chinese Academy of Sciences; Institute of Urban Environment, CAS	Xie, ZQ (通讯作者)，Univ Sci & Technol China, Inst Polar Environm, Dept Environm & Engn, Hefei 230026, Anhui, Peoples R China.;Xie, ZQ (通讯作者)，Univ Sci & Technol China, Anhui Key Lab Polar Environm & Global Change, Hefei 230026, Anhui, Peoples R China.;Li, J (通讯作者)，Univ Sci & Technol China, Affiliated Hosp USTC 1, Dept Anesthesiol, Div Life Sci & Med, Hefei 230001, Anhui, Peoples R China.	huamuzi1999@126.com; zqxie@ustc.edu.cn	HAN, MINGMING/AAR-5381-2021; kang, fang/GRE-8243-2022		National Key Project of Ministry ofScience and Technology of China (MOST) [2016YFC0203302]; Fundamental Research Funds for the Central Universities [WK9110000059]	National Key Project of Ministry ofScience and Technology of China (MOST); Fundamental Research Funds for the Central Universities(Fundamental Research Funds for the Central Universities)	This work was supported by the National Key Project of Ministry ofScience and Technology of China (MOST) (2016YFC0203302) and the Fundamental Research Funds for the Central Universities (WK9110000059) .		56	1	1	6	31	TURKISH NATL COMMITTEE AIR POLLUTION RES & CONTROL-TUNCAP	BUCA	DOKUZ EYLUL UNIV, DEPT ENVIRONMENTAL ENGINEERING, TINAZTEPE CAMPUS, BUCA, IZMIR 35160, TURKEY	1309-1042			ATMOS POLLUT RES	Atmos. Pollut. Res.	DEC	2021	12	12
J	Buonanno, G; Capuano, R; Cortellessa, G; Stabile, L				Buonanno, G.; Capuano, R.; Cortellessa, G.; Stabile, L.			Airborne particle emission rates and doses received in operating rooms from surgical smoke	BUILDING AND ENVIRONMENT			English	Article						Surgery smoke; Ultrafine particles; Operating rooms; Indoor air quality; Emission rates; Occupational safety	LUNG-CANCER RISK; CHEMICAL-COMPOSITION; ULTRAFINE PARTICLES; SURFACE-AREA; EXPOSURE; AEROSOL; ELECTROSURGERY; MUTAGENICITY; QUALITY; FINE	The surgical smoke is commonly generated by electrosurgery, i.e. by the heat-producing device used in operating rooms for cutting tissues and coagulating small blood vessels through the use of high-frequency electrical current. Health effects due to the exposure to surgical smoke were recently recognized, thus the scientific community is currently paying more attention to such research field. In …	[Buonanno, G.] Queensland Univ Technol, Brisbane, Qld, Australia; [Buonanno, G.] Univ Parthenope, Dept Engn, Naples, Italy; [Buonanno, G.; Capuano, R.; Cortellessa, G.; Stabile, L.] Univ Cassino & Southern Lazio, Dept Civil & Mech Engn, Via Di Biasio 43, I-03043 Cassino, FR, Italy	Queensland University of Technology (QUT); Parthenope University Naples; University of Cassino	Stabile, L (通讯作者)，Univ Cassino & Southern Lazio, Dept Civil & Mech Engn, Via Di Biasio 43, I-03043 Cassino, FR, Italy.	l.stabile@unicas.it		STABILE, Luca/0000-0003-2454-0389; Cortellessa, Gino/0000-0001-8327-4354; BUONANNO, Giorgio/0000-0003-0525-0781					61	17	17	3	23	PERGAMON-ELSEVIER SCIENCE LTD	OXFORD	THE BOULEVARD, LANGFORD LANE, KIDLINGTON, OXFORD OX5 1GB, ENGLAND	0360-1323	1873-684X		BUILD ENVIRON	Build. Environ.	45000	2019	151		168
J	Kozin, ED; Remenschneider, AK; Blevins, NH; Jan, TA; Quesnel, AM; Chari, DA; Kesser, BW; Weinstein, JE; Ahsan, SF; Telischi, FF; Adunka, OF; Weber, P; Knoll, RM; Coelho, DH; Anne, S; Franck, KH; Marchioni, D; Barker, FG; Carter, BS; Lustig, LR; Bojrab, DI; Bhansali, SA; Westerberg, BD; Lundy, L; Jackler, RK; Roland, JT; Chandrasekhar, SS; Antonelli, PJ; Carey, JP; Welling, DB; Slattery, WH; Lee, …				Kozin, Elliott D.; Remenschneider, Aaron K.; Blevins, Nikolas H.; Jan, Taha A.; Quesnel, Alicia M.; Chari, Divya A.; Kesser, Bradley W.; Weinstein, Jaqueline E.; Ahsan, Syed F.; Telischi, Fred F.; Adunka, Oliver F.; Weber, Peter; Knoll, Renata M.; Coelho, Daniel H.; Anne, Samantha; Franck, Kevin H.; Marchioni, Daniele; Barker, Frederick G.; Carter, Bob S., II; Lustig, Lawrence R.; Bojrab, Dennis,…		Amer Neurotology Soc Council; Amer Otological Soc Council; Amer Acad Otolaryngology; Head Neck Surg Hearing Comm; Hearing Devices Comm	American Neurotology Society, American Otological Society, and American Academy of Otolaryngology - Head and Neck Foundation Guide to Enhance Otologic and Neurotologic Care During the COVID-19 Pandemic	OTOLOGY & NEUROTOLOGY			English	Article						Coronavirus; COVID; Neurotology; Otolaryngology; Otology; Personal Protective Equipment; aerosolization; ENT; Mastoidectomy	RESPIRATORY SYNCYTIAL VIRUS; INFECTION-CONTROL; SURGICAL SMOKE; OTITIS-MEDIA; CORONAVIRUS; TRANSMISSION; DISEASE; EAR; RHINOVIRUS; PROTECTION	This combined American Neurotology Society, American Otological Society, and American Academy of Otolaryngology - Head and Neck Surgery Foundation document aims to provide guidance during the coronavirus disease of 2019 (COVID-19) on 1) priority of care for otologic and neurotologic patients in the office and operating room, and 2) optimal utilization of personal protective equipment. Given the p…	[Kozin, Elliott D.; Remenschneider, Aaron K.; Quesnel, Alicia M.; Chari, Divya A.; Franck, Kevin H.; Welling, D. Bradley; Lee, Daniel J.] Harvard Med Sch, Dept Otolaryngol, Boston, MA USA; [Kozin, Elliott D.; Remenschneider, Aaron K.; Quesnel, Alicia M.; Chari, Divya A.; Knoll, Renata M.; Welling, D. Bradley; Lee, Daniel J.] Massachusetts Eye & Ear, Dept Otolaryngol, Boston, MA USA; [Remenschneid…	Harvard University; Harvard Medical School; Harvard University; Massachusetts Eye & Ear Infirmary; University of Massachusetts System; University of Massachusetts Worcester; Stanford University; University of Virginia; University of California System; University of California San Francisco; University of California System; University of California Irvine; University of Miami; University System of…	Lee, DJ (通讯作者)，243 Charles St, Boston, MA 02114 USA.	Daniel_Lee@meei.harvard.edu	Carter, Bob/AAB-4868-2021; Welling, D Bradley/H-1503-2014; Jan, Taha A/HIR-7836-2022; Coelho, Daniel/GSN-7128-2022; Kesser, Brad/AGK-1260-2022	Carter, Bob/0000-0002-3586-1324; Reis, AlessanRSS/0000-0001-8486-7469; Remenschneider, Aaron/0000-0003-0989-6264; Franck, Kevin/0000-0002-2721-1276; Roland, Jr., J. Thomas/0000-0003-1181-4651					79	11	11	1	6	LIPPINCOTT WILLIAMS & WILKINS	PHILADELPHIA	TWO COMMERCE SQ, 2001 MARKET ST, PHILADELPHIA, PA 19103 USA	1531-7129	1537-4505		OTOL NEUROTOL	Otol. Neurotol.	OCT	2020	41	9	1163
J	Schultz, L				Schultz, Leonard			An Analysis of Surgical Smoke Plume Components, Capture, and Evacuation	AORN JOURNAL			English	Article						surgical smoke; plume; smoke evacuation; surgical plume capture		Chronic exposure to surgical smoke can transmit viruses; lead to respiratory illness; and increase the risk of more serious conditions, including Alzheimer disease, collagen and cardiac diseases, and cancer. Despite this, surgical smoke plume capture and evacuation devices are often used sporadically or not at all, and do not necessarily reduce costs per procedure. In addition, the current choice…	[Schultz, Leonard] Nascent Surg LLC, Eden Prairie, MN USA; [Schultz, Leonard] Univ Minnesota, Dept Surg, Surg, Minneapolis, MN 55455 USA	University of Minnesota System; University of Minnesota Twin Cities	Schultz, L (通讯作者)，Nascent Surg LLC, Eden Prairie, MN USA.								21	23	24	0	19	ELSEVIER SCIENCE INC	NEW YORK	360 PARK AVE SOUTH, NEW YORK, NY 10010-1710 USA	0001-2092			ASSOC OPER ROOM NURS	AORN J.	FEB	2014	99	2	289
J	Pierce, JS; Lacey, SE; Lippert, JF; Lopez, R; Franke, JE; Colvard, MD				Pierce, Jennifer S.; Lacey, Steven E.; Lippert, Julia F.; Lopez, Ramon; Franke, John E.; Colvard, Michael D.			An Assessment of the Occupational Hazards Related to Medical Lasers	JOURNAL OF OCCUPATIONAL AND ENVIRONMENTAL MEDICINE			English	Article							CARBON-DIOXIDE LASER; COLOR CONTRAST SENSITIVITY; HUMAN PAPILLOMAVIRUS DNA; OPERATING-ROOM; EXCIMER-LASER; LARYNGEAL PAPILLOMATOSIS; SURGICAL SMOKE; ARGON-LASERS; DYE-LASER; SAFETY	Objective: Occupational hazards associated with medical laser applications remain poorly understood and uncharacterized. Methods: A literature search was performed using PubMed, and all articles relevant to beam and nonbeam medical laser hazards were reviewed. The Rockwell Laser Industries Laser Accident Database was searched for medical laser injuries and abstracted. Results: Eye injuries, skin …	[Lacey, Steven E.; Colvard, Michael D.] Univ Illinois, Div Environm & Occupat Hlth Sci, Dept Oral Med & Diagnost Serv, Chicago, IL 60612 USA; [Pierce, Jennifer S.; Lacey, Steven E.; Lippert, Julia F.; Franke, John E.] Univ Illinois, Sch Publ Hlth, Chicago, IL 60612 USA; [Colvard, Michael D.] Univ Illinois, Coll Dent, Dept Oral Med, Chicago, IL 60612 USA	University of Illinois System; University of Illinois Chicago; University of Illinois Chicago Hospital; University of Illinois System; University of Illinois Chicago; University of Illinois Chicago Hospital; University of Illinois System; University of Illinois Chicago; University of Illinois Chicago Hospital	Lacey, SE (通讯作者)，Univ Illinois, Div Environm & Occupat Hlth Sci, Dept Oral Med & Diagnost Serv, 2121 W Taylor St,MC 922, Chicago, IL 60612 USA.	slacey@uic.edu			US Air Force [FA7014-09-2-0003]	US Air Force(United States Department of Defense)	This study was funded by a grant from the US Air Force (grant FA7014-09-2-0003).		101	15	15	0	15	LIPPINCOTT WILLIAMS & WILKINS	PHILADELPHIA	TWO COMMERCE SQ, 2001 MARKET ST, PHILADELPHIA, PA 19103 USA	1076-2752	1536-5948		J OCCUP ENVIRON MED	J. Occup. Environ. Med.	NOV	2011	53	11	1302
J	Yeganeh, A; Hajializade, M; Sabagh, AP; Athari, B; Jamshidi, M; Moghtadaei, M				Yeganeh, Ali; Hajializade, Mikaiel; Sabagh, Alireza Pahlevan; Athari, Babak; Jamshidi, Mahbobeh; Moghtadaei, Mehdi			Analysis of electrocautery smoke released from the tissues frequently cut in orthopedic surgeries	WORLD JOURNAL OF ORTHOPEDICS			English	Article						Electrocautery smoke; Volatile organic compounds; Polycyclic aromatic hydrocarbons; Surgeon caution	CHEMICAL-COMPOSITION; SURGICAL SMOKE	BACKGROUND Electrosurgical smoke could be different by the device of cutting or the type of tissue that is being cut. AIM To analyze the electrocautery smoke released from the tissues that are frequently cut in orthopedic surgeries. METHODS The released smoke from electrocautery of five different tissue types (meniscus, ligament, adipose, muscle, and synovium) of five patients who underwent total…	[Yeganeh, Ali; Hajializade, Mikaiel; Sabagh, Alireza Pahlevan] Iran Univ Med Sci, Rasoul Akram Hosp, Dept Orthopaed Surg, Tehran 1445613131, Iran; [Athari, Babak] Honnozgan Univ Med Sci, Shahid Mohammadi Hosp, Dept Orthopaed Surg, Hormozgan 1445613131, Bandarabbas, Iran; [Jamshidi, Mahbobeh] Payam & Nour Univ, Dept Chem, Ghazvin 1445613131, Iran; [Moghtadaei, Mehdi] Iran Univ Med Tehran Prov, Ras…	Iran University of Medical Sciences	Moghtadaei, M (通讯作者)，Iran Univ Med Tehran Prov, Rasoul Akram Hosp, Dept Orthopaed Surg, Satarkhan St, Tehran 1445613131, Iran.	medicine.ortho@yahoo.com	hajializade, mikaiel/C-4862-2019; Athari, Babak/N-2064-2017	hajializade, mikaiel/0000-0002-8999-7016; Athari, Babak/0000-0002-7968-5828					16	6	6	1	4	BAISHIDENG PUBLISHING GROUP INC	PLEASANTON	7041 Koll Center Parkway, Suite 160, PLEASANTON, CA, UNITED STATES	2218-5836			WORLD J ORTHOP	World J. Orthop.	45003	2020	11	3	177
J	Weld, KJ; Dryer, S; Ames, CD; Cho, K; Hogan, C; Lee, M; Biswas, P; Landman, J				Weld, Kyle J.; Dryer, Stephen; Ames, Caroline D.; Cho, Kuk; Hogan, Chris; Lee, Myonghwa; Biswas, Pratim; Landman, Jaime			Analysis of surgical smoke produced by various energy-based instruments and effect on laparoscopic visibility	JOURNAL OF ENDOUROLOGY			English	Article							ELECTROCAUTERY SMOKE; IN-VITRO; TISSUE	Purpose: We analyzed the smoke plume produced by various energy-based laparoscopic instruments and determined its effect on laparoscopic visibility. Materials and Methods: The Bipolar Macroforceps, Harmonic Scalpel, Floating Ball, and Monopolar Shears were applied in vitro to porcine psoas muscle. An Aerodynamic Particle Sizer and Electrostatic Classifier provided a size distribution of the plume…	Univ Washington, Sch Med, Div Urol, Seattle, WA 98195 USA; Univ Washington, Aerosol & Air Qual Res Lab, St Louis, MO USA; Columbia Univ, Sch Med, Dept Urol, New York, NY USA	University of Washington; University of Washington Seattle; Washington University (WUSTL); Columbia University	Landman, J (通讯作者)，161 Ft Washington Ave,Room 1111, New York, NY 10023 USA.	landmanj@yahoo.com	Biswas, P/F-6696-2019; Cho, Kuk/D-2933-2011; Hogan, Christopher Joseph/E-6509-2010	Cho, Kuk/0000-0003-4485-2216; Hogan, Christopher Joseph/0000-0001-7655-4980					13	71	75	0	25	MARY ANN LIEBERT INC	NEW ROCHELLE	140 HUGUENOT STREET, 3RD FL, NEW ROCHELLE, NY 10801 USA	0892-7790			J ENDOUROL	J. Endourol.	MAR	2007	21	3	347
J	Obara, S				Obara, Shinju			Anesthesiologist behavior and anesthesia machine use in the operating room during the COVID-19 pandemic: awareness and changes to cope with the risk of infection transmission	JOURNAL OF ANESTHESIA			English	Article						Severe acute respiratory syndrome coronavirus 2; COVID-19; Anesthesia machines; Operating room		The severe acute respiratory syndrome coronavirus 2 (SARS-CoV-2) disease [coronavirus disease 2019 (COVID-19) infection] first appeared in December 2019 in China and is now spreading worldwide. Because SARS-CoV-2 can be transmitted via aerosols and surface contaminations of the environment, appropriate use of anesthesia machines and appropriate behavior in the operation room (OR) are required spe…	[Obara, Shinju] Fukushima Med Univ Hosp, Surg Operat Dept, 1 Hikarigaoka, Fukushima, Fukushima 9601295, Japan	Fukushima Medical University	Obara, S (通讯作者)，Fukushima Med Univ Hosp, Surg Operat Dept, 1 Hikarigaoka, Fukushima, Fukushima 9601295, Japan.	obashin99@gmail.com							34	1	1	0	6	SPRINGER JAPAN KK	TOKYO	SHIROYAMA TRUST TOWER 5F, 4-3-1 TORANOMON, MINATO-KU, TOKYO, 105-6005, JAPAN	0913-8668	1438-8359		J ANESTH	J. Anesth.	JUN	2021	35	3	351
J	Ninh, XH; Su, JW; Lin, HY; Chen, YC; Wang, SH; Guo, HR; Kuo, YL; Lin, MY				Ninh, Xuan-Huy; Su, Jing-Wen; Lin, Hong-Yiou; Chen, Yung-Chung; Wang, Sheng-He; Guo, How-Ran; Kuo, Yao-Lung; Lin, Ming-Yeng			Applying negative ions to reduce surgical smoke in operation room	ATMOSPHERIC ENVIRONMENT-X			English	Article						Surgical smoke; Nanoparticles; PM2.5; Negative ions; ELCR	LUNG-CANCER RISK; AIRBORNE PARTICLES; DEPOSITION; ULTRAFINE; EXPOSURE	Long-term exposure to surgical smoke generated from electrocautery can increase health risks for medical personnel. Surgical smoke contains high concentrations of nanoparticles (NP, diameter & LE;200 nm) and particulate matters with diameter less than 2.5 mu m (PM2.5), which can cause respiratory illnesses in medical personnel. Currently, local exhaust ventilation (LEV) is often used to reduce pa…	[Ninh, Xuan-Huy; Su, Jing-Wen; Guo, How-Ran; Lin, Ming-Yeng] Natl Cheng Kung Univ, Coll Med, Dept Environm & Occupat Hlth, 1 Univ Rd, Tainan, Taiwan; [Ninh, Xuan-Huy] Ton Duc Thang Univ, Tan Phong Ward, Fac Environm & Labour Safety, 19 Nguyen Huu Tho St,Dist 7, Ho Chi Minh City, Vietnam; [Lin, Hong-Yiou] St Vincents Med Ctr, Dept Radiat Oncol, 123 Summer St, Worcester, MA USA; [Chen, Yung-Chung] …	National Cheng Kung University; Ton Duc Thang University; National Cheng Kung University; National Cheng Kung University; National Cheng Kung University Hospital; Southern Taiwan University of Science & Technology; National Cheng Kung University; National Cheng Kung University Hospital; National Cheng Kung University; National Cheng Kung University Hospital	Lin, MY (通讯作者)，Natl Cheng Kung Univ, Coll Med, Dept Environm & Occupat Hlth, 1 Univ Rd, Tainan, Taiwan.;Kuo, YL (通讯作者)，Natl Cheng Kung Univ, Natl Cheng Kung Univ Hosp, Coll Med, Dept Surg, 1 Univ Rd, Tainan, Taiwan.	ylkuo@mail.ncku.edu.tw; m_lin@mail.ncku.edu.tw		Ninh, Xuan-Huy/0000-0002-2291-3201	Laboratory Animal Center, College of Medicine, National Cheng Kung University, Tainan, Taiwan; Ministry of Science and Technology, Taiwan [MOST 107-2221-E-006-008-MY3]; National Cheng Kung University Hospital [NCKUH-10902044]	Laboratory Animal Center, College of Medicine, National Cheng Kung University, Tainan, Taiwan; Ministry of Science and Technology, Taiwan(Ministry of Science and Technology, Taiwan); National Cheng Kung University Hospital	We are thankful to Mr. Hung-Yu Tzeng and Mr. Wei-An Wang for their help with the experiments. We also greatly appreciate the support from the Laboratory Animal Center, College of Medicine, National Cheng Kung University, Tainan, Taiwan. The author greatly acknowledges the support from the Ministry of Science and Technology, Taiwan under grant MOST 107-2221-E-006-008-MY3 and National Cheng Kung Un…		55	1	1	4	9	ELSEVIER SCI LTD	OXFORD	THE BOULEVARD, LANGFORD LANE, KIDLINGTON, OXFORD OX5 1GB, OXON, ENGLAND		2590-1621		ATMOS ENVIRON-X	Atmos. Environ-X	OCT	2022	15
J	Ryu, RC; Behrens, PH; Malik, AT; Lester, JD; Ahmad, CS				Ryu, Robert C.; Behrens, Phillip H.; Malik, Azeem T.; Lester, Jonathan D.; Ahmad, Christopher S.			Are we putting ourselves in danger? Occupational hazards and job safety for orthopaedic surgeons	JOURNAL OF ORTHOPAEDICS			English	Article						Occupational hazards; Occupational medicine; Industrial medicine; Orthopaedic surgery; Physician burnout; Radiation exposure; Hazardous noise; Chemical exposure; Surgical hazards; Ergonomics in medicine; Work injury in medicine	RADIATION-EXPOSURE; OPERATING-ROOM; METHYL-METHACRYLATE; SURGICAL SMOKE; PROTECTION; PERSONNEL; MONOMER; THEATER; CANCER; HANDS	As physicians, we strive to meet the needs of our patients. In doing so, we are often exposed to hazards that have the potential to not only compromise our health, but also our ability to deliver the best possible healthcare. Occupational hazards specific to the field of orthopaedics include infectious organisms, radiation, surgical smoke, chemicals, hazardous noise, musculoskeletal injury, and p…	[Ryu, Robert C.; Malik, Azeem T.] Ohio State Univ, Dept Orthopaed, Wexner Med Ctr, Columbus, OH 43210 USA; [Behrens, Phillip H.] Cedars Sinai Med Ctr, Dept Orthopaed, Los Angeles, CA 90048 USA; [Lester, Jonathan D.] Aurora Orthopaed, Milwaukee, WI USA; [Ahmad, Christopher S.] Columbia Univ, Dept Orthopaed Surg, New York, NY USA	University System of Ohio; Ohio State University; Cedars Sinai Medical Center; Columbia University	Ryu, RC (通讯作者)，Ohio State Univ, Orthopaed, Wexner Med Ctr, 376 W 10th Ave,725 Prior, Columbus, OH 43210 USA.	Robert.Ryu@osumc.edu							53	5	5	0	5	ELSEVIER	AMSTERDAM	RADARWEG 29, 1043 NX AMSTERDAM, NETHERLANDS	0972-978X			J ORTHOP	J. Orthop.	MAR-APR	2021	24		96
J	Yasak, K; Vural, F				Yasak, Kuebra; Vural, Fatma			Assessment of the Environmental and Physical Ergonomic Conditions of ORs in Turkey	AORN JOURNAL			English	Article						ergonomics; smoke evacuation; noise levels; occupational safety; perioperative environment	OPERATING-ROOMS; NOISE	This descriptive, cross-sectional study in hospital ORs in Izmir, Turkey, assessed the environmental and physical ergonomic conditions that may place perioperative personnel at risk for injury or illness. We used an ergonomic conditions and risk factor description form to collect data in 58 ORs in nine different hospitals. We identified that the noise level and general air quality in the ORs were…	[Yasak, Kuebra; Vural, Fatma] Dokuz Eylul Univ, Fac Nursing, Surg Nursing Dept, Izmir, Turkey	Dokuz Eylul University	Yasak, K (通讯作者)，Dokuz Eylul Univ, Fac Nursing, Surg Nursing Dept, Izmir, Turkey.		Yasak, Kübra/AAQ-6762-2020; Vural, Fatma/AAN-7046-2020	Yasak, Kübra/0000-0002-9495-2824; Vural, Fatma/0000-0001-6459-2584					24	5	5	0	6	WILEY	HOBOKEN	111 RIVER ST, HOBOKEN 07030-5774, NJ USA	0001-2092	1878-0369		ASSOC OPER ROOM NURS	AORN J.	NOV	2019	110	5	517
J	Xie, WB; Dumas, O; Varraso, R; Boggs, KM; Camargo, CA; Stokes, AC				Xie, Wubin; Dumas, Orianne; Varraso, Raphaelle; Boggs, Krislyn M.; Camargo, Carlos A., Jr.; Stokes, Andrew C.			Association of Occupational Exposure to Inhaled Agents in Operating Rooms With Incidence of Chronic Obstructive Pulmonary Disease Among US Female Nurses	JAMA NETWORK OPEN			English	Article							SURGICAL SMOKE; HEALTH-CARE; ASTHMA; SURGERY; RISK; ELECTROCAUTERY; INFECTION; HARMFUL; THEATER; COHORT	IMPORTANCE Employment in operating rooms (ORs) may involve exposure to several inhaled agents, including surgical smoke and disinfectants, which are associated with adverse respiratory health effects. However, the association of long-term employment in ORs and chronic obstructive pulmonary disease (COPD) remains unknown. OBJECTIVE To examine the association of working in an OR with incidence of C…	[Xie, Wubin; Stokes, Andrew C.] Boston Univ, Dept Global Hlth, Sch Publ Hlth, 801 Massachusetts Ave,3rd Flr,Room 362, Boston, MA 02118 USA; [Dumas, Orianne; Varraso, Raphaelle] Univ Paris Saclay, Univ Paris Sud, Equipe Epidemiol Resp Integrat, INSERM, Villejuif, France; [Boggs, Krislyn M.; Camargo, Carlos A., Jr.] Harvard Med Sch, Brigham & Womens Hosp, Dept Med, Channing Div Network Med, Boston,…	Boston University; Institut National de la Sante et de la Recherche Medicale (Inserm); UDICE-French Research Universities; Universite Paris Saclay; Harvard University; Brigham & Women's Hospital; Harvard Medical School; Harvard University; Harvard Medical School; Massachusetts General Hospital	Stokes, AC (通讯作者)，Boston Univ, Dept Global Hlth, Sch Publ Hlth, 801 Massachusetts Ave,3rd Flr,Room 362, Boston, MA 02118 USA.	acstokes@bu.edu	Camargo, Carlos A./C-2145-2008; Dumas, Orianne/R-8636-2016; Xie, Wubin/AAW-8393-2021; Varraso, Raphaelle/R-8740-2016	Camargo, Carlos A./0000-0002-5071-7654; Dumas, Orianne/0000-0001-8423-2826; Varraso, Raphaelle/0000-0002-3338-7825	National Institutes of Health [UM1 CA-186107, R01 HL-063841, R21 AI-052338, R01 OH-101359]; Ethicon Inc.	National Institutes of Health(United States Department of Health & Human ServicesNational Institutes of Health (NIH) - USA); Ethicon Inc.	This analysis was supported in part by research grants UM1 CA-186107 (NHS cohort infrastructure grant), R01 HL-063841 (Dr Camargo), R21 AI-052338 (Dr Camargo), and R01 OH-101359 (Dr Camargo) from the National Institutes of Health and by an analysis grant from Ethicon Inc (Dr Stokes).		51	1	1	1	11	AMER MEDICAL ASSOC	CHICAGO	330 N WABASH AVE, STE 39300, CHICAGO, IL 60611-5885 USA	2574-3805			JAMA NETW OPEN	JAMA Netw. Open	45189	2021	4	9
J	Takahashi, H; Yamasaki, M; Hirota, M; Miyazaki, Y; Moon, JH; Souma, Y; Mori, M; Doki, Y; Nakajima, K				Takahashi, Hidekazu; Yamasaki, Makoto; Hirota, Masashi; Miyazaki, Yasuaki; Moon, Jeong Ho; Souma, Yoshihito; Mori, Masaki; Doki, Yuichiro; Nakajima, Kiyokazu			Automatic smoke evacuation in laparoscopic surgery: a simplified method for objective evaluation	SURGICAL ENDOSCOPY AND OTHER INTERVENTIONAL TECHNIQUES			English	Article						Automatic smoke evacuator; Laparoscopic surgery; High-frequency electrosurgical unit; Laparosonic coagulating shears; Smoke tester	HIGH-FREQUENCY ELECTROSURGERY; CHEMICAL-COMPOSITION; ELECTROCAUTERY SMOKE; SURGICAL SMOKE; IN-VITRO	Although its theoretical usefulness has been reported, the true value of automatic smoke evacuation system in laparoscopic surgery remains unknown. This is mainly due to the lack of objective evaluation. The purpose of this study was to determine the efficacy of the automatic smoke evacuator in laparoscopic surgery, by real-time objective evaluation system using an industrial smoke-detection devi…	[Takahashi, Hidekazu; Yamasaki, Makoto; Hirota, Masashi; Miyazaki, Yasuaki; Moon, Jeong Ho; Souma, Yoshihito; Mori, Masaki; Doki, Yuichiro; Nakajima, Kiyokazu] Osaka Univ, Grad Sch Med, Dept Surg Gastroenterol, Suita, Osaka 5650871, Japan; [Nakajima, Kiyokazu] Osaka Univ, Project ENGINE, Ctr Adv Med Engn & Informat, Div Collaborat Res Next Generat Endoscop Interven, Suita, Osaka 5650871, Japan	Osaka University; Osaka University	Nakajima, K (通讯作者)，Osaka Univ, Grad Sch Med, Dept Surg Gastroenterol, Yamadaoka 2-2-E2, Suita, Osaka 5650871, Japan.	htakahashi@gesurg.med.osaka-u.ac.jp; knakajima@gesurg.med.osaka-u.ac.jp							13	19	32	0	10	SPRINGER	NEW YORK	233 SPRING ST, NEW YORK, NY 10013 USA	0930-2794			SURG ENDOSC	Surg. Endosc.	AUG	2013	27	8	2980
J	Spruce, L				Spruce, Lisa			Back to Basics: Protection From Surgical Smoke	AORN JOURNAL			English	Article						surgical smoke; surgical smoke exposure; smoke-generating devices; smoke evacuation		Surgical smoke is formed when energy--generating devices (ie, electrosurgery units, lasers, powered instruments) raise the intracellular temperature of tissue to at least 100 degrees C (212 degrees F), causing tissue vaporization in the form of surgical smoke. Surgical smoke contains components that are known health hazards, such as benzene, toluene, hydrogen cyanide, formaldehyde, volatile organ…	[Spruce, Lisa] AORN Inc, Evidence Based Perioperat Practice, Denver, CO 80231 USA	Association of PeriOperative Registered Nurses (AORN)	Spruce, L (通讯作者)，AORN Inc, Evidence Based Perioperat Practice, Denver, CO 80231 USA.								13	0	0	5	11	WILEY	HOBOKEN	111 RIVER ST, HOBOKEN 07030-5774, NJ USA	0001-2092	1878-0369		AORN J	AORN J.	JUL	2018	108	1	25
J	Zhu, ZQ; Liu, N; Xia, WW; Liu, HY; Wood, KB; Wang, KF				Zhu, Zhenqi; Liu, Ning; Xia, Weiwei; Liu, Haiying; Wood, Kirkham B.; Wang, Kaifeng			Bacteria in Surgical Smoke: A Self-controlled Laboratory Study Using Porcine Spinal Tissues	SPINE			English	Article						bacteria; biohazard; electrocautery; infection; occupational health; operating room; perioperative practice; smoke evacuation; spine surgery; surgical smoke	CARBON-DIOXIDE LASER; LARYNGEAL PAPILLOMATOSIS; HUMAN-PAPILLOMAVIRUS; OPERATING-ROOM; PLUME	Study Design. A laboratory study performed in a self-controlled fashion. Objective. The aim of this study was to examine whether surgical smoke'' generated by using the electrocautery on porcine spinal tissues could contain viable bacteria. Summary of Background Data. The year 2020 has seen a surge in legislation regarding surgical smoke evacuation in the operating room across the United States. …	[Zhu, Zhenqi; Xia, Weiwei; Liu, Haiying; Wang, Kaifeng] Peking Univ Peoples Hosp, Dept Spine Surg, Spine Serv,11 Xizhimen South St, Beijing 100044, Peoples R China; [Liu, Ning; Wood, Kirkham B.] Stanford Univ, Med Ctr, Dept Orthoped Surg, Redwood City, CA USA	Stanford University	Wang, KF (通讯作者)，Peking Univ Peoples Hosp, Dept Spine Surg, Spine Serv,11 Xizhimen South St, Beijing 100044, Peoples R China.	wangkaifeng@bjmu.edu.cn			National Essential Research and Development Project Grant [2016YFC0105606]; Ministry of Science and Technology of the People's Republic of China	National Essential Research and Development Project Grant; Ministry of Science and Technology of the People's Republic of China(Ministry of Science and Technology, China)	This work was funded by the National Essential Research and Development Project Grant (No. 2016YFC0105606), which is sponsored by the Ministry of Science and Technology of the People's Republic of China.		25	0	0	0	5	LIPPINCOTT WILLIAMS & WILKINS	PHILADELPHIA	TWO COMMERCE SQ, 2001 MARKET ST, PHILADELPHIA, PA 19103 USA	0362-2436	1528-1159		SPINE	SPINE	45261	2021	46	23	E1230
J	Navarra, G; Komaei, I; Curro, G; Angrisani, L; Bellini, R; Cerbone, MR; Di Lorenzo, N; De Luca, M; Foletto, M; Gentileschi, P; Musella, M; Nannipieri, M; Piazza, L; Olmi, S; Pilone, V; Raffaelli, M; Sarro, G; Vitiello, A; Zappa, MA; Foschi, D				Navarra, Giuseppe; Komaei, Iman; Curro, Giuseppe; Angrisani, Luigi; Bellini, Rosario; Cerbone, Maria Rosaria; Di Lorenzo, Nicola; De Luca, Maurizio; Foletto, Mirto; Gentileschi, Paolo; Musella, Mario; Nannipieri, Monica; Piazza, Luigi; Olmi, Stefano; Pilone, Vincenzo; Raffaelli, Marco; Sarro, Giuliano; Vitiello, Antonio; Zappa, Marco Antonio; Foschi, Diego			Bariatric surgery and the COVID-19 pandemic: SICOB recommendations on how to perform surgery during the outbreak and when to resume the activities in phase 2 of lockdown	UPDATES IN SURGERY			English	Article						Coronavirus; SARS-CoV-2; COVID-19; Pandemic; Obesity; Bariatric surgery	SURGICAL SMOKE	The severe acute respiratory syndrome coronavirus 2 (SARS-CoV-2) and its related disease, coronavirus disease 2019 (COVID-19), has been rapidly spreading all over the world and is responsible for the current pandemic. The current pandemic has found the Italian national health system unprepared to provide an appropriate and prompt response, heavily affecting surgical activities. Based on the limit…	[Navarra, Giuseppe; Komaei, Iman; Curro, Giuseppe] Univ Hosp Messina G Martino, Dept Gen Surg, Messina, Italy; [Angrisani, Luigi] Univ Naples Federico II, Dept Publ Hlth, Naples, Italy; [Bellini, Rosario] Santa Chiara Hosp, Bariatr Surg Unit, Pisa, Italy; [Cerbone, Maria Rosaria] S Maria Pieta Hosp, Dept Surg, Casoria, Italy; [Di Lorenzo, Nicola] Univ Roma Tor Vergata, Dept Surg Sci, Rome, Italy;…	University of Naples Federico II; Santa Chiara Hospital; University of Rome Tor Vergata; University of Padua; University of Rome Tor Vergata; University of Naples Federico II; University of Pisa; University of Salerno; University of Naples Federico II; University of Milan	Komaei, I (通讯作者)，Univ Hosp Messina G Martino, Dept Gen Surg, Messina, Italy.	komaei.iman@hotmail.com	Foletto, Mirto/AAD-4525-2021; di Lorenzo, Nicola/P-4017-2016; Currò, Giuseppe/ADY-7391-2022; Vitiello, Antonio/L-6173-2016; Raffaelli, Marco/M-9733-2018	di Lorenzo, Nicola/0000-0003-3370-4912; Vitiello, Antonio/0000-0003-1514-7112; NAVARRA, Giuseppe/0000-0003-0372-1615; Raffaelli, Marco/0000-0002-1259-2491; Curro, Giuseppe/0000-0001-9566-1378; Olmi, Stefano/0000-0002-8307-3402; Komaei, Iman/0000-0002-6634-459X; Zappa, Marco Antonio/0000-0001-8265-9252					41	22	22	2	6	SPRINGER-VERLAG ITALIA SRL	MILAN	VIA DECEMBRIO, 28, MILAN, 20137, ITALY	2038-131X	2038-3312		UPDATES SURG	Updates Surg.	JUN	2020	72	2	259
J	Dalli, J; Hardy, N; Khan, MF; Cahill, RA				Dalli, Jeffrey; Hardy, Niall; Khan, M. Faraz; Cahill, Ronan A.			Bioaerosols during transanal minimally invasive surgery	INTERNATIONAL JOURNAL OF COLORECTAL DISEASE			English	Article						Aerosols; TAMIS; TATME; Surgical team safety; Surgical smoke		Background There is concern regarding bioaerosols from patients having procedures impacting surgical team safety. As pathogens and pollutants have been found in surgical smoke, we examined the potential for aerosol escape during transanal minimally invasive surgery (TAMIS) which may be particularly important given the presence of faecal contamination in the operative workspace and the specifics o…	[Dalli, Jeffrey; Hardy, Niall; Khan, M. Faraz; Cahill, Ronan A.] Univ Coll Dublin, UCD Ctr Precis Surg, Dublin, Ireland; [Khan, M. Faraz; Cahill, Ronan A.] Mater Misericordiae Univ Hosp, Dept Surg, Dublin, Ireland	University College Dublin; Mater Misericordiae University Hospital; University College Dublin	Cahill, RA (通讯作者)，Univ Coll Dublin, UCD Ctr Precis Surg, Dublin, Ireland.;Cahill, RA (通讯作者)，Mater Misericordiae Univ Hosp, Dept Surg, Dublin, Ireland.	Ronan.cahill@ucd.ie		Cahill, Ronan/0000-0002-1270-4000					11	2	2	0	5	SPRINGER	NEW YORK	ONE NEW YORK PLAZA, SUITE 4600, NEW YORK, NY, UNITED STATES	0179-1958	1432-1262		INT J COLORECTAL DIS	Int. J. Colorectal Dis.	MAY	2021	36	5	1065
J	Schultz, L				Schultz, Leonard			Can Efficient Smoke Evacuation Limit Aerosolization of Bacteria?	AORN JOURNAL			English	Article						diathermy plume; electrosurgical smoke; surgical site infections; surgical smoke evacuation; bacterial aerosols	SURGICAL SITE INFECTION; GENERAL-SURGERY; NOSOCOMIAL INFECTIONS; OPERATING-ROOM; PLUME	Preventing surgical site infections requires knowledge of the sources of wound contamination. One possible source of wound contamination is bacteria aerosolized in diathermy plume (ie, surgical smoke). This study used an experimental model of porcine tissue embedded with Serratia marcescens to determine the extent of viable bacteria present in surgical plume. The results showed that only blended …	[Schultz, Leonard] Nascent Surg LLC, Eden Prairie, MN USA; [Schultz, Leonard] Univ Minnesota, Dept Surg, Minneapolis, MN 55455 USA; [Schultz, Leonard] Squair & MiniSquair, Minneapolis, MN USA	University of Minnesota System; University of Minnesota Twin Cities	Schultz, L (通讯作者)，Nascent Surg LLC, Eden Prairie, MN USA.								26	21	22	1	11	WILEY	HOBOKEN	111 RIVER ST, HOBOKEN 07030-5774, NJ USA	0001-2092	1878-0369		AORN J	AORN J.	JUL	2015	102	1	7
J	Huang, JW; Gao, Y; Zhuo, HY; Zhang, J; Ma, XL				Huang Jingwen; Gao Yuan; Zhuo Hongyu; Zhang Jing; Ma Xuelei			Can ionization mass spectrometry coupled with ultrasonic scalpel a fine detection method for intraoperative pathological analysis?	MEDICAL HYPOTHESES			English	Article							FROZEN-SECTIONS; TOTAL THYROIDECTOMY; MARGINS; LASER	Ionization mass spectrometry (IMS) has been reported to detect surgical smoke component and analyze the distribution of phospholipids found in the smoke. Based on the previous studies, electrosurgical and laser knife coupled IMS has been reported to assess pathogenic diagnosis such as tumor malignancy and to guide tumor resection such as real-time surgical margin control. In addition, US operatio…	[Ma Xuelei] Sichuan Univ, West China Med Sch, West China Hosp, State Key Lab Biotherapy & Canc Ctr, Chengdu, Peoples R China; [Huang Jingwen; Gao Yuan; Zhang Jing] Sichuan Univ, West China Hosp, West China Med Sch, Chengdu, Peoples R China; [Zhuo Hongyu; Ma Xuelei] Sichuan Univ, West China Hosp, Ctr Canc, Chengdu, Peoples R China	Sichuan University; Sichuan University; Sichuan University	Ma, XL (通讯作者)，West China Hosp, Med Oncol, 37 Guoxuexiang St, Chengdu 610000, Peoples R China.	drmaxuelei@gmail.com							15	3	3	0	11	CHURCHILL LIVINGSTONE	EDINBURGH	JOURNAL PRODUCTION DEPT, ROBERT STEVENSON HOUSE, 1-3 BAXTERS PLACE, LEITH WALK, EDINBURGH EH1 3AF, MIDLOTHIAN, SCOTLAND	0306-9877	1532-2777		MED HYPOTHESES	Med. Hypotheses	MAY	2015	84	5	509
J	Kruger, CM; Kramer, A; Turler, A; Riediger, H				Krueger, Colin M.; Kramer, Axel; Tuerler, Andreas; Riediger, Hartwig			Can surgery follow the dictates of the pandemic keep your distance? Requirements with COVID-19 for hygiene, resources and the team	GMS HYGIENE AND INFECTION CONTROL			English	Article						COVID 19; infection prevention; surgical team; personal protective equipment; ventilation; surgery procedure; insufflation; robotics	PNEUMOPERITONEUM	Since the beginning of the pandemic, there have been restrictions in the daily care of surgical patients - both elective and emergency. Readying supply capacities and establishing isolation areas and areas for suspected cases in the clinics have led to keeping beds free for treating (suspected) COVID-19 cases. It was therefore necessary to temporarily postpone elective surgery. Now, elective care…	[Krueger, Colin M.] Immanuel Klinikum Rudersdorf, Abt Chirurg, Zentrum Robot, Seebad 82-83, D-15565 Rudersdorf, Germany; [Kramer, Axel] Univ Med Greifswald, Inst Hyg & Umweltmed, Greifswald, Germany; [Tuerler, Andreas] Johanniter Kliniken Bonn, Abt Viszeralchirurg, Bonn, Germany; [Riediger, Hartwig] Vivantes Humboldt Klinikum, Dept Chirurg, Berlin, Germany	Greifswald Medical School; Free University of Berlin; Humboldt University of Berlin; Charite Universitatsmedizin Berlin	Kruger, CM (通讯作者)，Immanuel Klinikum Rudersdorf, Abt Chirurg, Zentrum Robot, Seebad 82-83, D-15565 Rudersdorf, Germany.	colin.m.krueger@immanuelalbertinen.de	Riediger, Hartwig/ADB-9707-2022	Riediger, Hartwig/0000-0003-2615-8853					26	1	1	0	1	GERMAN MEDICAL SCIENCE-GMS	DUESSELDORF	UBIERSTRASSE 20, DUESSELDORF, 40223, GERMANY	2196-5226			GMS HYG INFECT CONTR	GMD Hyg. Infect. Control	45141	2020	15
J	Tseng, HS; Liu, SP; Uang, SN; Yang, LR; Lee, SC; Liu, YJ; Chen, DR				Tseng, Hsin-Shun; Liu, Shi-Ping; Uang, Shi-Nian; Yang, Li-Ru; Lee, Shien-Chih; Liu, Yao-Jen; Chen, Dar-Ren			Cancer risk of incremental exposure to polycyclic aromatic hydrocarbons in electrocautery smoke for mastectomy personnel	WORLD JOURNAL OF SURGICAL ONCOLOGY			English	Article						Cancer risk; Electrocautery smoke; Polycyclic aromatic hydrocarbons; Surgical staff; Toxicity equivalency factor	TOXIC EQUIVALENCY FACTORS; SURGICAL SMOKE; PAPILLOMAVIRUS; ENVIRONMENT; POLLUTION; PLUME; CELLS; PAHS; AIR; DNA	Background: Electrocautery applications in surgical operations produce evasive odorous smoke in the cleanest operation rooms. Because of the incomplete combustion of electrical current in the tissues and blood vessels during electrocautery applications, electrocautery smoke (ES) containing significant unknown chemicals and biological forms is released. The potential hazards and cancer risk should…	[Tseng, Hsin-Shun; Chen, Dar-Ren] Changhua Christian Hosp, Comprehens Breast Canc Ctr, Changhua 50006, Taiwan; [Liu, Shi-Ping] Fu Jen Catholic Univ, Dept Publ Hlth, New Taipei 24205, Taiwan; [Uang, Shi-Nian; Yang, Li-Ru; Lee, Shien-Chih; Liu, Yao-Jen] Council Labor Affairs, Inst Occupat Safety & Hlth, New Taipei 22143, Taiwan	Changhua Christian Hospital; Fu Jen Catholic University	Liu, SP (通讯作者)，Fu Jen Catholic Univ, Dept Publ Hlth, 510 Zhongzheng Rd, New Taipei 24205, Taiwan.	ph1005@mail.fju.edu.tw; darren_chen@cch.org.tw			Changhua Christian Hospital; Institute of Occupational Safety and Health, Council of Labor Affairs in Taiwan	Changhua Christian Hospital; Institute of Occupational Safety and Health, Council of Labor Affairs in Taiwan	This study was supported by Changhua Christian Hospital and Institute of Occupational Safety and Health, Council of Labor Affairs in Taiwan. Editorial support was provided by Ms. Yu-Fen Wang, M. S.		21	34	36	2	10	BIOMED CENTRAL LTD	LONDON	236 GRAYS INN RD, FLOOR 6, LONDON WC1X 8HL, ENGLAND	1477-7819			WORLD J SURG ONCOL	World J. Surg. Oncol.	44961	2014	12
J	Bratu, AM; Petrus, M; Patachia, M; Dumitras, DC				Bratu, Ana M.; Petrus, Mioara; Patachia, Mihai; Dumitras, Dan C.			CARBON DIOXIDE AND WATER VAPORS DETECTION FROM SURGICAL SMOKE BY LASER PHOTOACOUSTIC SPECTROSCOPY	UNIVERSITY POLITEHNICA OF BUCHAREST SCIENTIFIC BULLETIN-SERIES A-APPLIED MATHEMATICS AND PHYSICS			English	Article						Laser photoacoustic spectroscopy; photoacoustic cell parameters; surgical smoke; carbon dioxide; water vapors		Laser photoacoustic spectroscopy (LPAS) is a very powerful technique capable of measuring trace gas concentration from multicomponent mixtures with high accuracy. Technical details of the setup together with the latest performance parameters are presented. The real-time nature, high selectivity and sensitivity of LPAS detection allow the investigation of gases at low concentrations. New investiga…	[Bratu, Ana M.] Natl Inst Laser Plasma & Radiat Phys, Dept Laser, CSIII, Bucharest, Romania; [Petrus, Mioara; Patachia, Mihai] Natl Inst Laser Plasma & Radiat Phys, Dept Laser, CS, Bucharest, Romania; [Dumitras, Dan C.] Natl Inst Laser Plasma & Radiat Phys, Dept Laser, CSI, Bucharest, Romania	National Institute for Laser, Plasma & Radiation Physics - Romania; National Institute for Laser, Plasma & Radiation Physics - Romania; National Institute for Laser, Plasma & Radiation Physics - Romania	Bratu, AM (通讯作者)，Natl Inst Laser Plasma & Radiat Phys, Dept Laser, CSIII, Bucharest, Romania.	dan.dumitras@inflpr.ro		Bratu, Ana-Maria/0000-0002-4407-0292					25	3	4	0	9	UNIV POLITEHNICA BUCHAREST, SCI BULL	BUCURESTI	SPLAIUL INDEPENDENTEI 313, SECTOR 6, BUCURESTI, 060042, ROMANIA	1223-7027			U POLITEH BUCH SER A	Univ. Politeh. Buchar. Sci. Bull.-Ser. A-Appl. Math. Phys.		2013	75	2	139
J	Ragde, SF; Jorgensen, RB; Foreland, S				Ragde, Siri Fenstad; Jorgensen, Rikke Bramming; Foreland, Solveig			Characterisation of Exposure to Ultrafine Particles from Surgical Smoke by Use of a Fast Mobility Particle Sizer	ANNALS OF OCCUPATIONAL HYGIENE			English	Article						diathermy; electrosurgery; Fast Mobility Particle Sizer; mixed-effect linear model; nanoparticles; personal exposure assessment; predictors (determinants) of exposure; surgical smoke; surgery	ELECTROCAUTERY SMOKE; OPERATING-THEATER; ELECTROSURGERY; DEPOSITION; DIATHERMY; DISEASE; SURGERY; NUMBER; LASER; FINE	Electrosurgery is a method based on a high frequency current used to cut tissue and coagulate small blood vessels during surgery. Surgical smoke is generated due to the heat created by electrosurgery. The carcinogenic potential of this smoke was assumed already in the 1980's and there has been a growing interest in the potential adverse health effects of exposure to the particles in surgical smok…	[Ragde, Siri Fenstad; Foreland, Solveig] Univ Trondheim Hosp, St Olavs Hosp, Dept Occupat Med, Harald Hardrades Gt 14, N-7030 Trondheim, Norway; [Ragde, Siri Fenstad] Norwegian Univ Sci & Technol, Dept Lab Med Childrens & Womens Hlth, Erling Skjalgson Gt 1, N-7030 Trondheim, Norway; [Jorgensen, Rikke Bramming] Norwegian Univ Sci & Technol, Dept Ind Econ & Technol Management, N-7491 Trondheim, Nor…	Norwegian University of Science & Technology (NTNU); Norwegian University of Science & Technology (NTNU); Norwegian University of Science & Technology (NTNU); Norwegian University of Science & Technology (NTNU)	Ragde, SF (通讯作者)，Univ Trondheim Hosp, St Olavs Hosp, Dept Occupat Med, Harald Hardrades Gt 14, N-7030 Trondheim, Norway.;Ragde, SF (通讯作者)，Norwegian Univ Sci & Technol, Dept Lab Med Childrens & Womens Hlth, Erling Skjalgson Gt 1, N-7030 Trondheim, Norway.	siri.fenstad.ragde@stolav.no		Jorgensen, Rikke Bramming/0000-0002-5570-7359					42	29	31	8	34	OXFORD UNIV PRESS	OXFORD	GREAT CLARENDON ST, OXFORD OX2 6DP, ENGLAND	0003-4878	1475-3162		ANN OCCUP HYG	Ann. Occup. Hyg.	AUG	2016	60	7	860
J	Robertson, D; Sterke, F; van Weteringen, W; Arezzo, A; Mintz, Y; Nickel, F; Horeman, T				Robertson, Daniel; Sterke, Frank; van Weteringen, Willem; Arezzo, Alberto; Mintz, Yoav; Nickel, Felix; Horeman, Tim		Technology Comm European Assoc End	Characterisation of trocar associated gas leaks during laparoscopic surgery	SURGICAL ENDOSCOPY AND OTHER INTERVENTIONAL TECHNIQUES			English	Article						Surgical safety; Surgical smoke; Laparoscopic equipment; Gas leak; Carbon dioxide	SURGICAL SMOKE; STAFF; RISK	Background During laparoscopy, the abdominal cavity is insufflated with carbon dioxide (CO2) that could become contaminated with viruses and surgical smoke. Medical staff is potentially exposed when this gas leaks into the operating room through the instruments and past trocar valves. No detailed studies currently exist that have quantified these leakage pathways. Therefore, the goal of this stud…	[Robertson, Daniel; Sterke, Frank; Horeman, Tim] Delft Univ Technol, Delft Univ Technol, Fac Mech Engn, Dept Biomech Engn, Mekelweg 2, NL-2628 CD Delft, Netherlands; [Sterke, Frank; van Weteringen, Willem] Univ Med Ctr Rotterdam, Erasmus MC Sophia Childrens Hosp, Dept Paediat Surg, Rotterdam, Netherlands; [Arezzo, Alberto] Univ Torino, Dept Surg Sci, Turin, Italy; [Mintz, Yoav] Hadassah Hebrew Un…	Delft University of Technology; Erasmus University Rotterdam; Erasmus MC; University of Turin; Hebrew University of Jerusalem; Hadassah University Medical Center; Hebrew University of Jerusalem; Ruprecht Karls University Heidelberg	Robertson, D (通讯作者)，Delft Univ Technol, Delft Univ Technol, Fac Mech Engn, Dept Biomech Engn, Mekelweg 2, NL-2628 CD Delft, Netherlands.	p.d.robertson@tudelft.nl		Sterke, Frank/0000-0002-7194-491X; Arezzo, Alberto/0000-0002-2110-4082; Robertson, Daniel/0000-0002-3373-5113; Mintz, Yoav/0000-0002-5101-7449; Nickel, Felix/0000-0001-6066-8238	TU Delft Covid-19 Response Fund; Covid-19 Fund of the European Association for Endoscopic Surgery (EAES)	TU Delft Covid-19 Response Fund; Covid-19 Fund of the European Association for Endoscopic Surgery (EAES)	This study was funded by the TU Delft Covid-19 Response Fund and the Covid-19 Fund of the European Association for Endoscopic Surgery (EAES).		14	3	3	0	1	SPRINGER	NEW YORK	ONE NEW YORK PLAZA, SUITE 4600, NEW YORK, NY, UNITED STATES	0930-2794	1432-2218		SURG ENDOSC	Surg. Endosc.	JUN	2022	36	6	4542
J	Nishidate, T; Saito, K				Nishidate, Tsugumi; Saito, Kazuyuki			Characteristics of an antenna generating a localized heating region for robotic surgery	IEICE ELECTRONICS EXPRESS			English	Article						surgical energy device; microwave; surgical smoke; SAR; current distribution	SURGICAL SMOKE; MICROWAVE; ELECTROSURGERY	Microwave energy devices can coagulate biological tissues without generating surgical smoke. Therefore, we proposed the double-loop antenna for miniaturization and generating a localized heating to adapt microwave energy device for robotic surgery. The double-loop antenna consists of a double-loop and rod for changing the total antenna length. In order to evaluate the heating characteristics of o…	[Nishidate, Tsugumi] Chiba Univ, Grad Sch Sci & Engn, Inage Ku, 1-33 Yayoi Cho, Chiba 2638522, Japan; [Saito, Kazuyuki] Chiba Univ, Ctr Frontier Med Engn, Inage Ku, 1-33 Yayoi Cho, Chiba 2638522, Japan	Chiba University; Chiba University	Nishidate, T (通讯作者)，Chiba Univ, Grad Sch Sci & Engn, Inage Ku, 1-33 Yayoi Cho, Chiba 2638522, Japan.	21wm4218@student.gs.chiba-u.jp			[19K04507]		This work was supported in part by Grants-in Aid for Scientific Research 19K04507.		30	0	0	1	3	IEICE-INST ELECTRONICS INFORMATION COMMUNICATION ENGINEERS	TOKYO	KIKAI-SHINKO-KAIKAN BLDG, 3-5-8, SHIBA-KOEN, MINATO-KU, TOKYO, 105-0011, JAPAN	1349-2543			IEICE ELECTRON EXPR	IEICE Electron. Express	45132	2022	19	14
J	Karjalainen, M; Kontunen, A; Saari, S; Ronkko, T; Lekkala, J; Roine, A; Oksala, N	Karjalainen, M; Kontunen, A; Saari, S; Ronkko, T; Lekkala, J; Roine, A; Oksala, N	Karjalainen, M; Kontunen, A; Saari, S; Ronkko, T; Lekkala, J; Roine, A; Oksala, N	Karjalainen, M; Kontunen, A; Saari, S; Ronkko, T; Lekkala, J; Roine, A; Oksala, N	Karjalainen, Markus; Kontunen, Anton; Saari, Sampo; Ronkko, Topi; Lekkala, Jukka; Roine, Antti; Oksala, Niku			The characterization of surgical smoke from various tissues and its implications for occupational safety	PLOS ONE			English	Article							OPERATING-ROOM; PARTICULATE MATTER; AIR-POLLUTION; TERM EXPOSURE; RISK; PARTICLE; LUNG; COMPONENTS; CLEARANCE; EXHAUST	Electrosurgery produces surgical smoke. Different tissues produce different quantities and types of smoke, so we studied the particle characteristics of this surgical smoke in order to analyze the implications for the occupational health of the operation room personnel. We estimated the deposition of particulate matter (PM) from surgical smoke on the respiratory tract of operation room personnel …	[Karjalainen, Markus; Kontunen, Anton; Lekkala, Jukka] Tampere Univ Technol, BioMediTech Inst, Tampere, Finland; [Karjalainen, Markus; Kontunen, Anton; Lekkala, Jukka] Tampere Univ Technol, Fac Biomed Sci & Engn, Tampere, Finland; [Saari, Sampo; Ronkko, Topi] Tampere Univ Technol, Aerosol Phys, Fac Nat Sci, Tampere, Finland; [Roine, Antti] Hatanpaa Hosp, Dept Surg, Tampere, Finland; [Oksala, Niku…	Tampere University; Tampere University; Tampere University; Tampere University; Tampere University Hospital; Tampere University	Karjalainen, M (通讯作者)，Tampere Univ Technol, BioMediTech Inst, Tampere, Finland.;Karjalainen, M (通讯作者)，Tampere Univ Technol, Fac Biomed Sci & Engn, Tampere, Finland.	markus.karjalainen@tut.fi	Roine, Antti/AAU-5071-2020; Lekkala, Jukka/G-4263-2014	Roine, Antti/0000-0002-1811-2671; Ronkko, Topi/0000-0002-1555-3367; Kontunen, Anton/0000-0002-2220-1351; Lekkala, Jukka/0000-0001-9293-2240	Finnish Foundation for Technology Promotion (TES); Tampereen Tuberkuloosisaatio (Tampere Tuberculosis Foundation); Emil Aaltonen foundation; Pirkanmaan sairaanhoitopiiri (PSHP) [9s045, 1511303, 9T044, 9U042, 150618, 9V044]	Finnish Foundation for Technology Promotion (TES); Tampereen Tuberkuloosisaatio (Tampere Tuberculosis Foundation); Emil Aaltonen foundation; Pirkanmaan sairaanhoitopiiri (PSHP)	This study was supported by grants from following foundations: Finnish Foundation for Technology Promotion (TES) to M.K., Tampereen Tuberkuloosisaatio (Tampere Tuberculosis Foundation), Emil Aaltonen foundation, and Pirkanmaan sairaanhoitopiiri (PSHP) grants 9s045, 1511303, 9T044, 9U042, 150618, and 9V044 to N. O., which were used partially for salaries for authors M.K. and A.K. The funders had n…		37	48	49	1	14	PUBLIC LIBRARY SCIENCE	SAN FRANCISCO	1160 BATTERY STREET, STE 100, SAN FRANCISCO, CA 94111 USA	1932-6203			PLOS ONE	PLoS One	45028	2018	13	4
J	Li, CI; Pai, JY; Chen, CH				Li, Chun-, I; Pai, Jar-Yuan; Chen, Chih-Hsuan			Characterization of smoke generated during the use of surgical knife in laparotomy surgeries	JOURNAL OF THE AIR & WASTE MANAGEMENT ASSOCIATION			English	Article							MORTALITY; EXPOSURE; SURGEONS	The staff in hospitals is the high-risk group affected by indoor air pollution for operational reasons. However, there is a lack of relevant information and research on surgical smoke in Taiwan. This study analyses the substance of the smoke and develops relative strategies to prevent harm from the working place. This study aims to evaluate the surgical smoke generated during laparotomy and lapar…	[Li, Chun-, I] Chang Bing Show Chwan Mem Hosp, Dept Otorhinolaryngol, Changhua, Taiwan; [Pai, Jar-Yuan; Chen, Chih-Hsuan] Chun Shan Med Univ, Dept Otorhinolaryngol, Taichung, Taiwan; [Pai, Jar-Yuan] Chun Shan Med Univ Hosp, Taichung, Taiwan	Chang Bing Show Chwan Memorial Hospital; Chung Shan Medical University	Pai, JY (通讯作者)，Chun Shan Med Univ, 110,Sec 1,Jianguo N Rd, Taichung 40201, Taiwan.	chuni039039@gmail.com; jerrypai7@gmail.com; allenpai7@gmail.com		Chen, Chih-Hsuan/0000-0001-8527-0517	Chang Bing Show Chwan Memorial Hospital [CSMU-SHOW-106-2]; Ministry of Health and Welfare, Taiwan	Chang Bing Show Chwan Memorial Hospital; Ministry of Health and Welfare, Taiwan	This work was partially supported by CSMU-SHOW-106-2; Chang Bing Show Chwan Memorial Hospital; and Ministry of Health and Welfare, Taiwan.		32	55	63	1	1	TAYLOR & FRANCIS INC	PHILADELPHIA	530 WALNUT STREET, STE 850, PHILADELPHIA, PA 19106 USA	1096-2247	2162-2906		J AIR WASTE MANAGE	J. Air Waste Manage. Assoc.	44988	2020	70	3	324
J	Hinz, KP; Gelhausen, E; Schafer, KC; Takats, Z; Spengler, B				Hinz, K. -P.; Gelhausen, E.; Schaefer, K. -C.; Takats, Z.; Spengler, B.			Characterization of surgical aerosols by the compact single-particle mass spectrometer LAMPAS 3	ANALYTICAL AND BIOANALYTICAL CHEMISTRY			English	Article						Mass spectrometry; Single-particle analysis; In situ tissue analysis; Surgical aerosols	AIRBORNE PARTICLES; LASER-DESORPTION/IONIZATION; BIOLOGICAL TISSUES; IN-SITU; IDENTIFICATION; IONS	A new method is presented using an optical particle counter and the compact mobile laser mass spectrometer LAMPAS 3 for in situ analysis of single particles generated by electrosurgical dissection of biological tissues. The instrumental performance is demonstrated for analysing aerosol particles formed during rapid thermal evaporation of porcine liver and porcine kidney tissues. Particle number c…	[Hinz, K. -P.; Gelhausen, E.; Schaefer, K. -C.; Takats, Z.; Spengler, B.] Univ Giessen, Inst Inorgan & Analyt Chem, D-35392 Giessen, Germany	Justus Liebig University Giessen	Spengler, B (通讯作者)，Univ Giessen, Inst Inorgan & Analyt Chem, D-35392 Giessen, Germany.	bernhard.spengler@anorg.chemie.uni-giessen.de	Schaefer, Karl C/O-1660-2015; Cockshutt, Naomi/AAJ-2721-2020; Spengler, Bernhard/A-9497-2012	Spengler, Bernhard/0000-0003-0179-5653	Deutsche Forschungsgemeinschaft (DFG) [HI 857/4-1]; State of Hesse, Germany	Deutsche Forschungsgemeinschaft (DFG)(German Research Foundation (DFG)); State of Hesse, Germany	This work was supported by the Deutsche Forschungsgemeinschaft (DFG), grant no. HI 857/4-1, and by the research programme Landes-Offensive zur Entwicklung Wissenschaftlich-oekonomischer Exzellenz-LOEWE, research focus AmbiProbe, State of Hesse, Germany.		19	9	12	1	32	SPRINGER HEIDELBERG	HEIDELBERG	TIERGARTENSTRASSE 17, D-69121 HEIDELBERG, GERMANY	1618-2642			ANAL BIOANAL CHEM	Anal. Bioanal. Chem.	DEC	2011	401	10	3165
J	Tan, WJ; Zhu, HY; Zhang, NN; Dong, DH; Wang, SP; Ren, FG; Xiang, JX; Wu, RQ; Lv, Y				Tan, Wenjun; Zhu, Haoyang; Zhang, Nana; Dong, Dinghui; Wang, Shanpei; Ren, Fenggang; Xiang, Junxi; Wu, Rongqian; Lv, Yi			Characterization of the PM2.5 concentration in surgical smoke in different tissues during hemihepatectomy and protective measures	ENVIRONMENTAL TOXICOLOGY AND PHARMACOLOGY			English	Article						Hemihepatectomy; PM2.5 concentration; Electrosurgical knife; Surgical smoke; Medical mask; Ultrasonic scalpel	OPERATING-ROOM; AIR; EXPOSURE; SURGEONS; RISKS; CHINA; LASER	The characteristics of the PM2.5 concentration in surgical smoke produced by operating on different human tissues during hemihepatectomy were explored to provide a reference for protective measures. Our results showed that the highest concentration of PM2.5 produced by the electrosurgical knife was the liver tissue, followed by muscle, adipose, and vascular tissue. When the single-layer disposabl…	[Tan, Wenjun; Zhu, Haoyang; Dong, Dinghui; Wang, Shanpei; Ren, Fenggang; Xiang, Junxi; Wu, Rongqian; Lv, Yi] Xi An Jiao Tong Univ, Dept Hepatobiliary Surg, Affiliated Hosp 1, Xian 710061, Shaanxi, Peoples R China; [Tan, Wenjun; Zhu, Haoyang; Dong, Dinghui; Wang, Shanpei; Ren, Fenggang; Xiang, Junxi; Wu, Rongqian; Lv, Yi] Xi An Jiao Tong Univ, Inst Adv Surg Tech & Engn, Xian 710061, Shaanxi, Peopl…	Xi'an Jiaotong University; Xi'an Jiaotong University; Xi'an Jiaotong University	Lv, Y (通讯作者)，Xi An Jiao Tong Univ, Dept Hepatobiliary Surg, Affiliated Hosp 1, Xian 710061, Shaanxi, Peoples R China.	luyi169@126.com	Xiang, Junxi/C-7400-2011; Ren, Fenggang/A-1942-2015; Wu, Rongqian/I-3614-2012; wang, shanpei/ISU-0888-2023	Xiang, Junxi/0000-0002-7772-3261; Ren, Fenggang/0000-0002-9239-9279; Wu, Rongqian/0000-0003-0993-4531;	First Affiliated Hospital of Xian Jiaotong University fund [2017 HL-14]; Natural Science Foundation of China	First Affiliated Hospital of Xian Jiaotong University fund; Natural Science Foundation of China(National Natural Science Foundation of China (NSFC))	This work was financially supported by First Affiliated Hospital of Xian Jiaotong University fund (No. 2017 HL-14), and Natural Science Foundation of China (No.IRT-16R57).		39	10	10	2	12	ELSEVIER	AMSTERDAM	RADARWEG 29, 1043 NX AMSTERDAM, NETHERLANDS	1382-6689	1872-7077		ENVIRON TOXICOL PHAR	Environ. Toxicol. Pharmacol.	NOV	2019	72
J	Gianella, M; Sigrist, MW				Gianella, Michele; Sigrist, Markus W.			Chemical analysis of surgical smoke by infrared laser spectroscopy	APPLIED PHYSICS B-LASERS AND OPTICS			English	Article							VOLATILE ORGANIC-COMPOUNDS; WASTE-GAS EXPOSURE; HIGH-FREQUENCY ELECTROSURGERY; BLOOD-CONTAINING AEROSOLS; OPERATING-ROOM PERSONNEL; QUANTUM CASCADE LASERS; NITROUS-OXIDE; OCCUPATIONAL-EXPOSURE; DIODE-LASER; LARYNGEAL PAPILLOMATOSIS	The chemical composition of surgical smoke, a gaseous by-product of some surgical devices-lasers, drills, vessel sealing devices-is of great interest due to the many toxic components that have been found to date. For the first time, surgical smoke samples collected during routine keyhole surgery were analyzed with infrared laser spectroscopy. Traces (ppm range) of methane, ethane, ethylene, carbo…	[Gianella, Michele; Sigrist, Markus W.] ETH, Inst Quantum Elect, Laser Spect & Sensing Lab, CH-8093 Zurich, Switzerland	Swiss Federal Institutes of Technology Domain; ETH Zurich	Sigrist, MW (通讯作者)，ETH, Inst Quantum Elect, Laser Spect & Sensing Lab, Schafmattstr 16, CH-8093 Zurich, Switzerland.	sigristm@phys.ethz.ch	Gianella, Michele/AAC-9072-2020	Gianella, Michele/0000-0002-7569-5850	Swiss National Science Foundation (SNSF); ETH Zurich	Swiss National Science Foundation (SNSF)(Swiss National Science Foundation (SNSF)); ETH Zurich(ETH Zurich)	We thank D. Hahnloser, University Hospital Zurich, for the fruitful collaboration. We also thank Nanoplus GmbH for providing the laser diode for the carbon monoxide measurements. Financial support from the Swiss National Science Foundation (SNSF) and ETH Zurich is gratefully acknowledged.		81	6	6	1	38	SPRINGER	NEW YORK	233 SPRING ST, NEW YORK, NY 10013 USA	0946-2171			APPL PHYS B-LASERS O	Appl. Phys. B-Lasers Opt.	NOV	2012	109	3	485
J	Morimoto, G; Kawahira, H; Takayama, S; Lefor, AK				Morimoto, Gaku; Kawahira, Hiroshi; Takayama, Seiichiro; Lefor, Alan Kawarai			Chemical Components of Smoke Produced From Versatile Training Tissue Models Using Electrocautery	SIMULATION IN HEALTHCARE-JOURNAL OF THE SOCIETY FOR SIMULATION IN HEALTHCARE			English	Article						Surgical simulation; surgical smoke; surgical training model	SURGICAL SMOKE; OPERATING-ROOM; PERSONNEL; RISK	Introduction While exposure of surgeons and other staff to surgical smoke is an increasing health risk concern, there is a similar risk for users in surgical simulation and training. This study was undertaken to determine the chemical composition of smoke produced from a novel training model, Versatile Training Tissue (VTT), which is used for surgical simulation and training, and to compare this …	[Morimoto, Gaku; Takayama, Seiichiro] KOTOBUKI Med Inc, 190-2 Ukizuka, Yashio, Saitama 3400835, Japan; [Kawahira, Hiroshi] Jichi Med Univ, Med Simulat Ctr, Shimotsuke, Tochigi, Japan; [Lefor, Alan Kawarai] Jichi Med Univ, Dept Surg, Shimotsuke, Tochigi, Japan	Jichi Medical University; Jichi Medical University	Morimoto, G (通讯作者)，KOTOBUKI Med Inc, 190-2 Ukizuka, Yashio, Saitama 3400835, Japan.	gaku@kotobukimedical.com							14	1	1	0	0	LIPPINCOTT WILLIAMS & WILKINS	PHILADELPHIA	TWO COMMERCE SQ, 2001 MARKET ST, PHILADELPHIA, PA 19103 USA	1559-2332	1559-713X		SIMUL HEALTHC	Simul. Healthc.	FEB	2022	17	1	29
J	Hsu, FLT; Ho, TW; Chang, C; Wu, JM; Lin, MT				Hsu, Francis Li-Tien; Ho, Te-Wei; Chang, Christopher; Wu, Jin-Ming; Lin, Ming-Tsan			Chemical composition of smoke produced by open versus laparoscopic surgery for cholecystectomy	HPB			English	Article							HUMAN-PAPILLOMAVIRUS DNA; SURGICAL SMOKE; OPERATING-ROOM; CAUTERY; DISEASE; VIRUS	Background: Smoke produced by traditional open surgery (TOS) has long been considered hazardous to medical staff. Compared with TOS, minimally invasive surgery under carbon dioxide pneumoperitoneum is associated with a faster recovery and less wound pain. However, the impact of oxygendeficient environment on the chemical contents of smoke has not been comprehensively assessed. Methods: This resea…	[Hsu, Francis Li-Tien; Ho, Te-Wei; Wu, Jin-Ming; Lin, Ming-Tsan] Natl Taiwan Univ, Natl Taiwan Univ Hosp, Dept Surg, Taipei, Taiwan; [Hsu, Francis Li-Tien; Ho, Te-Wei; Wu, Jin-Ming; Lin, Ming-Tsan] Natl Taiwan Univ, Coll Med, Taipei, Taiwan; [Chang, Christopher] Brown Univ, Program Liberal Med Educ PLME, Providence, RI USA; [Chang, Christopher] Brown Univ, Dept Mol Biol Cell Biol & Biochem, Provi…	National Taiwan University; National Taiwan University Hospital; National Taiwan University; Brown University; Brown University; National Taiwan University; National Taiwan University Hospital	Wu, JM (通讯作者)，Natl Taiwan Univ Hosp, Dept Surg, 7 Chung Shan South Rd, Taipei 10002, Taiwan.	wujm0531@ntu.edu.tw	Ho, Te-Wei/F-1309-2015; Wu, Jin-Ming/D-9370-2013	Ho, Te-Wei/0000-0002-4371-6936; Wu, Jin-Ming/0000-0002-1821-239X; LIN, MING-TSAN/0000-0001-7313-7057	NTU BioMedical Park Hospital [110BIH 005]; Ministry of Science and Technology [1092221-E-002-174]	NTU BioMedical Park Hospital; Ministry of Science and Technology(Ministry of Science, ICT & Future Planning, Republic of KoreaSpanish Government)	This study was supported by grant from NTU BioMedical Park Hospital (110BIH 005) and grants from the Ministry of Science and Technology (Numbers 1092221-E-002-174), Taiwan, which had no role in study design, data collection and analysis, decision to publish, or preparation of the manuscript.		22	0	0	1	4	ELSEVIER SCI LTD	OXFORD	THE BOULEVARD, LANGFORD LANE, KIDLINGTON, OXFORD OX5 1GB, OXON, ENGLAND	1365-182X	1477-2574		HPB	HPB	AUG	2022	24	8	1335
J	Dobrogowski, M; Wesolowski, W; Kucharska, M; Sapota, A; Pomorski, LS				Dobrogowski, Milosz; Wesolowski, Wiktor; Kucharska, Malgorzata; Sapota, Andrzej; Pomorski, Lech Sylwester			Chemical composition of surgical smoke formed in the abdominal cavity during laparoscopic cholecystectomy - Assessment of the risk to the patient	INTERNATIONAL JOURNAL OF OCCUPATIONAL MEDICINE AND ENVIRONMENTAL HEALTH			English	Article						Risk factor; Surgical smoke; Xenobiotics; Absorbtion; Urine analysis; Laparoscopy	NON-HODGKIN-LYMPHOMA; OF-THE-LITERATURE; OCCUPATIONAL-EXPOSURE; UNMETABOLIZED VOCS; BENZENE EXPOSURE; TOLUENE; BIOMARKERS; SURGERY; URINE; LEUKEMIA	The aim of this study was to assess the exposure of patients to organic substances produced and identified in surgical smoke formed in the abdominal cavity during laparoscopic cholecystectomy. Identification of these substances in surgical smoke was performed by the use of gas chromatography-mass spectrometry (GC-MS) with selective ion monitoring (SIM). The selected biomarkers of exposure to surg…	[Dobrogowski, Milosz; Pomorski, Lech Sylwester] Med Univ Lodz, Dept Gen & Oncol Surg, Lodz, Poland; [Wesolowski, Wiktor; Kucharska, Malgorzata] Nofer Inst Occupat Med, Dept Chem Hazard, Lodz, Poland; [Sapota, Andrzej] Med Univ Lodz, Dept Toxicol, Lodz, Poland	Medical University Lodz; Nofer Institute of Occupational Medicine; Medical University Lodz	Dobrogowski, M (通讯作者)，Dept Gen & Oncol Surg, Parzeczewska 35, PL-95100 Zgierz, Poland.	miloszd@onet.pl	Kucharska, Malgorzata/G-4758-2010	pomorski, lech/0000-0003-1221-2708; Kucharska, Malgorzata/0000-0001-6885-123X	National Science Centre, Poland [1767/B/P01/2010/39]	National Science Centre, Poland(National Science Centre, Poland)	The study was supported by the grant 1767/B/P01/2010/39 from the National Science Centre, Poland. Manager of grant: prof. Lech Sylwester Pomorski.		30	27	30	5	21	NOFER INST OCCUPATIONAL MEDICINE, POLAND	LODZ	SW TERESY 8, LODZ, 91-348, POLAND	1232-1087	1896-494X		INT J OCCUP MED ENV	Int. J. Occup. Med. Environ. Health	APR	2014	27	2	314
J	Krones, CJ; Conze, J; Hoelzl, F; Stumpf, M; Klinge, U; Moller, M; Dott, W; Schumpelick, V; Hollender, J				Krones, C. J.; Conze, J.; Hoelzl, F.; Stumpf, M.; Klinge, U.; Moeller, M.; Dott, W.; Schumpelick, V.; Hollender, J.			Chemical composition of surgical smoke produced by electrocautery, harmonic scalpel and argon beaming - a short study	EUROPEAN SURGERY-ACTA CHIRURGICA AUSTRIACA			English	Article						acrylamide; electrocautery; surgical smoke; harmonic scalpel; argon beamer	MAILLARD REACTION; ACRYLAMIDE; AIR	Background: The inhalation of aerosols during electrosurgery is part of daily surgical life. This study analyses the toxic and cancerogenic components of the aerosols. Methods: Electrocautery, harmonic scalpel and argon beaming were utilised in a pig model. The collected aerosols were analysed by gas chromatography coupled with mass spectrometry for acrylamide, aldehydes and ketones, volatile and…	[Krones, C. J.; Conze, J.; Hoelzl, F.; Stumpf, M.; Klinge, U.; Schumpelick, V.] Rhein Westfal TH Aachen, Dept Surg, D-52074 Aachen, Germany; [Moeller, M.; Dott, W.; Hollender, J.] Rhein Westfal TH Aachen, Inst Hyg & Environm Med, Aachen, Germany	RWTH Aachen University; RWTH Aachen University	Krones, CJ (通讯作者)，Rhein Westfal TH Aachen, Dept Surg, Pauwelsstr 30, D-52074 Aachen, Germany.	Ckrones@ukaachen.de	Hollender, Juliane/A-2145-2014	Hollender, Juliane/0000-0002-4660-274X					12	28	29	2	22	SPRINGER WIEN	WIEN	SACHSENPLATZ 4-6, PO BOX 89, A-1201 WIEN, AUSTRIA	1682-8631			EUR SURG	Eur. Surg.	APR	2007	39	2	118
J	Liu, Y; Zhao, MH; Shao, YQ; Yan, LZ; Zhu, XQ				Liu, Yi; Zhao, Menghuang; Shao, Yongqiang; Yan, Linzhi; Zhu, Xueqiong			Chemical composition of surgical smoke produced during the loop electrosurgical excision procedure when treating cervical intraepithelial neoplasia	WORLD JOURNAL OF SURGICAL ONCOLOGY			English	Article						Chemicals; LEEP; Surgical smoke; Evacuation devices; Healthcare worker	CO2 CONCENTRATIONS; POTENTIAL HAZARDS; OPERATING-ROOM; HEALTH; CRYOTHERAPY; EXPOSURE; SURGEONS; SCIENCE	BackgroundAs LEEP (loop electrosurgical excision procedure) is being increasingly used for the diagnosis and treatment of uterine cervical intraepithelial neoplasia, surgical smoke during LEEP has become an inevitable health issue. Therefore, in this study, exposure to the chemical substances in surgical smoke produced during LEEP was assessed.MethodsSmoke samples from patients with high-grade ce…	[Liu, Yi; Zhao, Menghuang; Yan, Linzhi; Zhu, Xueqiong] Wenzhou Med Univ, Affiliated Hosp 2, Dept Obstet & Gynecol, Ctr Uterine Canc Diag & Therapy Res Zhejiang Prov, Wenzhou 325027, Peoples R China; [Liu, Yi] Harvard Med Sch, Beth Israel Deaconess Med Ctr, Dept Pathol, Boston, MA 02215 USA; [Shao, Yongqiang] Wenzhou Ctr Dis Control & Prevent, Wenzhou, Peoples R China	Wenzhou Medical University; Harvard University; Beth Israel Deaconess Medical Center; Harvard Medical School	Zhu, XQ (通讯作者)，Wenzhou Med Univ, Affiliated Hosp 2, Dept Obstet & Gynecol, Ctr Uterine Canc Diag & Therapy Res Zhejiang Prov, Wenzhou 325027, Peoples R China.	zjwzzxq@163.com	zhu, xueqiong/U-1320-2019	zhu, xueqiong/0000-0002-8389-928X	Center for Uterine Cancer Diagnosis & Therapy Research of Zhejiang Province [JBZX-201803]	Center for Uterine Cancer Diagnosis & Therapy Research of Zhejiang Province	This work was supported by the grant from Center for Uterine Cancer Diagnosis & Therapy Research of Zhejiang Province (grant number: JBZX-201803).		38	5	5	2	4	BMC	LONDON	CAMPUS, 4 CRINAN ST, LONDON N1 9XW, ENGLAND		1477-7819		WORLD J SURG ONCOL	World J. Surg. Oncol.	45025	2021	19	1
J	Wu, YC; Tang, CS; Huang, HY; Liu, CH; Chen, YL; Chen, DR; Lin, YW				Wu, Y. -C.; Tang, C. -S.; Huang, H. -Y.; Liu, C. -H.; Chen, Y. -L.; Chen, D. -R.; Lin, Y. -W.			Chemical Production in Electrocautery Smoke by a Novel Predictive Model	EUROPEAN SURGICAL RESEARCH			English	Article						Aromatic chemicals; Diathermy; Electrocautery smoke; Health risk assessment; Surgical plume	SURGICAL SMOKE	Objectives:The hazards of electrocautery smoke have been known for decades. However, few clinical studies have been conducted to analyze the responsible variables of the smoke production. This study collected clinical smoke samples and systematically analyzed all possible factors. Methods:Thirty diathermy smoke samples were collected during mastectomy and abdominal cavity operations. Samples were…	[Tang, C. -S.; Liu, C. -H.; Lin, Y. -W.] Fu Jen Catholic Univ, Dept Publ Hlth, Coll Med, Sinjhuang City 24205, Taiwan; [Wu, Y. -C.; Chen, Y. -L.; Chen, D. -R.] Changhua Christian Hosp, Dept Gen Surg, Changhua, Taiwan; [Huang, H. -Y.] Fu Jen Catholic Univ, Dept Stat & Informat Sci, Sinjhuang City, Taiwan	Fu Jen Catholic University; Changhua Christian Hospital; Fu Jen Catholic University	Lin, YW (通讯作者)，Fu Jen Catholic Univ, Dept Publ Hlth, Coll Med, 510 Jhongjheng Rd, Sinjhuang City 24205, Taiwan.	056416@mail.fju.edu.tw			Changhua Christian Hospital of the Republic of China, Taiwan [CCH-FJU-95-08]	Changhua Christian Hospital of the Republic of China, Taiwan	The authors would like to thank the Changhua Christian Hospital of the Republic of China, Taiwan, for financially supporting this research under the contract No. CCH-FJU-95-08. Ted Knoy is appreciated for his editorial assistance.		20	14	15	1	13	KARGER	BASEL	ALLSCHWILERSTRASSE 10, CH-4009 BASEL, SWITZERLAND	0014-312X	1421-9921		EUR SURG RES	Eur. Surg. Res.		2011	46	2	102
J	Ha, HI; Choi, MC; Jung, SG; Joo, WD; Lee, C; Song, SH; Park, H				Ha, Hyeong In; Choi, Min Chul; Jung, Sang Geun; Joo, Won Duk; Lee, Chan; Song, Seung Hun; Park, Hyun			Chemicals in Surgical Smoke and the Efficiency of Built-in-Filter Ports	JSLS-JOURNAL OF THE SOCIETY OF LAPAROENDOSCOPIC SURGEONS			English	Article						Volatile organic compounds; Aldehydes; Laparoscopy	EXPOSURE; SURGERY; THEATER	Background and Objectives: Surgical smoke contains various malodorous and hazardous combustion byproducts. We aimed to analyze hydrocarbons accumulated in the abdominal cavity during laparoscopic gynecologic surgery and determine the efficiency of a built-in-filter port. Methods: We prospectively followed seven patients with benign uterine pathology. Surgical smoke was generated using laparoscopi…	[Ha, Hyeong In] Natl Canc Ctr, Res Inst & Hosp, Ctr Uterine Canc, Ilsan, Goyang Si, South Korea; [Choi, Min Chul; Jung, Sang Geun; Joo, Won Duk; Lee, Chan; Song, Seung Hun; Park, Hyun] CHA Univ, Coll Med, CHA Bundang Med Ctr, Gynecol Canc Ctr, Seongnam Si, Gyeonggi Do, South Korea	National Cancer Center - Korea (NCC); Pochon Cha University	Park, H (通讯作者)，CHA Univ, Coll Med, CHA Bundang Med Ctr, Gynecol Canc Ctr, Seongnam Si, Gyeonggi Do, South Korea.	p06162006@cha.ac.kr							23	11	11	0	1	SOC LAPAROENDOSCOPIC SURGEONS	MIAMI	7330 SW 62 PL, STE 410, MIAMI, FL 33143-4825 USA	1086-8089			JSLS-J SOC LAPAROEND	JSLS-J. Soc. Laparoendosc. Surg.	OCT-DEC	2019	23	4
J	Chavis, S; Wagner, V; Becker, M; Bowerman, MI; Jamias, MS				Chavis, Sherry; Wagner, Vicki; Becker, Melanie; Bowerman, Mercelita I.; Jamias, Mary Shirley			Clearing the Air About Surgical Smoke: An Education Program	AORN JOURNAL			English	Article						surgical smoke management; education; surgical plume; staff training; perioperative safety		Evidence of the harmful effects of surgical smoke has been recognized in the literature and by professional organizations for many years, yet surgical smoke continues to pose a safety hazard for patients and perioperative personnel. A team of perioperative nurses and educators sought to improve compliance with policies and procedures for surgical smoke management in the OR. The team quantified sm…	[Chavis, Sherry; Becker, Melanie] Mercy Med Ctr, Baltimore, MD USA; [Wagner, Vicki; Bowerman, Mercelita I.; Jamias, Mary Shirley] Mercy Med Ctr, OR, Baltimore, MD USA	Mercy Medical Center - Maryland; Mercy Medical Center - Maryland	Chavis, S (通讯作者)，Mercy Med Ctr, Baltimore, MD USA.								19	10	11	1	8	ELSEVIER SCIENCE INC	NEW YORK	360 PARK AVE SOUTH, NEW YORK, NY 10010-1710 USA	0001-2092			ASSOC OPER ROOM NURS	AORN J.	MAR	2016	103	3	289
J	Jones, E				Jones, Emily			Clinical Issues-June 2022	AORN JOURNAL			English	Article								THIS MONTH Electrostatic precipitator device use during laparoscopic surgery Key words: electrostatic precipitation (ESP), surgical smoke precipitator, anions, visual field, medical device reporting (MDR). Removal of used flammable skin antisepsis materials Key words: flammable liquid antiseptics, National Fire Protection Association (NFPA), fire prevention, fire risk, patient care vicinity. Ocul…	[Jones, Emily] AORN Inc, Nursing Dept, Denver, CO 80231 USA	Association of PeriOperative Registered Nurses (AORN)	Jones, E (通讯作者)，AORN Inc, Nursing Dept, Denver, CO 80231 USA.								20	0	0	1	3	WILEY	HOBOKEN	111 RIVER ST, HOBOKEN 07030-5774, NJ USA	0001-2092	1878-0369		ASSOC OPER ROOM NURS	AORN J.	JUN	2022	115	6	577
J	Park, SH; Bae, SW; Jeong, KY; Koo, EH; Choi, JH; Park, JH; Kong, SH; Choi, WS; Park, D; Lee, HJ; Yang, HK				Park, Shin-Hoo; Bae, Seong-Woo; Jeong, Kyoung-Yun; Koo, Eun-Hee; Choi, Jong-Ho; Park, Ji-Hyeon; Kong, Seong-Ho; Choi, Won-Sil; Park, Do Joong; Lee, Hyuk-Joon; Yang, Han-Kwang			Clinical significance of lipid droplets formed in the peritoneal fluid after laparoscopic surgery for gastric cancer	SURGICAL ENDOSCOPY AND OTHER INTERVENTIONAL TECHNIQUES			English	Article						Lipid; Droplet; Gastric cancer; Fatty acid; Laparoscopic lymphadenectomy	FATTY-ACIDS; GASTRECTOMY; INFLAMMATION; SCALPEL; SMOKE	Background Several studies have previously reported that laparoscopic surgery using an energy sealing device generates hazardous surgical smoke. However, the droplets appearing on the surface of peritoneal fluid irrigated with saline, after dissection phase of laparoscopic gastrectomy were ignored for a long time. This study aimed to investigate the composition and clinical significance of these …	[Park, Shin-Hoo; Bae, Seong-Woo; Jeong, Kyoung-Yun; Koo, Eun-Hee; Kong, Seong-Ho; Park, Do Joong; Lee, Hyuk-Joon; Yang, Han-Kwang] Seoul Natl Univ, Dept Surg, Coll Med, Seoul, South Korea; [Park, Shin-Hoo; Choi, Jong-Ho; Park, Ji-Hyeon; Kong, Seong-Ho; Park, Do Joong; Lee, Hyuk-Joon; Yang, Han-Kwang] Seoul Natl Univ Hosp, Dept Surg, 101 Daehark Ro, Seoul 03080, South Korea; [Park, Shin-Hoo] Korea…	Seoul National University (SNU); Seoul National University (SNU); Seoul National University Hospital; Korea University; Korea University Medicine (KU Medicine); Seoul National University (SNU); Seoul National University (SNU)	Yang, HK (通讯作者)，Seoul Natl Univ, Dept Surg, Coll Med, Seoul, South Korea.;Yang, HK (通讯作者)，Seoul Natl Univ Hosp, Dept Surg, 101 Daehark Ro, Seoul 03080, South Korea.;Yang, HK (通讯作者)，Seoul Natl Univ, Canc Res Inst, Coll Med, Seoul, South Korea.	hkyang@snu.ac.kr		Park, Ji-Hyeon/0000-0002-6811-8895					43	0	0	0	2	SPRINGER	NEW YORK	ONE NEW YORK PLAZA, SUITE 4600, NEW YORK, NY, UNITED STATES	0930-2794	1432-2218		SURG ENDOSC	Surg. Endosc.	AUG	2022	36	8	6095
J	Sukhikh, G; Chagovets, V; Wang, XC; Rodionov, V; Kometova, V; Tokareva, A; Kononikhin, A; Starodubtseva, N; Chingin, K; Chen, HW; Frankevich, V				Sukhikh, Gennady; Chagovets, Vitaliy; Wang, Xinchen; Rodionov, Valeriy; Kometova, Vlada; Tokareva, Alisa; Kononikhin, Alexey; Starodubtseva, Natalia; Chingin, Konstantin; Chen, Huanwen; Frankevich, Vladimir			Combination of Low-Temperature Electrosurgical Unit and Extractive Electrospray Ionization Mass Spectrometry for Molecular Profiling and Classification of Tissues	MOLECULES			English	Article						molecular imaging; mass spectrometry; EESI; breast cancer; intraoperative navigation	BIOLOGICAL TISSUES; IN-VIVO; CANCER; IDENTIFICATION; SMOKE; SITU	Real-time molecular navigation of tissue surgeries is an important goal at present. Combination of electrosurgical units and mass spectrometry (MS) to perform accurate molecular visualization of biological tissues has been pursued by many research groups. Determination of molecular tissue composition at a particular location by surgical smoke analysis is now of increasing interest for clinical us…	[Sukhikh, Gennady; Chagovets, Vitaliy; Rodionov, Valeriy; Kometova, Vlada; Kononikhin, Alexey; Starodubtseva, Natalia; Frankevich, Vladimir] Minist Healthcare Russian Federat, Natl Med Res Ctr Obstet Gynecol & Perinatol, Moscow 117997, Russia; [Sukhikh, Gennady] First Moscow State Med Univ, Dept Obstet Gynecol Perinatol & Reproductol, Moscow 119991, Russia; [Wang, Xinchen; Chingin, Konstantin; Ch…	Russian Academy of Medical Sciences; Research Center for Obstetrics, Gynecology & Perinatology; Sechenov First Moscow State Medical University; East China University of Technology; Moscow Institute of Physics & Technology	Frankevich, V (通讯作者)，Minist Healthcare Russian Federat, Natl Med Res Ctr Obstet Gynecol & Perinatol, Moscow 117997, Russia.	vfrankevich@gmail.com	Wang, Xin/GYU-1129-2022; Chagovets, Vitaliy/Z-4894-2019; Starodubtseva, Natalia/Y-6378-2019; Tokareva, Alisa/AAN-9437-2020; Wang, Xiaoqiang/IQS-3727-2023; Wang, Xinhua/ISR-8520-2023; Kometova, Vlada/AAH-4161-2020; Wang, Xin/HZL-4695-2023; Wang, Xin/AAN-8435-2021; Frankevich, Vladimir E/E-3004-2016	Kometova, Vlada/0000-0001-9666-6875; Wang, Xin/0000-0002-4457-7376; Frankevich, Vladimir E/0000-0002-9780-4579; , Alisa/0000-0001-5918-9045; Rodionov, Valerii/0000-0003-0096-7126; Suhih, Gennadii Tihonovic/0000-0002-7712-1260	RSF [18-75-10097]; Ministry of Healthcare of the Russian Federation [AAAA-A18-118053190016-9]; National Natural Science Foundation of China [21765001, 21565004]; Changjiang Scholars and Innovative Research Team in University (PCSIRT) [IRT_17R20]; 111 Project [D17006]; Russian Science Foundation [18-75-10097] Funding Source: Russian Science Foundation	RSF(Russian Science Foundation (RSF)); Ministry of Healthcare of the Russian Federation; National Natural Science Foundation of China(National Natural Science Foundation of China (NSFC)); Changjiang Scholars and Innovative Research Team in University (PCSIRT)(Program for Changjiang Scholars & Innovative Research Team in University (PCSIRT)); 111 Project(Ministry of Education, China - 111 Project)…	This work was supported by RSF grant No. 18-75-10097 (compound identification and data analysis), Ministry of Healthcare of the Russian Federation (grant #AAAA-A18-118053190016-9) (tissue analysis of clinical samples), National Natural Science Foundation of China (no. 21765001, 21565004), Changjiang Scholars and Innovative Research Team in University (PCSIRT) (no. IRT_17R20) and 111 Project (No. …		35	4	5	3	17	MDPI	BASEL	ST ALBAN-ANLAGE 66, CH-4052 BASEL, SWITZERLAND		1420-3049		MOLECULES	Molecules	AUG	2019	24	16
J	Zhao, C; Kim, MK; Kim, HJ; Lee, SK; Chung, YJ; Park, JK				Zhao, Chen; Kim, Myung Ki; Kim, Hyung Jin; Lee, Sang Kyi; Chung, Youn Jo; Park, Jong Kwan			Comparative Safety Analysis of Surgical Smoke From Transurethral Resection of the Bladder Tumors and Transurethral Resection of the Prostate	UROLOGY			English	Article							HUMAN-PAPILLOMAVIRUS; LASER; MUTAGENICITY; IRRADIATION	OBJECTIVE To analyze the gas generated from the transurethral resection of the prostate (TURP) and transurethral resection of bladder (TURB) tumor. METHODS Thirty-six smoke samples were collected from a continuous irrigation suction system during the TURP and the TURB. Then, they were subdivided into 2 groups: the group I (n = 18; gases generated from the TURP) and the group II (n = 18; gases gen…	Shanghai Jiao Tong Univ, Sch Med, Renji Hosp, Dept Urol, Shanghai 200030, Peoples R China; Shanghai Inst Androl, Shanghai, Peoples R China; [Park, Jong Kwan] Chonbuk Natl Univ, Sch Med, Dept Urol, Jeonju, South Korea; Chonbuk Natl Univ, Inst Clin Med, Jeonju, South Korea; Chonbuk Natl Univ Hosp, Biomed Res Inst, Jeonju, South Korea; Chonbuk Natl Univ Hosp, Clin Trial Ctr Med Device, Jeonju, South…	Shanghai Jiao Tong University; Jeonbuk National University; Jeonbuk National University; Jeonbuk National University; Jeonbuk National University Hospital; Jeonbuk National University; Jeonbuk National University Hospital; Jeonbuk National University; Jeonbuk National University	Park, JK (通讯作者)，Chonbuk Natl Univ, Sch Med, Dept Urol, Jeonju, South Korea.	rain@chonbuk.ac.kr			Clinical Trial Center of Chonbuk National University Hospital from Ministry of Health and Welfare, Republic of Korea [A091220]; Korea Health Promotion Institute [A091220] Funding Source: Korea Institute of Science & Technology Information (KISTI), National Science & Technology Information Service (NTIS)	Clinical Trial Center of Chonbuk National University Hospital from Ministry of Health and Welfare, Republic of Korea; Korea Health Promotion Institute(Korea Health Promotion Institute)	This study was supported by grant from Clinical Trial Center of Chonbuk National University Hospital (2012) granted from Ministry of Health and Welfare, Republic of Korea (A091220).		20	9	9	0	7	ELSEVIER SCIENCE INC	NEW YORK	STE 800, 230 PARK AVE, NEW YORK, NY 10169 USA	0090-4295	1527-9995		UROLOGY	Urology	SEP	2013	82	3
J	Law, KSK; Lyons, SD				Law, Kenneth S. K.; Lyons, Stephen D.			Comparative Studies of Energy Sources in Gynecologic Laparoscopy	JOURNAL OF MINIMALLY INVASIVE GYNECOLOGY			English	Article						Comparative trials; Energy sources; Gynecologic laparoscopy	VESSEL SEALING SYSTEM; ULTRASONIC COAGULATING SHEARS; PULSED BIPOLAR SYSTEM; HARMONIC SCALPEL; SURGICAL SMOKE; THERMAL-DAMAGE; HEMOSTASIS; EFFICACY; DEVICES; ELECTROSURGERY	Energy sources incorporating vessel sealing capabilities are being increasingly used in gynecologic laparoscopic surgery although conventional monopolar and bipolar electrosurgery remain popular. The preference for one device over another is based on a combination of factors, including the surgeon's subjective experience, availability, and cost. Although comparative clinical studies and meta-anal…	[Law, Kenneth S. K.; Lyons, Stephen D.] Royal Hosp Women, Dept Endogynaecol, Sydney, NSW, Australia; [Law, Kenneth S. K.; Lyons, Stephen D.] Univ New S Wales, Sydney, NSW, Australia	University of New South Wales Sydney	Law, KSK (通讯作者)，Greenslopes Private Hosp, Brisbane, Qld 4120, Australia.	mail@drkenlaw.com.au	Lyons, Stephen/AAH-2528-2020; Law, Ken/J-9623-2013	Law, Ken/0000-0003-2575-8718					41	28	31	0	12	ELSEVIER SCIENCE INC	NEW YORK	STE 800, 230 PARK AVE, NEW YORK, NY 10169 USA	1553-4650	1553-4669		J MINIM INVAS GYN	J. Mimim. Invasive Gynecol.	MAY-JUN	2013	20	3	308
J	Moslem, AR; Rezaei, H; Yektay, S; Miri, M				Moslem, Ali Reza; Rezaei, Hossein; Yektay, Sima; Miri, Mohammad			Comparing BTEX concentration related to surgical smoke in different operating rooms	ECOTOXICOLOGY AND ENVIRONMENTAL SAFETY			English	Article						Operating rooms; Volatile organic compounds; Surgical smoke; BTEX; Indoor air quality	VOLATILE ORGANIC-COMPOUNDS; RISK-ASSESSMENT; INDOOR AIR; AMBIENT AIR; OCCUPATIONAL-EXPOSURE; URBAN AREA; QUALITY; THEATER; MICROENVIRONMENTS; DETERMINANTS	The available evidence on the indoor air quality of operating rooms (ORs) in the Low- and Middle-income Countries (LMICs) is very scarce. Moreover, there is no study on the comparing the concentration of indoor air pollutants in different ORs. Therefore, this study aimed to measure and compare the benzene, toluene, ethylbenzene and xylene (BTEX) concentrations in the air of different ORs in hospi…	[Moslem, Ali Reza] Sabzevar Univ Med Sci, Cellular & Mol Res Ctr, Sabzevar, Iran; [Rezaei, Hossein; Yektay, Sima] Sabzevar Univ Med Sci, Sch Publ Hlth, Dept Environm Hlth, Student Res Comm, Sabzevar, Iran; [Miri, Mohammad] Sabzevar Univ Med Sci, Sch Publ Hlth, Dept Environm Hlth, Noncommunicable Dis Res Ctr, Sabzevar, Iran		Miri, M (通讯作者)，Sabzevar Univ Med Sci, Sch Publ Hlth, Dept Environm Hlth, Noncommunicable Dis Res Ctr, Sabzevar, Iran.	M_miri87@ssu.ac.ir			Sabzevar University of Medical Sciences, Sabzevar, Iran [:98114, MEDSAB.REC.1398.171]	Sabzevar University of Medical Sciences, Sabzevar, Iran	This study was supported by Sabzevar University of Medical Sciences, Sabzevar, Iran (Grant number:98114, ethics certificate: IR. MEDSAB.REC.1398.171).		51	5	5	0	10	ACADEMIC PRESS INC ELSEVIER SCIENCE	SAN DIEGO	525 B ST, STE 1900, SAN DIEGO, CA 92101-4495 USA	0147-6513	1090-2414		ECOTOX ENVIRON SAFE	Ecotox. Environ. Safe.	45214	2020	203
J	Odagiri, A; Yanagi, U; Kato, S				Odagiri, Akane; Yanagi, U.; Kato, Shinsuke			Comparison of generation of particles and bacteria in endoscopic surgery and thoracotomy	BUILDING AND ENVIRONMENT			English	Article						Operating room; In situ measurement; Surgical operation; Particle; Bacteria; Microbiome	LAMINAR AIR-FLOW; SURGICAL SMOKE; OPERATING-ROOMS; INFECTION; JOINT; CONTAMINATION; VENTILATION; ENVIRONMENT; PREVENTION	Maintaining air quality in operating rooms is import to prevent surgical site infections. Surgical smoke is a risk factor for infections that can be caused by bacteria or viruses. In this study, in situ measurements were conducted to understand the characteristics of airborne particles based on particle size, viable bacteria, and microbiome generated during an endoscopic surgery and a thoracotomy…	[Odagiri, Akane] Kogakuin Univ, Grad Sch Engn, Tokyo 1638677, Japan; [Yanagi, U.; Kato, Shinsuke] Kogakuin Univ, Sch Architecture, Tokyo 1638677, Japan; [Kato, Shinsuke] Univ Tokyo, Inst Ind Sci, Tokyo 1538505, Japan	Kogakuin University; Kogakuin University; University of Tokyo	Yanagi, U (通讯作者)，Kogakuin Univ, Sch Architecture, Shinjuku Ku, 1-24-2 Nishi Sinjuku, Tokyo 1638677, Japan.	yanagi@cc.kogakuin.ac.jp			JSPS (Japan Society for the Promotion of Science) [17H06216, 20K21036]; Grants-in-Aid for Scientific Research [20K21036, 17H06216] Funding Source: KAKEN	JSPS (Japan Society for the Promotion of Science)(Ministry of Education, Culture, Sports, Science and Technology, Japan (MEXT)Japan Society for the Promotion of Science); Grants-in-Aid for Scientific Research(Ministry of Education, Culture, Sports, Science and Technology, Japan (MEXT)Japan Society for the Promotion of ScienceGrants-in-Aid for Scientific Research (KAKENHI))	This work was financially supported by JSPS (Japan Society for the Promotion of Science) (grant numbers 17H06216, grant numbers 20K21036).		58	3	3	1	16	PERGAMON-ELSEVIER SCIENCE LTD	OXFORD	THE BOULEVARD, LANGFORD LANE, KIDLINGTON, OXFORD OX5 1GB, ENGLAND	0360-1323	1873-684X		BUILD ENVIRON	Build. Environ.	45031	2021	193
J	Park, SC; Lee, SK; Han, SH; Chung, YJ; Park, JK				Park, Seung Chol; Lee, Sang Kyi; Han, Suk Hee; Chung, Yun Jo; Park, Jong Kwan			Comparison of Harmful Gases Produced During GreenLight High-performance System Laser Prostatectomy and Transurethral Resection of the Prostate	UROLOGY			English	Article							SURGICAL SMOKE; MUTAGENICITY; IRRADIATION	OBJECTIVE To compare the gases generated from GreenLight High-Performance System (HPS) laser prostatectomy with Urosol or normal saline solution and transurethral resection and vaporization of the prostate (TURVP) with Urosol. METHODS A total of 36 smoke samples were collected from a continuous irrigation suction system attached to a Tenax absorber during transurethral surgery of the prostate. Th…	[Park, Jong Kwan] Chonbuk Natl Univ, Sch Med, Dept Urol, Jeonju, South Korea; Wonkwang Univ, Sch Med & Hosp, Dept Urol, Iksan, South Korea; Chonbuk Natl Univ, Sch Med, Dept Anesthesiol, Jeonju, South Korea; Chonbuk Natl Univ, Sch Med, Ctr Univ Wide Res Facil, Jeonju, South Korea; Chonbuk Natl Univ, Inst Med Sci, Jeonju, South Korea; Chonbuk Natl Univ Hosp, Res Inst Clin Med, Jeonju, South Korea; …	Jeonbuk National University; Wonkwang University; Jeonbuk National University; Jeonbuk National University; Jeonbuk National University; Jeonbuk National University; Jeonbuk National University Hospital; Jeonbuk National University; Jeonbuk National University Hospital	Park, JK (通讯作者)，Chonbuk Natl Univ, Sch Med, Dept Urol, Jeonju, South Korea.	rain@chonbuk.ac.kr		PARK, Seung Chol/0000-0002-3170-9106	Clinical Trial Center of Chonbuk National University Hospital; Ministry of Health and Welfare, Republic of Korea	Clinical Trial Center of Chonbuk National University Hospital; Ministry of Health and Welfare, Republic of Korea(Ministry of Health & Welfare (MOHW), Republic of Korea)	This study was supported by grants from the Clinical Trial Center of Chonbuk National University Hospital (2011) granted by the Ministry of Health and Welfare, Republic of Korea.		29	3	3	0	6	ELSEVIER SCIENCE INC	NEW YORK	360 PARK AVE SOUTH, NEW YORK, NY 10010-1710 USA	0090-4295	1527-9995		UROLOGY	Urology	MAY	2012	79	5	1118
J	Kim, FJ; Sehrt, D; Pompeo, A; Molina, WR				Kim, Fernando J.; Sehrt, David; Pompeo, Alexandre; Molina, Wilson R.			Comparison of surgical plume among laparoscopic ultrasonic dissectors using a real-time digital quantitative technology	SURGICAL ENDOSCOPY AND OTHER INTERVENTIONAL TECHNIQUES			English	Article						ACE; Cordless; Ergonomics; ImageJ; Laparoscopy; New technology; Plume; Sonicision; SonoSurg; Ultrasonic dissector	SURGERY; ERGONOMICS; IMAGEJ	Background This study aimed to analyze the effect of surgical plume generation from various ultrasonic dissectors on laparoscopic visibility, including the first cordless ultrasonic dissector, using a novel real-time digital quantification technique. Methods The Covidien Cordless Sonicision, the Harmonic ACE, and the Olympus SonoSurg were applied to bovine liver with industry-specified settings. …	[Kim, Fernando J.; Sehrt, David; Pompeo, Alexandre; Molina, Wilson R.] Denver Hlth Med Ctr, Div Urol, Denver, CO 80204 USA; [Kim, Fernando J.; Molina, Wilson R.] Univ Colorado, Div Urol, Hlth Sci Ctr, Aurora, CO USA	Denver Health Medical Center; University of Colorado System; University of Colorado Anschutz Medical Campus	Kim, FJ (通讯作者)，Denver Hlth Med Ctr, Div Urol, 777 Bannock St,MC0206, Denver, CO 80204 USA.	fernando.kim@dhha.org; david.sehrt@dhha.org	Kim, Fernando J/L-6319-2013; Kim, Fernando/AAY-1872-2021	Kim, Fernando J/0000-0002-6773-5891;	Boston Scientific	Boston Scientific(Boston Scientific)	Fernando J. Kim is a principal investigator for Olympus, Covidien, Healthtronics, Amgem, and Cubist. Wilson R. Molina has a fellowship grant with Boston Scientific. David Sehrt and Alexandre Pompeo have no conflicts of interest or financial ties to disclose.		14	20	20	0	3	SPRINGER	NEW YORK	233 SPRING ST, NEW YORK, NY 10013 USA	0930-2794			SURG ENDOSC	Surg. Endosc.	DEC	2012	26	12	3408
J	Kameyama, H; Otani, T; Yamazaki, T; Iwaya, A; Uehara, H; Harada, R; Hirai, M; Komatsu, M; Kubota, A; Katada, T; Kobayashi, K; Sato, D; Yokoyama, N; Kuwabara, S; Tanaka, Y; Sawakami, K				Kameyama, Hitoshi; Otani, Tetsuya; Yamazaki, Toshiyuki; Iwaya, Akira; Uehara, Hiroaki; Harada, Rina; Hirai, Motoharu; Komatsu, Masaru; Kubota, Akira; Katada, Tomohiro; Kobayashi, Kazuaki; Sato, Daisuke; Yokoyama, Naoyuki; Kuwabara, Shirou; Tanaka, Yuki; Sawakami, Kimihiko			Comparison of surgical smoke between open surgery and laparoscopic surgery for colorectal disease in the COVID-19 era	SURGICAL ENDOSCOPY AND OTHER INTERVENTIONAL TECHNIQUES			English	Article						Surgical smoke; Particulate matter; Open surgery; Laparoscopic surgery	HUMAN-PAPILLOMAVIRUS DNA; OF-THE-LITERATURE; LARYNGEAL PAPILLOMATOSIS; CHEMICAL-COMPOSITION; OPERATING-ROOM; VIRUS; EXPOSURE; HAZARDS; TIME	Background Surgical smoke during operation is a well-known health hazard for medical staff. This study aimed to investigate the dynamics of surgical smoke during open surgery or laparoscopic surgery for colorectal disease. Methods This study quantitated particulate matter (PM) counts as part of surgical smoke in 31 consecutive patients who underwent colectomy at the Niigata City General Hospital …	[Kameyama, Hitoshi; Otani, Tetsuya; Yamazaki, Toshiyuki; Iwaya, Akira; Uehara, Hiroaki; Harada, Rina; Hirai, Motoharu; Komatsu, Masaru; Kubota, Akira; Katada, Tomohiro; Kobayashi, Kazuaki; Sato, Daisuke; Yokoyama, Naoyuki; Kuwabara, Shirou] Niigata City Gen Hosp, Dept Digest Surg, Chuo Ku, 463-7 Shumoku, Niigata 9501197, Japan; [Tanaka, Yuki; Sawakami, Kimihiko] Niigata City Gen Hosp, Dept Orthop…		Kameyama, H (通讯作者)，Niigata City Gen Hosp, Dept Digest Surg, Chuo Ku, 463-7 Shumoku, Niigata 9501197, Japan.	kame@hosp.niigata.niigata.jp		Kuwabara, Shirou/0000-0002-9986-6626					30	8	9	0	1	SPRINGER	NEW YORK	ONE NEW YORK PLAZA, SUITE 4600, NEW YORK, NY, UNITED STATES	0930-2794	1432-2218		SURG ENDOSC	Surg. Endosc.	FEB	2022	36	2	1243
J	Zhang, Z; Jin, GS; Liu, XF				Zhang, Zhe; Jin, Gongsheng; Liu, Xianfu			Comparison of surgical smoke between two approaches for endoscopic thyroidectomy and open thyroidectomy	BMC SURGERY			English	Article						Endoscopic surgery; Open surgery; Throidectomy; Particulate matter; Surgical smoke	VIRUS	BackgroundSurgical smoke has been recognized as a potential health risk by an increasing number of researchers. Moreover, the counts of surgical smoke produced during different surgical approaches are different. This study aimed to measure and compare the particulate matter (PM) of surgical smoke generated during open thyroidectomy and two endoscopic approaches for thyroidectomy to provide guidan…	[Zhang, Zhe; Jin, Gongsheng; Liu, Xianfu] Bengbu Med Coll, Affiliated Hosp 1, 287 Changhuai Rd, Bengbu, Anhui, Peoples R China	Bengbu Medical College	Jin, GS (通讯作者)，Bengbu Med Coll, Affiliated Hosp 1, 287 Changhuai Rd, Bengbu, Anhui, Peoples R China.	jgs2007@qq.com							27	0	0	2	2	BMC	LONDON	CAMPUS, 4 CRINAN ST, LONDON N1 9XW, ENGLAND		1471-2482		BMC SURG	BMC Surg.	45268	2022	22	1
J	Casey, VJ; Martin, C; Curtin, P; Buckley, K; McNamara, LM				Casey, Vincent J.; Martin, Cian; Curtin, Peter; Buckley, Kevin; McNamara, Laoise M.			Comparison of Surgical Smoke Generated During Electrosurgery with Aerosolized Particulates from Ultrasonic and High-Speed Cutting	ANNALS OF BIOMEDICAL ENGINEERING			English	Article						Surgical smoke; Airborne particulate; Aerosol; Plume; Dissection; Tissue ablation; Particle sizing; Laser diffraction; SEM; EDX	CHEMICAL-COMPOSITION; NUMERICAL-SIMULATION; IN-VITRO; ELECTROCAUTERY; SCALPEL; PAPILLOMAVIRUS; MUTAGENICITY; PRINCIPLES; PROTECTION; DIATHERMY	Surgical smoke is an airborne by-product of electrosurgery comprised of vapour and suspended particles. Although concerns exist that exposure may be harmful, there is a poor understanding of the smoke in terms of particle size, morphology, composition and biological viability. Notably, it is not known how the biological tissue source and cutting method influence the smoke. The objective of this s…	[Casey, Vincent J.; McNamara, Laoise M.] Natl Univ Ireland Galway, Biomed Engn, Mechanobiol & Med Device Res Grp MMDRG, Galway, Ireland; [Casey, Vincent J.; McNamara, Laoise M.] Natl Univ Ireland Galway, SFI Res Ctr Med Devices, CURAM, Galway, Ireland; [Martin, Cian; Curtin, Peter; Buckley, Kevin] Stryker, Instruments Innovat Ctr, Carrigtwohill, Cork, Ireland	Ollscoil na Gaillimhe-University of Galway; Ollscoil na Gaillimhe-University of Galway	McNamara, LM (通讯作者)，Natl Univ Ireland Galway, Biomed Engn, Mechanobiol & Med Device Res Grp MMDRG, Galway, Ireland.	laoise.mcnamara@nuigalway.ie	; Buckley, Kevin/A-1983-2009	Casey, Vincent/0000-0001-9990-3637; Buckley, Kevin/0000-0002-9173-1882	Science Foundation Ireland (SFI); European Regional Development Fund [13/RC/2073]	Science Foundation Ireland (SFI)(Science Foundation Ireland); European Regional Development Fund(European Union (EU))	This work was supported by Science Foundation Ireland (SFI) and the European Regional Development Fund (Grant Number 13/RC/2073).		66	3	3	7	10	SPRINGER	NEW YORK	ONE NEW YORK PLAZA, SUITE 4600, NEW YORK, NY, UNITED STATES	0090-6964	1573-9686		ANN BIOMED ENG	Ann. Biomed. Eng.	FEB	2021	49	2	560
J	Mun, Y; Park, KH; Park, SJ; Cho, HJ; Kim, CG; Kim, JW; Park, DG; Sagong, M; Kim, JH; Woo, SJ				Mun, Yongseok; Park, Kyu Hyung; Park, Sang Jun; Cho, Han Joo; Kim, Chul Gu; Kim, Jong Woo; Park, Dong Geun; Sagong, Min; Kim, Jae Hui; Woo, Se Joon			Comparison of treatment methods for submacular hemorrhage in neovascular age-related macular degeneration: conservative versus active surgical strategy	SCIENTIFIC REPORTS			English	Article							TISSUE-PLASMINOGEN-ACTIVATOR; ENDOTHELIAL GROWTH-FACTOR; SUBRETINAL HEMORRHAGE; PNEUMATIC DISPLACEMENT; CHOROIDAL NEOVASCULARIZATION; INTRAVITREAL RANIBIZUMAB; RETINAL TOXICITY; NATURAL-HISTORY; SECONDARY; OUTCOMES	The optimal treatment of submacular hemorrhage (SMH) following neovascular age-related macular degeneration (nAMD) is controversial. This study aimed to compare visual outcomes of conservative versus active surgical treatment. Two hundred thirty-six eyes of 236 patients with SMH (>= 1 disc diameter) were stratified into four groups: observation (n = 21); anti-vascular endothelial growth factor (V…	[Mun, Yongseok] Hallym Univ, Coll Med, Kangnam Sacred Heart Hosp, Dept Ophthalmol, 665-3 Siheung Daero, Seoul 07442, South Korea; [Park, Kyu Hyung; Park, Sang Jun; Woo, Se Joon] Seoul Natl Univ, Bundang Hosp, Coll Med, Dept Ophthalmol, 82 Gumi Ro 173 Beon Gil, Seongnam Si 13620, Gyeonggi Do, South Korea; [Cho, Han Joo; Kim, Chul Gu; Kim, Jong Woo; Kim, Jae Hui] Kims Eye Hosp, Dept Ophthalmol, 136…	Hallym University; Seoul National University (SNU); Yeungnam University	Woo, SJ (通讯作者)，Seoul Natl Univ, Bundang Hosp, Coll Med, Dept Ophthalmol, 82 Gumi Ro 173 Beon Gil, Seongnam Si 13620, Gyeonggi Do, South Korea.;Kim, JH (通讯作者)，Kims Eye Hosp, Dept Ophthalmol, 136 Yeongshin Ro, Seoul 07301, South Korea.;Sagong, M (通讯作者)，Yeungnam Univ, Coll Med, Dept Ophthalmol, 170 Hyunchung Ro, Daegu 42415, South Korea.	msagong@ynu.ac.kr; kimoph@gmail.com; sejoon1@snu.ac.kr	Woo, Se Joon/I-7357-2013	Woo, Se Joon/0000-0003-3692-7169	NRF - Korean government (MSIT) [2020R1F1A1072795]; Seoul National University Bundang Hospital [13-2019-003]	NRF - Korean government (MSIT)(National Research Foundation of KoreaMinistry of Science & ICT (MSIT), Republic of Korea); Seoul National University Bundang Hospital	Funding This study was supported by an NRF grant (Grant No. 2020R1F1A1072795) funded by the Korean government (MSIT) and a research grant from Seoul National University Bundang Hospital (13-2019-003). The funders had no role in the design and conduct of the study; collection, management, analysis, and interpretation of the data; preparation, review, or approval of the manuscript; or decision to s…		25	0	0	0	1	NATURE PORTFOLIO	BERLIN	HEIDELBERGER PLATZ 3, BERLIN, 14197, GERMANY	2045-2322			SCI REP-UK	Sci Rep	45170	2022	12	1
J	Moot, AR; Ledingham, KM; Wilson, PF; Senthilmohan, ST; Lewis, DR; Roake, J; Allardyce, R				Moot, Andrew R.; Ledingham, Katherine M.; Wilson, Paul F.; Senthilmohan, Senti T.; Lewis, David R.; Roake, Justin; Allardyce, Randall			Composition of volatile organic compounds in diathermy plume as detected by selected ion flow tube mass spectrometry	ANZ JOURNAL OF SURGERY			English	Article						SIFT-MS; diathermy; surgical plume; volatile compounds	CARBON-DIOXIDE LASER; HUMAN-PAPILLOMAVIRUS DNA; CHRONIC CYANIDE EXPOSURE; LARYNGEAL PAPILLOMATOSIS; ELECTROCAUTERY SMOKE; CELLS; WARTS; ANESTHESIOLOGISTS; MUTAGENICITY; DISEASE	Background: There is some evidence that surgical plume may pose a risk to health professionals, but the risks posed by volatile organic compounds have not been thoroughly investigated. Methods: The composition of volatile organic compounds in diathermy plume produced during surgery was analysed by selected ion flow tube mass spectrometry. Results: Hydrogen cyanide (3-51 parts per million), acetyl…	Christchurch Sch Med, Dept Surg, Christchurch, New Zealand; Syft Technol Ltd, Christchurch, New Zealand	University of Otago	Moot, AR (通讯作者)，Christchurch Sch Med, Dept Surg, POB 4710, Christchurch, New Zealand.	armoot@yahoo.com							33	56	74	0	8	BLACKWELL PUBLISHING	OXFORD	9600 GARSINGTON RD, OXFORD OX4 2DQ, OXON, ENGLAND	1445-1433			ANZ J SURG	ANZ J. Surg.	JAN-FEB	2007	77	44928	20
J	Reiter, W				Reiter, Wolfgang			Co-occurrence balanced time series classification for the semi-supervised recognition of surgical smoke	INTERNATIONAL JOURNAL OF COMPUTER ASSISTED RADIOLOGY AND SURGERY			English	Article						Deep learning; Semi-supervised learning; Endoscopic smoke detection; Computer-assisted interventions		Purpose Automatic recognition and removal of smoke in surgical procedures can reduce risks to the patient by supporting the surgeon. Surgical smoke changes its visibility over time, impacting the vision depending on its amount and the volume of the body cavity. While modern deep learning algorithms for computer vision require large amounts of data, annotations for training are scarce. This paper …	[Reiter, Wolfgang] Wintegral GmbH, Munich, Germany		Reiter, W (通讯作者)，Wintegral GmbH, Munich, Germany.	wolfgang.reiter@wintegral.net		Reiter, Wolfgang/0000-0002-8070-9997					19	3	3	0	3	SPRINGER HEIDELBERG	HEIDELBERG	TIERGARTENSTRASSE 17, D-69121 HEIDELBERG, GERMANY	1861-6410	1861-6429		INT J COMPUT ASS RAD	Int. J. Comput. Assist. Radiol. Surg.	NOV	2021	16	11	2021
J	Spillebeen, AL; Janssens, SSDS; Thomas, RE; Kirpensteijn, J; van Nimwegen, SA				Spillebeen, Anneleen L.; Janssens, Sara S. D. S.; Thomas, Rachel E.; Kirpensteijn, Jolle; van Nimwegen, Sebastiaan A.			Cordless ultrasonic dissector versus advanced bipolar vessel sealing device for laparoscopic ovariectomy in dogs	VETERINARY SURGERY			English	Article							OVARIAN PEDICLE HEMOSTASIS; SURGICAL ENERGY DEVICES; PORCINE MODEL; CLINICAL-TRIAL; TISSUE TEMPERATURE; THERMAL-DAMAGE; HARMONIC ACE; LIGASURE-V; ELECTROCOAGULATION; MONOPOLAR	Objective: To compare Sonicision cordless ultrasonic dissector (SCUD) to LigaSure vessel sealing device (LVSD) for laparoscopic ovariectomy (Lap OVE) in dogs. Study design: Randomized, paired prospective clinical trial. Animals: Client-owned dogs (n = 22) presented for elective Lap OVE. Methods: Dogs were randomly assigned to one of two protocols: protocol 1 required the left ovary resected using…	[Spillebeen, Anneleen L.; Janssens, Sara S. D. S.; Thomas, Rachel E.; Kirpensteijn, Jolle; van Nimwegen, Sebastiaan A.] Univ Utrecht, Dept Clin Sci Compan Anim, Fac Vet Med, Utrecht, Netherlands	CHARMEU; Utrecht University	Spillebeen, AL (通讯作者)，Univ Utrecht, Dept Clin Sci Compan Anim, Fac Vet Med, Utrecht, Netherlands.;Spillebeen, AL (通讯作者)，Hills Pet Nutr, 400 SW 8th Ave, Lawrence, KS 66047 USA.	a.l.spillebeen@uu.nl	Kirpensteijn, Jolle/K-1773-2019	van Nimwegen, Sebastiaan/0000-0002-5366-0120	European College of Veterinary Surgeons	European College of Veterinary Surgeons	European College of Veterinary Surgeons		41	4	4	1	4	WILEY	HOBOKEN	111 RIVER ST, HOBOKEN 07030-5774, NJ USA	0161-3499	1532-950X		VET SURG	Vet. Surg.	MAY	2017	46	4	467
J	Bhattacharjee, HK; Chaliyadan, S; Verma, E; Ramachandran, R; Makharia, G; Parshad, R				Bhattacharjee, Hemanga K.; Chaliyadan, Shafneed; Verma, Eshan; Ramachandran, Rashmi; Makharia, Govind; Parshad, Rajinder			Coronavirus disease 2019 and laparoscopic surgery in resource-limited settings	ASIAN JOURNAL OF ENDOSCOPIC SURGERY			English	Article						COVID-19; laparoscopic surgery; pneumoperitoneum; surgical smoke	HUMAN-PAPILLOMAVIRUS; SURGICAL SMOKE; LASER; PLUME	Introduction: During the coronavirus disease 2019 (COVID-19) pandemic, the use of laparoscopy has been discouraged by the Intercollegiate General Surgery because of its potential for aerosol generation and infection. In contrast, the Society of American Gastrointestinal and Endoscopic Surgeons and the European Association of Endoscopic Surgery recommend continuing to use laparoscopy but with devi…	[Bhattacharjee, Hemanga K.; Chaliyadan, Shafneed; Verma, Eshan; Parshad, Rajinder] All India Inst Med Sci, Dept Surg Disciplines, New Delhi 110029, India; [Ramachandran, Rashmi] All India Inst Med Sci, Dept Anaesthesia & Crit Care, New Delhi, India; [Makharia, Govind] All India Inst Med Sci, Dept Gastroenterol & Human Nutr, New Delhi, India	All India Institute of Medical Sciences (AIIMS) New Delhi; All India Institute of Medical Sciences (AIIMS) New Delhi; All India Institute of Medical Sciences (AIIMS) New Delhi	Bhattacharjee, HK (通讯作者)，All India Inst Med Sci, Dept Surg Disciplines, New Delhi 110029, India.	dr_hkb75@yahoo.com		Bhattacharjee, Hemanga/0000-0002-1002-7077					18	3	3	0	1	WILEY	HOBOKEN	111 RIVER ST, HOBOKEN, NJ 07030 USA	1758-5902	1758-5910		ASIAN J ENDOSC SURG	Asian J. Endosc. Surg.	APR	2021	14	2	305
J	da Costa, KM; Saxena, AK				da Costa, Karina M.; Saxena, Amulya K.			Coronavirus disease 2019 pandemic and identifying insufflators with desufflation mode and surgical smoke evacuators for safe CO2 removal	ASIAN JOURNAL OF ENDOSCOPIC SURGERY			English	Article						COVID-19; filtration; laparoscopy	CARBON-DIOXIDE LASER; LARYNGEAL PAPILLOMATOSIS; LAPAROSCOPIC SURGERY; VIRUS; PAPILLOMAVIRUS; VAPOR; DNA	Introduction: Given the propensity of severe acute respiratory syndrome coronavirus 2 to spread, it is imperative that those continuing to perform surgery take precautions to limit the potential generation of contaminated aerosols in smoke from energy-based instruments. The aim of this study was to report current data regarding insufflators with desufflation mode and similar options to safely rem…	[da Costa, Karina M.; Saxena, Amulya K.] Imperial Coll London, Chelsea & Westminster Hosp NHS Fdn Trust, Chelsea Childrens Hosp, Dept Pediat Surg, London, England; [da Costa, Karina M.] Univ Estadual Maringa, Reg Univ Hosp Maringa, Dept Pediat, Div Pediat Surg, Maringa, Parana, Brazil	Imperial College London; Universidade Estadual de Maringa	Saxena, AK (通讯作者)，Chelsea & Westminster Hosp NHS Fdn Trust, Chelsea Childrens Hosp, Dept Pediat Surg, 369 Fulham Rd, London SW10 9NH, England.	amulya.saxena@nhs.net	Saxena, Amulya K/AAM-5872-2020	Saxena, Amulya K/0000-0002-7635-7490					30	3	3	1	4	WILEY	HOBOKEN	111 RIVER ST, HOBOKEN, NJ 07030 USA	1758-5902	1758-5910		ASIAN J ENDOSC SURG	Asian J. Endosc. Surg.	APR	2021	14	2	165
J	Chia, DKA; Lim, Z; Ang, JJ; Tambyah, PA; Lau, KSH; Ong, J; Chow, VTK; Allen, DM; Fung, J; Lau, KJX; Luhung, I; Schuster, SC; Lee, CN; Kim, G; So, JBY; Lomanto, D; Shabbir, A				Chia, Daryl K. A.; Lim, Zhixue; Ang, Jia Jun; Tambyah, Paul A.; Lau, Kelly S. H.; Ong, Joe; Chow, Vincent T. K.; Allen, David M.; Fung, Javis; Lau, Kenny J. X.; Luhung, Irvan; Schuster, Stephan C.; Lee, Chuen Neng; Kim, Guowei; So, Jimmy B. Y.; Lomanto, Davide; Shabbir, Asim			Coronavirus viability in surgical plume and methods for safe disposal: a preclinical model	BRITISH JOURNAL OF SURGERY			English	Article							VIRUS; SMOKE		[Chia, Daryl K. A.; Ang, Jia Jun; Lee, Chuen Neng; Kim, Guowei; So, Jimmy B. Y.; Lomanto, Davide; Shabbir, Asim] Natl Univ Hlth Syst, Univ Surg Cluster, Dept Surg, Singapore, Singapore; [Lim, Zhixue] Natl Univ Hlth Syst, Univ Orthopaed Hand & Reconstruct Microsurg Clust, Dept Hand & Reconstruct Microsurg, Singapore, Singapore; [Tambyah, Paul A.; Allen, David M.] Natl Univ Hlth Syst, Univ Med Clus…	National University of Singapore; National University of Singapore; National University of Singapore; National University of Singapore; National University of Singapore; Nanyang Technological University & National Institute of Education (NIE) Singapore; Nanyang Technological University; National University of Singapore; National University of Singapore	So, JBY; Shabbir, A (通讯作者)，Natl Univ Singapore Hosp, Univ Surg Cluster, Div Gen Surg Upper Gastrointestinal Surg, 1E Kent Ridge Rd,NUHS Tower Block,Level 8, Singapore 119228, Singapore.	jimmy_so@nuhs.edu.sg; asim_shabbir@nuhs.edu.sg	So, Jimmy BY/B-5761-2011		National Medical Research Council COVID-19 Research Fund [MOH -000411]; Minimally Invasive Surgical Centre, Department of Surgery, Yong Loo Lin School of Medicine, National University of Singapore; National University of Singapore [N-571-000-016-001]	National Medical Research Council COVID-19 Research Fund(UK Research & Innovation (UKRI)Medical Research Council UK (MRC)); Minimally Invasive Surgical Centre, Department of Surgery, Yong Loo Lin School of Medicine, National University of Singapore; National University of Singapore(National University of Singapore)	This study was supported by National Medical Research Council COVID-19 Research Fund (MOH -000411); Minimally Invasive Surgical Centre, Department of Surgery, Yong Loo Lin School of Medicine, National University of Singapore; and the National University of Singapore (grant reference N-571-000-016-001).		27	0	0	0	3	OXFORD UNIV PRESS	OXFORD	GREAT CLARENDON ST, OXFORD OX2 6DP, ENGLAND	0007-1323	1365-2168		BRIT J SURG	Br. J. Surg.	JAN	2022	109	1	15
J	Ouzzane, A; Colin, P				Ouzzane, Adil; Colin, Pierre			Cost-Effective Filtrating Suction to Evacuate Surgical Smoke in Laparoscopic and Robotic Surgery During the COVID-19 Pandemic	SURGICAL LAPAROSCOPY ENDOSCOPY & PERCUTANEOUS TECHNIQUES			English	Article						2019 novel coronavirus; surgery; surgical smoke		The wide and fast spread of COVID-19 around the world has led to a dramatic increase in the need for protection products both for carers and for populations. Surgical team protection includes a systematic screening of patients, wearing protection devices by all the operating staff, and adequate management of aerosols. The risk of aerosol dispersal is particularly high during laparoscopic and robo…	[Ouzzane, Adil] Polyclin St Marguerite, Inst Urol Auxerre, Auxerre, France; [Ouzzane, Adil] Inst Cancerol Bourgogne, Dijon, France; [Colin, Pierre] Hop Prive Louviere, Serv Urol, Lille, France		Ouzzane, A (通讯作者)，5 Ave Fontaine St Marguerite, F-89000 Auxerre, France.	adil-ouzzane@orange.fr							8	9	9	1	2	LIPPINCOTT WILLIAMS & WILKINS	PHILADELPHIA	TWO COMMERCE SQ, 2001 MARKET ST, PHILADELPHIA, PA 19103 USA	1530-4515	1534-4908		SURG LAPARO ENDO PER	Surg. Laparosc. Endosc. Pct. Tech.	OCT	2020	30	5	E28
J	Gupta, N; Agrawal, H				Gupta, Nikhil; Agrawal, Himanshu			COVID 19 and laparoscopic surgeons, the Indian scenario - Perspective	INTERNATIONAL JOURNAL OF SURGERY			English	Article						COVID-19; Pandemic; Aerosol generating procedures; Laparoscopic surgery; Guidelines	SURGICAL SMOKE; TRANSMISSION; PREVENTION; INFECTION	Coronavirus Disease 2019(COVID 19) had emerged as a global pandemic in recent times. The healthcare sector is at the epicentre of this unprecedented global pandemic challenge. Hospitals all over the world have reduced the number of non-emergency surgeries in order to utilise the staff and resources in a more efficient way. Severe acute respiratory syndrome coronavirus (SARS-CoV-2) is most transmi…	Atal Bihari Vajpayee Inst Med Sci, Dept Surg, New Delhi, India; Dr Ram Manohar Lohia Hosp, New Delhi, India		Agrawal, H (通讯作者)，Dr RML Hosp, Room 209,Baba Khadak Singh Marg, New Delhi 110001, India.	himagr1987@gmail.com	Gupta, Nikhil/H-6400-2019	Gupta, Nikhil/0000-0001-7265-8168; Agrawal, Himanshu/0000-0001-7994-2356					25	10	10	0	0	LIPPINCOTT WILLIAMS & WILKINS	PHILADELPHIA	TWO COMMERCE SQ, 2001 MARKET ST, PHILADELPHIA, PA 19103 USA	1743-9191	1743-9159		INT J SURG	Int. J. Surg.	JUL	2020	79		165
J	Hirschmann, MT; Hart, A; Henckel, J; Sadoghi, P; Seil, R; Mouton, C				Hirschmann, Michael T.; Hart, Alister; Henckel, Johann; Sadoghi, Patrick; Seil, Romain; Mouton, Caroline			COVID-19 coronavirus: recommended personal protective equipment for the orthopaedic and trauma surgeon	KNEE SURGERY SPORTS TRAUMATOLOGY ARTHROSCOPY			English	Article						COVID-19; Corona; Surgeon; Protection; Personal protective equipment; Masks; Suits; Helmet; Respirator masks; Aerosols	BLOOD-CONTAINING AEROSOLS; HIP-ARTHROPLASTY; EYE PROTECTION; CONTAMINATION; PERFORATION	Purpose With the COVID-19 crisis, recommendations for personal protective equipment (PPE) are necessary for protection in orthopaedics and traumatology. The primary purpose of this study is to review and present current evidence and recommendations for personal protective equipment and safety recommendations for orthopaedic surgeons and trauma surgeons. Methods A systematic review of the availabl…	[Hirschmann, Michael T.] Kantonsspital Baselland BruderholzLiestalLaufen, Dept Orthopaed Surg & Traumatol, CH-4101 Bruderholz, Switzerland; [Hirschmann, Michael T.] Univ Basel, CH-4051 Basel, Switzerland; [Hart, Alister; Henckel, Johann] Royal Natl Orthopaed Hosp, UCL Stanmore Campus,Brockley Hill, Stanmore, Middx, England; [Sadoghi, Patrick] Med Univ Graz, Dept Orthoped & Trauma, Auenbruggerpl 5…	University of Basel; University of London; University College London; Royal National Orthopaedic Hospital NHS Trust; Medical University of Graz; Luxembourg Hospital Center; Luxembourg Institute of Health	Hirschmann, MT (通讯作者)，Kantonsspital Baselland BruderholzLiestalLaufen, Dept Orthopaed Surg & Traumatol, CH-4101 Bruderholz, Switzerland.;Hirschmann, MT (通讯作者)，Univ Basel, CH-4051 Basel, Switzerland.	Michael.Hirschmann@unibas.ch	Henckel, Johann/HLX-0135-2023; Mouton, Caroline/AAX-7897-2020; Seil, Romain/AAX-7873-2020; Hart, Alister J/E-9446-2011; Hart, Alister/I-2948-2014	Hart, Alister/0000-0003-1281-6886; Sadoghi, Patrick/0000-0003-1767-555X; Seil, Romain/0000-0001-8806-9384					34	118	118	3	61	SPRINGER	NEW YORK	ONE NEW YORK PLAZA, SUITE 4600, NEW YORK, NY, UNITED STATES	0942-2056	1433-7347		KNEE SURG SPORT TR A	Knee Surg. Sports Traumatol. Arthrosc.	JUN	2020	28	6	1690
J	Odejinmi, F; Egbase, E; Clark, TJ; Mallick, R				Odejinmi, Funlayo; Egbase, Elizabeth; Clark, T. Justin; Mallick, Rebecca			COVID-19 in Women's health reducing the risk of infection to patients and staff during acute and elective hospital admission for gynaecological surgery	BEST PRACTICE & RESEARCH CLINICAL OBSTETRICS & GYNAECOLOGY			English	Article						COVID-19; Coronavirus; Gynaecology; Surgery	SURGICAL SMOKE; SARS-COV-2; CORONAVIRUS; SOCIETY; ENDOSCOPY; STATEMENT; PLUME	The novel coronavirus SARS-Cov-2 has changed healthcare on a worldwide scale. This highly contagious respiratory virus has overwhelmed healthcare systems. Many staff were redeployed, and there was widespread cessation of non-urgent outpatient clinics and surgery. Outpatient clinics and theatre areas were converted to COVID-19 wards and intensive care units. Following the first peak, services bega…	[Odejinmi, Funlayo; Egbase, Elizabeth] Barts Hlth NHS Trust, Whipps Cross Hosp, London, England; [Clark, T. Justin] Birmingham Womens & Childrens Hosp, Dept Obstet & Gynaecol, Birmingham, W Midlands, England; [Mallick, Rebecca] Univ Hosp Sussex NHS Fdn Trust, Princess Royal Hosp, Haywards Heath, England	Barts Health NHS Trust; Birmingham Women's Hospital	Mallick, R (通讯作者)，Univ Hosp Sussex NHS Fdn Trust, Princess Royal Hosp, Haywards Heath, England.	rmallick@doctors.org.uk	odejinmi, Funlayo/L-5005-2017	odejinmi, Funlayo/0000-0003-0877-4564; Mallick, Rebecca/0000-0001-7516-9132					75	0	0	1	3	ELSEVIER SCI LTD	OXFORD	THE BOULEVARD, LANGFORD LANE, KIDLINGTON, OXFORD OX5 1GB, OXON, ENGLAND	1521-6934	1532-1932		BEST PRACT RES CL OB	Best Pract. Res. Clin. Obstet. Gynaecol.	JUN	2021	73		40
J	Mallick, R; Odejinmi, F; Clark, TJ				Mallick, R.; Odejinmi, F.; Clark, T. J.			COVID-19 pandemic and gynaecological laparoscopic surgery: knowns and unknowns	FACTS VIEWS AND VISION IN OBGYN			English	Article						COVID-19; coronavirus; surgery; laparoscopy	SURGICAL SMOKE; LAPAROTOMY	The worldwide impact of COVID-19 continues to be felt as hospitals in all countries reduce elective and non-urgent cases to allow staffing and resources to be deployed elsewhere. Urgent gynaecological and cancer procedures are continuing, and it is imperative all theatre staff are protected and risks of SARS-CoV-2 viral transmission reduced when operating on asymptomatic, suspected or confirmed C…	[Mallick, R.] Brighton & Sussex Univ Hosp NHS Trust, Princess Royal Hosp, Lewes Rd, Brighton RH16 4EX, E Sussex, England; [Odejinmi, F.] Barts Hlth NHS Trust, Whipps Cross Hosp, Whipps Cross Rd, London E11 1NR, England; [Clark, T. J.] Birmingham Womens & Childrens Hosp, Dept Obstet & Gynaecol, Birmingham B15 2TG, W Midlands, England	Brighton and Sussex University Hospitals NHS Trust; University of Brighton; Barts Health NHS Trust; Birmingham Women's Hospital	Mallick, R (通讯作者)，Brighton & Sussex Univ Hosp NHS Trust, Princess Royal Hosp, Lewes Rd, Brighton RH16 4EX, E Sussex, England.	rmallick@doctors.org.uk	odejinmi, Funlayo/L-5005-2017; Odejinmi, Funlayo/S-4064-2019	odejinmi, Funlayo/0000-0003-0877-4564; Odejinmi, Funlayo/0000-0003-0877-4564					29	35	35	0	1	UNIVERSA PRESS	WETTEREN	RUE HOENDER 24, WETTEREN, 9230, BELGIUM	2032-0418			FACTS VIEWS VIS OBGY	Facts Views Vis. ObGyn	MAR	2020	12	1	7
J	Spearman, J; Tsavellas, G; Nichols, P				Spearman, John; Tsavellas, George; Nichols, Paul			Current attitudes and practices towards diathermy smoke	ANNALS OF THE ROYAL COLLEGE OF SURGEONS OF ENGLAND			English	Article						diathermy; electrocoagulation; surgical smoke; occupational exposure	CARBON-DIOXIDE LASER; CHEMICAL-COMPOSITION; PAPILLOMAVIRUS; CELLS; VAPOR; DNA	INTRODUCTION The hazards of surgical smoke are well documented and electrosurgical units (ESUs) are an integral part of surgical practice. The aim of this study was to gauge the opinions of general surgical consultants, specialist registrars and senior theatre nurses in the Wessex Region towards the hazards of ESU smoke. MATERIALS AND METHODS A literature search was carried out using Ovid Medline…	Southampton Gen Hosp, Dept Surg, Southampton SO16 6YD, Hants, England; Great Western Hosp, Dept Surg, Swindon, Wilts, England; Queen Elizabeth Queen Mother Hosp, Dept Surg, Margate, Kent, England	University of Southampton	Nichols, P (通讯作者)，Southampton Gen Hosp, Dept Surg, Tremona Rd, Southampton SO16 6YD, Hants, England.	paul.nichols@suht.swest.nhs.uk							20	42	45	0	6	ROYAL COLL SURGEONS ENGLAND	LONDON	35-43 LINCOLN'S INN FIELDS, LONDON WC2A 3PN, ENGLAND	0035-8843	1478-7083		ANN ROY COLL SURG	Ann. R. Coll. Surg. Engl.	MAR	2007	89	2	162
J	Falkinger, M; Kranzfelder, M; Wilhelm, D; Stemp, V; Koepf, S; Jakob, J; Hille, A; Endress, W; Feussner, H; Schneider, A				Falkinger, Marita; Kranzfelder, Michael; Wilhelm, Dirk; Stemp, Verena; Koepf, Susanne; Jakob, Judith; Hille, Andreas; Endress, Wolfgang; Feussner, Hubertus; Schneider, Armin			Design of a Test System for the Development of Advanced Video Chips and Software Algorithms	SURGICAL INNOVATION			English	Article						surgical smoke and mist; artificial generation; minimally invasive surgery; digital image processing	SURGICAL SMOKE; ELECTROCAUTERY SMOKE; CHEMICAL-COMPOSITION	Background. Visual deterioration is a crucial point in minimally invasive surgery impeding surgical performance. Modern image processing technologies appear to be promising approaches for further image optimization by digital elimination of disturbing particles. To make them mature for clinical application, an experimental test environment for evaluation of possible image interferences would be m…	[Falkinger, Marita; Kranzfelder, Michael; Wilhelm, Dirk; Stemp, Verena; Koepf, Susanne; Feussner, Hubertus; Schneider, Armin] Tech Univ Munich, Klinikum Rechts Isar, Res Grp MITI Minimally Invas Interdisciplinary Th, D-81675 Munich, Germany; [Kranzfelder, Michael; Wilhelm, Dirk; Feussner, Hubertus] Tech Univ Munich, Klinikum Rechts Isar, Dept Surg, D-81675 Munich, Germany; [Jakob, Judith; Hille, …	Technical University of Munich; Technical University of Munich	Kranzfelder, M (通讯作者)，Tech Univ Munich, Klinikum Rechts Isar, Dept Surg, Ismaningerstr 22, D-81675 Munich, Germany.	michael.kranzfelder@tum.de	Schneider, Armin/B-9266-2012	Schneider, Armin/0000-0002-0981-0478	AiF Projekt GmbH	AiF Projekt GmbH	The author(s) disclosed receipt of the following financial support for the research, authorship, and/or publication of this article: This work was supported in part by AiF Projekt GmbH.		21	2	2	0	4	SAGE PUBLICATIONS INC	THOUSAND OAKS	2455 TELLER RD, THOUSAND OAKS, CA 91320 USA	1553-3506	1553-3514		SURG INNOV	Surg. Innov.	APR	2015	22	2	155
J	Chen, L; Tang, W; John, NW; Wan, TR; Zhang, JJ				Chen, Long; Tang, Wen; John, Nigel W.; Wan, Tao Ruan; Zhang, Jian Jun			De-smokeGCN: Generative Cooperative Networks for Joint Surgical Smoke Detection and Removal	IEEE TRANSACTIONS ON MEDICAL IMAGING			English	Article						Endoscopy; image enhancement; machine learning; de-smoking	MINIMALLY INVASIVE SURGERY; IMAGE; WEATHER	Surgical smoke removal algorithms can improve the quality of intra-operative imaging and reduce hazards in image-guided surgery, a highly desirable post-process for many clinical applications. These algorithms also enable effective computer vision tasks for future robotic surgery. In this article, we present a new unsupervised learning framework for high-quality pixel-wise smoke detection and rem…	[Chen, Long; Tang, Wen] Bournemouth Univ, Dept Creat Technol, Poole BH12 5BB, Dorset, England; [Chen, Long] Lyft Inc, Level 5 Self Driving Div, London EC2A 3AH, England; [John, Nigel W.] Univ Chester, Dept Comp Sci, Chester CH1 4BJ, Cheshire, England; [Wan, Tao Ruan] Univ Bradford, Fac Sci & Engn, Bradford BD7 1DP, W Yorkshire, England; [Zhang, Jian Jun] Bournemouth Univ, Natl Ctr Comp Animat, Po…	Bournemouth University; University of Chester; University of Bradford; Bournemouth University	Tang, W (通讯作者)，Bournemouth Univ, Dept Creat Technol, Poole BH12 5BB, Dorset, England.	wtang@bournemouth.ac.uk	John, Nigel/ABC-8011-2020	John, Nigel/0000-0001-5153-182X					36	16	18	4	25	IEEE-INST ELECTRICAL ELECTRONICS ENGINEERS INC	PISCATAWAY	445 HOES LANE, PISCATAWAY, NJ 08855-4141 USA	0278-0062	1558-254X		IEEE T MED IMAGING	IEEE Trans. Med. Imaging	MAY	2020	39	5	1615
J	Kwak, HD; Kim, SH; Seo, YS; Song, KJ				Kwak, Han Deok; Kim, Seon-Hahn; Seo, Yeon Seok; Song, Ki-Joon			Detecting hepatitis B virus in surgical smoke emitted during laparoscopic surgery	OCCUPATIONAL AND ENVIRONMENTAL MEDICINE			English	Article						Surgical smoke; Hepatitis B virus; HBV; Laparoscopic surgery; Transmission	SURFACE-ANTIGEN; ANIMAL-MODEL; INFECTION; CELLS; TRANSMISSION; LASER; PERSONNEL; AEROSOL; KOREA; PLUME	Background Hepatitis B virus (HBV) transmission is known to occur through direct contact with infected blood. There has been some suspicion that the virus can also be detected in aerosol form. However, this has never been directly shown. The purpose of this study was to sample and analyse surgical smoke from laparoscopic surgeries on patients with hepatitis B to determine whether HBV is present. …	[Kwak, Han Deok] Chonnam Natl Univ Hosp, Dept Surg, Div Colorectal Surg, Gwangju, South Korea; [Kim, Seon-Hahn] Korea Univ, Anam Hosp, Dept Surg, Div Colorectal Surg, Seoul, South Korea; [Seo, Yeon Seok] Korea Univ, Coll Med, Dept Internal Med, Div Gastroenterol & Hepatol, Seoul, South Korea; [Song, Ki-Joon] Korea Univ, Coll Med, Dept Microbiol, Seoul, South Korea	Chonnam National University; Chonnam National University Hospital; Korea University; Korea University Medicine (KU Medicine); Korea University; Korea University Medicine (KU Medicine); Korea University; Korea University Medicine (KU Medicine)	Kim, SH (通讯作者)，Korea Univ, Coll Med, Anam Hosp, Colorectal Div,Dept Surg, 73 Inchon Ro, Seoul 02841, South Korea.	drkimsh@korea.ac.kr		Kim, Jin Il/0000-0001-8833-2138	National Research Foundation of Korea [2015M3A9B8029003] Funding Source: Korea Institute of Science & Technology Information (KISTI), National Science & Technology Information Service (NTIS)	National Research Foundation of Korea(National Research Foundation of Korea)			40	203	221	1	28	BMJ PUBLISHING GROUP	LONDON	BRITISH MED ASSOC HOUSE, TAVISTOCK SQUARE, LONDON WC1H 9JR, ENGLAND	1351-0711	1470-7926		OCCUP ENVIRON MED	Occup. Environ. Med.	DEC	2016	73	12	857
J	Yokoe, T; Kita, M; Odaka, T; Fujisawa, J; Hisamatsu, Y; Okada, H				Yokoe, T.; Kita, M.; Odaka, T.; Fujisawa, J.; Hisamatsu, Y.; Okada, H.			Detection of human coronavirus RNA in surgical smoke generated by surgical devices	JOURNAL OF HOSPITAL INFECTION			English	Article						Surgical smoke; Coronavirus; Electric scalpel; Ultrasonic scalpel; Infectivity; Plaque assay	SCALPEL; CELLS	Background: Gaseous by-products generated by surgical devices - collectively referred to as 'surgical smoke' - present the hazard of transmitting infective viruses from patients to surgical teams. However, insufficient evidence exists to evaluate and mitigate the risks of SARS-CoV-2 transmission via surgical smoke. Aim: To demonstrate the existence and infectivity of human coronavirus RNA in surg…	[Yokoe, T.; Kita, M.; Hisamatsu, Y.; Okada, H.] Kansai Med Univ, Dept Obstet & Gynecol, 2-5-1 Sin Machi, Hirakata, Osaka 5731191, Japan; [Odaka, T.; Fujisawa, J.] Kansai Med Univ, Dept Microbiol, Osaka, Japan	Kansai Medical University; Kansai Medical University	Yokoe, T (通讯作者)，Kansai Med Univ, Dept Obstet & Gynecol, 2-5-1 Sin Machi, Hirakata, Osaka 5731191, Japan.	yokoetk@takii.kmu.ac.jp							33	2	2	0	6	W B SAUNDERS CO LTD	LONDON	32 JAMESTOWN RD, LONDON NW1 7BY, ENGLAND	0195-6701	1532-2939		J HOSP INFECT	J. Hosp. Infect.	NOV	2021	117		89
J	Zheng, QY; Yang, R; Ni, XM; Yang, S; Jiang, ZY; Wang, L; Chen, ZY; Liu, XH				Zheng, Qingyuan; Yang, Rui; Ni, Xinmiao; Yang, Song; Jiang, Zhengyu; Wang, Lei; Chen, Zhiyuan; Liu, Xiuheng			Development and validation of a deep learning-based laparoscopic system for improving video quality	INTERNATIONAL JOURNAL OF COMPUTER ASSISTED RADIOLOGY AND SURGERY			English	Article						Artificial intelligence; Deep learning; Laparoscopy; Smoke removal; Lens fogging; Generative adversarial network	TO-IMAGE TRANSLATION; SURGERY; VISIBILITY; DESMOKING; GAN	Purpose A clear surgical field of view is a prerequisite for successful laparoscopic surgery. Surgical smoke, image blur, and lens fogging can affect the clarity of laparoscopic imaging. We aimed to develop a real-time assistance system (namely LVQIS) for removing these interfering factors during laparoscopic surgery, thereby improving laparoscopic video quality. Methods LVQIS was developed with …	[Zheng, Qingyuan; Yang, Rui; Ni, Xinmiao; Yang, Song; Jiang, Zhengyu; Wang, Lei; Chen, Zhiyuan; Liu, Xiuheng] Wuhan Univ, Dept Urol, Renmin Hosp, 99 Zhang Zhi Dong Rd, Wuhan 430060, Hubei, Peoples R China; [Zheng, Qingyuan; Yang, Rui; Ni, Xinmiao; Yang, Song; Jiang, Zhengyu; Wang, Lei; Chen, Zhiyuan; Liu, Xiuheng] Wuhan Univ, Inst Urol Dis, Renmin Hosp, Wuhan 430060, Hubei, Peoples R China	Wuhan University; Wuhan University	Chen, ZY; Liu, XH (通讯作者)，Wuhan Univ, Dept Urol, Renmin Hosp, 99 Zhang Zhi Dong Rd, Wuhan 430060, Hubei, Peoples R China.;Chen, ZY; Liu, XH (通讯作者)，Wuhan Univ, Inst Urol Dis, Renmin Hosp, Wuhan 430060, Hubei, Peoples R China.	chenzhiyuan163@163.com; drliuxh@hotmail.com	Zheng, Qingyuan/IVH-7931-2023	Zheng, Qingyuan/0000-0003-4682-3857	Project of Hubei Province Key Research and Development Project of China [2020BCB051]; Ministry of Education Industry-University Cooperation and Collaborative Education Project of China [202102012021]; National Medical Education Development Center Medical Simulation Education Research Project of China [2021MNYB11]	Project of Hubei Province Key Research and Development Project of China; Ministry of Education Industry-University Cooperation and Collaborative Education Project of China; National Medical Education Development Center Medical Simulation Education Research Project of China	We acknowledge the grant from the Project of Hubei Province Key Research and Development Project of China (Grant No. 2020BCB051), the Ministry of Education Industry-University Cooperation and Collaborative Education Project of China (Grant No. 202102012021), and the National Medical Education Development Center Medical Simulation Education Research Project of China (Grant No. 2021MNYB11) for supp…		47	0	0	5	10	SPRINGER HEIDELBERG	HEIDELBERG	TIERGARTENSTRASSE 17, D-69121 HEIDELBERG, GERMANY	1861-6410	1861-6429		INT J COMPUT ASS RAD	Int. J. Comput. Assist. Radiol. Surg.	FEB	2023	18	2	257
J	Mattei, TA; Perret, CM; Nunes, JC				Mattei, Tobias A.; Perret, Caio M.; Nunes, Julio C.			Development of a New Coupled Cobb-Suction Instrument for Posterior Spinal Approaches: Technical Note	WORLD NEUROSURGERY			English	Article						Paraspinal muscles; Posterior spinal approaches; Surgical instrumentation; Surgical smoke	SCOLIOSIS; SURGEONS; SINGLE; FUSION	BACKGROUND: During dissection of paraspinal muscles in posterior surgical approaches, the spine surgeon usually holds a subperiosteal (Cobb) elevator in 1 hand and a monopolar cautery in the other hand. In such a scenario, both the surgical smoke generated by the monopolar and eventual bleeding constitute a significant hindrance to simultaneous bilateral dissection of the paraspinal muscles by 2 …	[Mattei, Tobias A.] St Louis Univ, Dept Neurol Surg, St Louis, MO 63103 USA; [Perret, Caio M.] Fed Univ Rio De Janeiro UFRJ, Fundacao Osvaldo Cruz FioCruz, Lab Neuroprotect & Regenerat Strategies, Rio De Janeiro, Brazil; [Nunes, Julio C.] Fed Univ State Rio De Janeiro UNIRIO, Rio De Janeiro, Brazil	Saint Louis University; Fundacao Oswaldo Cruz; Universidade Federal do Rio de Janeiro; Universidade Federal do Estado do Rio de Janeiro	Mattei, TA (通讯作者)，St Louis Univ, Dept Neurol Surg, St Louis, MO 63103 USA.	tobias.mattei@health.slu.edu	Nunes, Julio/CAJ-2675-2022; Mattei, Tobias A./U-7166-2019	Mattei, Tobias/0000-0001-8024-7094; Nunes, Julio/0000-0001-9622-3361					22	0	0	0	2	ELSEVIER SCIENCE INC	NEW YORK	STE 800, 230 PARK AVE, NEW YORK, NY 10169 USA	1878-8750	1878-8769		WORLD NEUROSURG	World Neurosurg.	MAY	2019	125		333
J	Najafabadi, HH; Suresh, V; Spence, CJT; Teh, EL; Cater, JE				Najafabadi, Hossein Hadi; Suresh, Vinod; Spence, Callum James Thomas; Teh, Eu-Lee; Cater, John Edward			Development of a numerical model of surgical smoke during laparoscopy	INTERNATIONAL JOURNAL OF HEAT AND MASS TRANSFER			English	Article						CFD; Electrosurgery; Cholecystectomy; Large eddy simulation (LES); Fire dynamics simulator (FDS)	CHEMICAL-COMPOSITION; CHOLECYSTECTOMY; ELECTROSURGERY; ELECTROCAUTERY; SCALPEL; ENERGY	An accurate understanding of laparoscopic surgical smoke behaviour is essential to enhance the health-care of patient and operating room staff and to achieve better optical clarity for the surgeon. This work develops a numerical model of surgical smoke behaviour during laparoscopy. A computational fluid dynamics model was created for a rectangular chamber geometry. A large eddy simulation(LES) te…	[Najafabadi, Hossein Hadi; Suresh, Vinod; Cater, John Edward] Univ Auckland, Dept Engn Sci, Auckland 1142, New Zealand; [Suresh, Vinod] Univ Auckland, Auckland Bioengn Inst, Auckland 1142, New Zealand; [Spence, Callum James Thomas; Teh, Eu-Lee] Fisher & Paykel Healthcare Ltd, 15 Maurice Paykel Pl, Auckland 2013, New Zealand	University of Auckland; University of Auckland; Haier	Cater, JE (通讯作者)，Univ Auckland, Dept Engn Sci, Auckland 1142, New Zealand.	j.cater@auckland.ac.nz	Cater, John Edward/HNJ-1690-2023; Suresh, Vinod/D-2327-2010	Cater, John Edward/0000-0002-3233-4000; Suresh, Vinod/0000-0002-7198-1446; Hadi Najafabadi, Hossein/0000-0003-2796-577X	University of Auckland Doctoral Scholarship; Ministry of Business, Innovation Employment; NeSI	University of Auckland Doctoral Scholarship; Ministry of Business, Innovation Employment(New Zealand Ministry of Business, Innovation and Employment (MBIE)); NeSI	The authors acknowledge a University of Auckland Doctoral Scholarship for financial support of this project, Fisher & Paykel Healthcare Ltd (Auckland, New Zealand) for providing facilities and equipment to carry out the experiments, and Thunderhead Engineering Consultants, Inc. for providing an academic license for Pyrosim. The authors wish to acknowledge the use of New Zealand eScience Infrastru…		41	2	2	1	7	PERGAMON-ELSEVIER SCIENCE LTD	OXFORD	THE BOULEVARD, LANGFORD LANE, KIDLINGTON, OXFORD OX5 1GB, ENGLAND	0017-9310	1879-2189		INT J HEAT MASS TRAN	Int. J. Heat Mass Transf.	AUG	2021	175
J	Chen, CT; Huang, SF; Li, CJ; Huang, JM; Chang, KP; Wan, GH				Chen, Chi-Tsung; Huang, Shiang-Fu; Li, Cheng-Jung; Huang, Jou-Mien; Chang, Kai-Ping; Wan, Gwo-Hwa			Distribution of ultrafine aerosols and volatile organic compounds from surgical smoke during electrocauterization	AIR QUALITY ATMOSPHERE AND HEALTH			English	Article						Electrocautery; Electrosurgical knife; Carbon dioxide laser; Surgical smoke; VOCs; Ultrafine aerosols	LONG-TERM EXPOSURE; PARTICULATE MATTER; OPERATING-ROOM; AIR-POLLUTION; LASER SMOKE; PARTICLES; EVACUATION; SURGERY	Electrocauterization causes foul smells and surgical smoke that affect operating room (OR) air quality. This study analyzed the concentration distribution of 87 volatile organic compounds (VOCs) in surgical smoke generated during head and neck surgeries and evaluated their size and concentration using pig skin and pork tissues. Surgical smoke from 22 head and neck surgeries were collected; VOC co…	[Chen, Chi-Tsung; Huang, Shiang-Fu] Chang Gung Univ, Coll Med, Grad Inst Clin Med Sci, Taoyuan, Taiwan; [Huang, Shiang-Fu; Chang, Kai-Ping] Linkou Chang Gung Mem Hosp, Dept Otolaryngol Head & Neck Surg, Taoyuan, Taiwan; [Li, Cheng-Jung; Huang, Jou-Mien; Wan, Gwo-Hwa] Chang Gung Univ, Coll Med, Dept Resp Therapy, 259,Wen Hwa 1st Rd, Taoyuan 333, Taiwan; [Wan, Gwo-Hwa] Taipei Chang Gung Mem Hosp, D…	Chang Gung University; Chang Gung Memorial Hospital; Chang Gung University; Chang Gung Memorial Hospital; Chang Gung University of Science & Technology; Ming Chi University of Technology	Wan, GH (通讯作者)，Chang Gung Univ, Coll Med, Dept Resp Therapy, 259,Wen Hwa 1st Rd, Taoyuan 333, Taiwan.;Wan, GH (通讯作者)，Taipei Chang Gung Mem Hosp, Dept Obstet & Gynaecol, Taipei, Taiwan.;Wan, GH (通讯作者)，Chang Gung Univ Sci & Technol, Dept Resp Care, Chiayi, Taiwan.;Wan, GH (通讯作者)，Ming Chi Univ Technol, Ctr Environm Sustainabil & Human Hlth, New Taipei, Taiwan.	ghwan@mail.cgu.edu.tw	Chang, Kai-Ping/AAN-7726-2021	Chang, Kai-Ping/0000-0002-9547-8327; WAN, GWO-HWA/0000-0003-4149-1478	Ministry of Science and Technology and Chang Gung Medical Foundation, Taiwan [MOST107-2314-B-182-054, MOST108-2813-C-182-033-B, BMRP441]	Ministry of Science and Technology and Chang Gung Medical Foundation, Taiwan	The authors received financial support from the Ministry of Science and Technology and Chang Gung Medical Foundation, Taiwan, under grants MOST107-2314-B-182-054, MOST108-2813-C-182-033-B, and BMRP441.		49	2	2	9	17	SPRINGER	DORDRECHT	VAN GODEWIJCKSTRAAT 30, 3311 GZ DORDRECHT, NETHERLANDS	1873-9318	1873-9326		AIR QUAL ATMOS HLTH	Air Qual. Atmos. Health	NOV	2022	15	11	2009
J	Santilli, AML; Jamzad, A; Sedghi, A; Kaufmann, M; Logan, K; Wallis, J; Ren, KYM; Janssen, N; Merchant, S; Engel, J; McKay, D; Varma, S; Wang, A; Fichtinger, G; Rudan, JF; Mousavi, P				Santilli, Alice M. L.; Jamzad, Amoon; Sedghi, Alireza; Kaufmann, Martin; Logan, Kathryn; Wallis, Julie; Ren, Kevin Y. M.; Janssen, Natasja; Merchant, Shaila; Engel, Jay; McKay, Doug; Varma, Sonal; Wang, Ami; Fichtinger, Gabor; Rudan, John F.; Mousavi, Parvin			Domain adaptation and self-supervised learning for surgical margin detection	INTERNATIONAL JOURNAL OF COMPUTER ASSISTED RADIOLOGY AND SURGERY			English	Article						Breast cancer; IKnife; Mass spectrometry; Self-supervised learning; Classification; Transfer learning; Basal cell carcinoma		Purpose One in five women who undergo breast conserving surgery will need a second revision surgery due to remaining tumor. The iKnife is a mass spectrometry modality that produces real-time margin information based on the metabolite signatures in surgical smoke. Using this modality and real-time tissue classification, surgeons could remove all cancerous tissue during the initial surgery, improvi…	[Santilli, Alice M. L.; Jamzad, Amoon; Sedghi, Alireza; Janssen, Natasja; Fichtinger, Gabor; Mousavi, Parvin] Queens Univ, Sch Comp, Kingston, ON, Canada; [Kaufmann, Martin; Merchant, Shaila; Engel, Jay; McKay, Doug; Rudan, John F.] Queens Univ, Dept Surg, Kingston, ON, Canada; [Logan, Kathryn; Wallis, Julie; Ren, Kevin Y. M.; Varma, Sonal; Wang, Ami] Queens Univ, Dept Pathol & Mol Med, Kingston,…	Queens University - Canada; Queens University - Canada; McMaster University; Queens University - Canada	Santilli, AML (通讯作者)，Queens Univ, Sch Comp, Kingston, ON, Canada.	14amls@queensu.ca	Sedghi, Alireza/AAS-5958-2021; Ren, Kevin/ISS-5892-2023	Sedghi, Alireza/0000-0002-6341-2577; Santilli, Alice/0000-0001-5206-1727					14	7	7	0	6	SPRINGER HEIDELBERG	HEIDELBERG	TIERGARTENSTRASSE 17, D-69121 HEIDELBERG, GERMANY	1861-6410	1861-6429		INT J COMPUT ASS RAD	Int. J. Comput. Assist. Radiol. Surg.	MAY	2021	16	5	861
J	Ekci, B				Ekci, Baki			Easy-to-use electrocautery smoke evacuation device for open surgery under the risk of the COVID-19 pandemic	JOURNAL OF INTERNATIONAL MEDICAL RESEARCH			English	Article						Open surgery; COVID-19; smoke evacuation; electrocautery; virus; transmission	HUMAN-PAPILLOMAVIRUS DNA; SURGICAL SMOKE; VIRUS; EXPOSURE	Objective This study was performed to introduce an easy method of surgical smoke evacuation for patients with confirmed or suspected COVID-19 undergoing emergency surgery. Methods An easy, inexpensive, protective, and practical surgical smoke evacuation device/system was developed and is herein described. Results The use of this surgical smoke evacuation device/system in open surgery is convenien…	[Ekci, Baki] Halic Univ, Sch Med, Dept Gen Surg, Imrahor Cad 82, TR-34445 Istanbul, Turkey	Halic University	Ekci, B (通讯作者)，Halic Univ, Sch Med, Dept Gen Surg, Imrahor Cad 82, TR-34445 Istanbul, Turkey.	drbaki@yahoo.com							33	2	2	3	5	SAGE PUBLICATIONS LTD	LONDON	1 OLIVERS YARD, 55 CITY ROAD, LONDON EC1Y 1SP, ENGLAND	0300-0605	1473-2300		J INT MED RES	J. Int. Med. Res.	AUG	2020	48	8
J	Carr, MM; Patel, VA; Soo, JC; Friend, S; Lee, EG				Carr, Michele M.; Patel, Vijay A.; Soo, Jhy-Charm; Friend, Sherri; Lee, Eun Gyung			Effect of Electrocautery Settings on Particulate Concentrations in Surgical Plume during Tonsillectomy	OTOLARYNGOLOGY-HEAD AND NECK SURGERY			English	Article						electrocautery; pediatric otolaryngology; surgical plume; tonsillectomy	SMOKE; LASER; MUTAGENICITY	Objectives To describe the effect of monopolar electrocautery (EC) settings on surgical plume particulate concentration during pediatric tonsillectomy. Study Design Cross-sectional study. Setting Tertiary medical center. Subjects and Methods During total tonsillectomy exclusively performed with EC, air was sampled with a surgeon-worn portable particle counter. The airborne mean and maximum partic…	[Carr, Michele M.] West Virginia Univ, Dept Otolaryngol Head & Neck Surg, POB 9200, Morgantown, WV 26501 USA; [Patel, Vijay A.] Penn State Univ, Dept Otolaryngol, Hershey, PA USA; [Soo, Jhy-Charm; Friend, Sherri; Lee, Eun Gyung] NIOSH, Morgantown, WV USA	West Virginia University; Pennsylvania Commonwealth System of Higher Education (PCSHE); Pennsylvania State University; Penn State Health; Centers for Disease Control & Prevention - USA; National Institute for Occupational Safety & Health (NIOSH)	Carr, MM (通讯作者)，West Virginia Univ, Dept Otolaryngol Head & Neck Surg, POB 9200, Morgantown, WV 26501 USA.	mmc0040@hsc.wvu.edu	Carr, Michele M/AAG-6854-2019	Carr, Michele M/0000-0002-7406-4467	National Institute for Occupational Safety and Health [927ZLEN]	National Institute for Occupational Safety and Health(United States Department of Health & Human ServicesCenters for Disease Control & Prevention - USANational Institute for Occupational Safety & Health (NIOSH))	National Institute for Occupational Safety and Health (927ZLEN). The findings and conclusions in this report are those of the authors and do not necessarily represent the official position of the National Institute for Occupational Safety and Health (NIOSH), Centers for Disease Control and Prevention (CDC). Mention of any corporation or product does not constitute an endorsement by CDC/NIOSH.		23	13	15	0	3	WILEY	HOBOKEN	111 RIVER ST, HOBOKEN 07030-5774, NJ USA	0194-5998	1097-6817		OTOLARYNG HEAD NECK	Otolaryngol. Head Neck Surg.	JUN	2020	162	6	867
J	Hui, Y; Yan, J				Hui, Yu; Yan, Jin			Effect of electrosurgery in the operating room on surgeons' blood indices: a simulation model and experiment on rabbits	JOURNAL OF INTERNATIONAL MEDICAL RESEARCH			English	Article						Operating room; surgical smoke; smoke exposure; blood indices; carbon monoxide content; electrosurgery; laparotomy	SURGICAL SMOKE; CIRCULATION; RISKS; AIR	Objective This study aimed to examine the content of surgical smoke in the operating room, and the health effects of exposure to surgical smoke on surgeons. Methods We measured the content of surgical smoke in the operating room. The effect of exposure to surgical smoke on surgeons was examined using rabbits. Surgical smoke distribution was simulated to study the route of spread of surgical smoke…	[Hui, Yu] Wuhan Univ Sci & Technol, Puren Hosp, Coll Med, Dept Reprod Med, Wuhan, Hubei, Peoples R China; [Yan, Jin] Wuhan Univ Sci & Technol, Dept Met Engn, Wuhan, Hubei, Peoples R China	Wuhan University of Science & Technology; Wuhan University of Science & Technology	Hui, Y (通讯作者)，Wuhan Puren Hosp, Dept Reprod Med, Wuhan 430081, Hubei, Peoples R China.	461956193@qq.com		Yu, Hui/0000-0002-5804-5071; Jin, Yan/0000-0001-8572-0012					22	2	2	4	12	SAGE PUBLICATIONS LTD	LONDON	1 OLIVERS YARD, 55 CITY ROAD, LONDON EC1Y 1SP, ENGLAND	0300-0605	1473-2300		J INT MED RES	J. Int. Med. Res.	DEC	2018	46	12	5245
J	Ou, KL; Weng, CC; Sugiatno, E; Ruslin, M; Lin, YH; Cheng, HY				Ou, Keng-Liang; Weng, Chao-Chia; Sugiatno, Erwan; Ruslin, Muhammad; Lin, Yun-Ho; Cheng, Han-Yi			Effect of nanostructured thin film on minimally invasive surgery devices applications: characterization, cell cytotoxicity evaluation and an animal study in rat	SURGICAL ENDOSCOPY AND OTHER INTERVENTIONAL TECHNIQUES			English	Article						Minimally invasive surgery; Monopolar electrosurgery; Thermal injury; Biomedical coating; Tissue sticking; In vivo test	DIAMOND-LIKE CARBON; NF-KAPPA-B; BIOMEDICAL APPLICATIONS; LIVER-REGENERATION; BIPOLAR FORCEPS; ELECTROSURGERY; INJURY; BIOCOMPATIBILITY; FIBROSIS; ELECTROCAUTERY	Minimally invasive surgery is performed using an endoscope and other instruments including the electrosurgical units. However, concerns including surgical smoke, tissue sticking and thermal injury are remaining in electrosurgery. Accordingly, a newly developed electrosurgical electrode coating with hydrogenated Cu-incorporated diamond-like carbon (DLC-Cu) film is purposed to improve the instrumen…	[Ou, Keng-Liang; Weng, Chao-Chia] Taipei Med Univ, Sch Dent, Coll Oral Med, Taipei 110, Taiwan; [Ou, Keng-Liang; Weng, Chao-Chia; Sugiatno, Erwan; Ruslin, Muhammad; Cheng, Han-Yi] Taipei Med Univ, Res Ctr Biomed Devices & Prototyping Prod, Taipei 110, Taiwan; [Ou, Keng-Liang; Cheng, Han-Yi] Taipei Med Univ, Res Ctr Biomed Implants & Microsurg Devices, Taipei 110, Taiwan; [Ou, Keng-Liang] Taipei M…	Taipei Medical University; Taipei Medical University; Taipei Medical University; Taipei Medical University; Shuang Ho Hospital; Gadjah Mada University; Universitas Hasanuddin; Taipei Medical University; Taipei Medical University	Lin, YH (通讯作者)，Taipei Med Univ, Dept Pathol, Taipei 110, Taiwan.	kevinyhl@tmu.edu.tw; chytmu@gmail.com	Ruslin, M./AAE-3703-2021	Ruslin, M./0000-0003-0943-4000	Ministry of Health and Welfare, Taiwan [MOST 103-3114-Y-043-012]	Ministry of Health and Welfare, Taiwan	The authors would like to thank the Ministry of Health and Welfare, Taiwan, for financially supporting this research under contract number MOST 103-3114-Y-043-012.		37	10	11	1	23	SPRINGER	NEW YORK	233 SPRING ST, NEW YORK, NY 10013 USA	0930-2794	1432-2218		SURG ENDOSC	Surg. Endosc.	JUL	2016	30	7	3035
J	Sarkarizi, HK; Salimnejad, R; Jafarian, AH; Fani, M; Khajavian, N; Nourmohamadi, E; Sazegar, G				Sarkarizi, Hoda Khoshdel; Salimnejad, Ramin; Jafarian, Amir Hossein; Fani, Masoumeh; Khajavian, Nasim; Nourmohamadi, Esmail; Sazegar, Ghasem			Effects of Electrocauterization Smoke on Nasal Mucosa in Rats	CRESCENT JOURNAL OF MEDICAL AND BIOLOGICAL SCIENCES			English	Article						Electrocauterization smoke; Complication; Nasal mucosa; Rat	LASER-GENERATED PLUME; SURGICAL SMOKE; CHEMICAL-COMPOSITION; AEROSOL PENETRATION; PAPILLOMAVIRUS; DNA	Objectives: Electrocautery unite is used for vascular homeostasis. Despite the advantage of electrocautery in surgical interventions, it has several disadvantages such as pulmonary respiratory disorders, emphysema, bronchitis, and asthma. Given the above-mentioned explanation, the present study investigated the effects of electrocauterization smoke on rat nasal mucosa. Materials and Methods: Fift…	[Sarkarizi, Hoda Khoshdel; Fani, Masoumeh; Sazegar, Ghasem] Mashhad Univ Med Sci, Fac Med, Dept Anat Sci & Cell Biol, Mashhad, Razavi Khorasan, Iran; [Salimnejad, Ramin] Ardabil Univ Med Sci, Sch Med, Dept Anat Sci & Pathol, Res Lab Embryol & Stem Cells, Ardebil, Iran; [Jafarian, Amir Hossein] Mashhad Univ Med Sci, Ghaem Hosp, Dept Pathol, Mashhad, Razavi Khorasan, Iran; [Khajavian, Nasim] Mashha…	Mashhad University Medical Science; Ardabil University of Medical Sciences; Mashhad University Medical Science; Mashhad University Medical Science; Mashhad University Medical Science	Sazegar, G (通讯作者)，Mashhad Univ Med Sci, Fac Med, Dept Anat Sci & Cell Biol, Mashhad, Razavi Khorasan, Iran.	SazegarGH@mums.ac.ir	Salimnejad, Ramin/U-4749-2017	Salimnejad, Ramin/0000-0002-7437-502X	Deputy Research of Mashhad University of Medical Sciences [922174]	Deputy Research of Mashhad University of Medical Sciences	The present study was supported by the Deputy Research of Mashhad University of Medical Sciences by a grant No. 922174).		21	1	1	1	3	ARAS PART MEDICAL INT PRESS	TABRIZ	NO 1, S SHAREATI ST, 5138815941, TABRIZ, 00000, IRAN	2148-9696			CRESCENT J MED BIOL	Crescent J. Med. Biol. Sci.	JAN	2020	7	1	34
J	D'Alicandro, AC; Mauro, A				D'Alicandro, Andrea Carlo; Mauro, Alessandro			Effects of operating room layout and ventilation system on ultrafine particle transport and deposition	ATMOSPHERIC ENVIRONMENT			English	Article						Air quality; Computational Fluid Dynamic (CFD); Particle deposition; Particle transport; Operating rooms; Ultrafine particles	LAMINAR AIR-FLOW; SURGICAL SMOKE; TURBULENT-FLOW; EMISSION RATES; RISK-FACTORS; DISPERSION; PARTICULATE; MODELS; CONTAMINATION; QUALITY	The main role of Heat Ventilation and Air Conditioning (HVAC) systems in Operating Rooms (ORs) is to ensure the desired thermo-hygrometric conditions and indoor air quality, minimizing the risk of air contamination. The main sources of contamination inside ORs, during surgical operations, are Colony-Forming Units (CFUs), fine particles and ultrafine particles (UFPs), which could cause surgical si…	[D'Alicandro, Andrea Carlo; Mauro, Alessandro] Univ Napoli Parthenope, Ctr Direz, Dipartimento Ingn, Isola C4, I-80143 Naples, Italy	Parthenope University Naples	D'Alicandro, AC (通讯作者)，Univ Napoli Parthenope, Ctr Direz, Dipartimento Ingn, Isola C4, I-80143 Naples, Italy.	andreacarlo.dalicandro001@studenti.uniparthenope.it	D'Alicandro, Andrea Carlo/IAM-8683-2023	D'Alicandro, Andrea Carlo/0000-0002-1058-3217					71	7	7	11	19	PERGAMON-ELSEVIER SCIENCE LTD	OXFORD	THE BOULEVARD, LANGFORD LANE, KIDLINGTON, OXFORD OX5 1GB, ENGLAND	1352-2310	1873-2844		ATMOS ENVIRON	Atmos. Environ.	44958	2022	270
J	Atar, Y; Salturk, Z; Kumral, TL; Uyar, Y; Cakir, C; Sunnetci, G; Berkiten, G				Atar, Yavuz; Salturk, Ziya; Kumral, Tolgar Lutfi; Uyar, Yavuz; Cakir, Caglar; Sunnetci, Gurcan; Berkiten, Guler			Effects of Smoke Generated by Electrocautery on the Larynx	JOURNAL OF VOICE			English	Article						Electrocautery; Smoke; Metaplasia; Inflammation; Larynx	SURGICAL SMOKE; CHEMICAL-COMPOSITION; LASER SMOKE; PAPILLOMAVIRUS; HAZARDS; PLUME; DNA	Objective. The aim of this study was to investigate effects of smoke produced by electrocautery on the laryngeal mucosa. Materials and Methods. We used 16 healthy, adult female Wistar albino rats. We divided the rats into two groups. Eight rats were exposed to smoke for 60 min/d for 4 weeks, and eight rats were not exposed to smoke and served as controls. The experimental group was maintained in …	[Atar, Yavuz; Salturk, Ziya; Kumral, Tolgar Lutfi; Uyar, Yavuz; Berkiten, Guler] Okmeydani Training & Res Hosp, ENT Clin, Istanbul, Turkey; [Cakir, Caglar] Okmeydani Training & Res Hosp, Pathol Clin, Istanbul, Turkey; [Sunnetci, Gurcan] Taskopru Govt Hosp, ENT Clin, Kastamonu, Turkey	Istanbul Okmeydani Training & Research Hospital; Istanbul Okmeydani Training & Research Hospital	Atar, Y (通讯作者)，Okmeydani Training & Res Hosp, Dept Otorhinolaryngol Head & Neck Surg, Darulaceze Cad 25, Istanbul, Turkey.	yavuzatar@gmail.com	Atar, Yavuz/E-6368-2011; berkiten, güler/AAC-1619-2020	Atar, Yavuz/0000-0003-4496-6408; berkiten, güler/0000-0002-1532-6113; Kumral, Tolgar Lutfi/0000-0001-8760-7216					28	3	3	0	7	MOSBY-ELSEVIER	NEW YORK	360 PARK AVENUE SOUTH, NEW YORK, NY 10010-1710 USA	0892-1997	1873-4588		J VOICE	J. Voice	MAY	2017	31	3
J	Seipp, HM; Steffens, T; Weigold, J; Lahmer, A; Maier-Hasselmann, A; Herzog, T; Herzog-Niescery, J				Seipp, Hans-Martin; Steffens, Thomas; Weigold, Janine; Lahmer, Armin; Maier-Hasselmann, Andreas; Herzog, Torsten; Herzog-Niescery, Jennifer			Efficiencies and noise levels of portable surgical smoke evacuation systems	JOURNAL OF OCCUPATIONAL AND ENVIRONMENTAL HYGIENE			English	Article						Electrocauterization; healthcare workers; local exhaust ventilation; occupational exposure; surgical smoke	EXPOSURE; ROOM	Surgical smoke resulting from electrocauterization is a health risk for operating room personnel. The U.S. National Institute for Occupational Safety and Health recommends the use of local exhaust ventilation such as a portable smoke evacuation system to reduce surgical smoke, but its efficiency has never been assessed under experimental conditions. In this study, particle filtration efficiencies…	[Seipp, Hans-Martin; Steffens, Thomas; Weigold, Janine; Lahmer, Armin] Univ Appl Sci, Dept Life Sci Engn, Giessen, Germany; [Maier-Hasselmann, Andreas] Stadt Klinikum Bogenhausen, Dept Vasc Surg, Munich, Germany; [Herzog, Torsten] Ruhr Univ Bochum, St Josef Hosp, Dept Surg, Bochum, Germany; [Herzog-Niescery, Jennifer] Ruhr Univ Bochum, St Josef Hosp, Dept Anesthesiol, Bochum, Germany	Munchen Klinik; Ruhr University Bochum; Ruhr University Bochum	Herzog-Niescery, J (通讯作者)，Ruhr Univ Bochum, St Josef Hosp Bochum, Dept Anesthesiol, Gudrunstr 56, D-44791 Bochum, Germany.	j.herzog-niescery@klinikum-bochum.de							29	13	13	1	30	TAYLOR & FRANCIS INC	PHILADELPHIA	530 WALNUT STREET, STE 850, PHILADELPHIA, PA 19106 USA	1545-9624	1545-9632		J OCCUP ENVIRON HYG	J. Occup. Environ. Hyg.	45232	2018	15	11	773
J	Kisch, T; Liodaki, E; Kraemer, R; Mailaender, P; Brandenburger, M; Hellwig, V; Stang, FH				Kisch, Tobias; Liodaki, Eirini; Kraemer, Robert; Mailaender, Peter; Brandenburger, Matthias; Hellwig, Veronika; Stang, Felix H.			Electrocautery Devices With Feedback Mode and Teflon-Coated Blades Create Less Surgical Smoke for a Quality Improvement in the Operating Theater	MEDICINE			English	Article							ELECTROSURGICAL GENERATORS; LARYNGEAL PAPILLOMATOSIS	Monopolar electrocautery is a fast and elegant cutting option. However, as it creates surgical smoke containing polycyclic aromatic hydrocarbons (PAHs), it may be hazardous to the health of the surgical team. Although new technologies, such as feedback mode (FM) and Teflon-coated blades (TBs), reduce tissue damage, their impact on surgical smoke creation has not yet been elucidated. Therefore, we…	[Kisch, Tobias; Liodaki, Eirini; Kraemer, Robert; Mailaender, Peter; Stang, Felix H.] Med Univ Lubeck, Univ Hosp Schleswig Holstein, Dept Plast Surg & Hand Surg, D-23538 Lubeck, Germany; [Brandenburger, Matthias] Fraunhofer Res Inst Marine Biotechnol EMB, Lubeck, Germany; [Hellwig, Veronika] Univ Appl Sci, Analyt Chem & Instrumental Anal, Lubeck, Germany	University of Kiel; Schleswig Holstein University Hospital; University of Lubeck; Luebeck University of Applied Sciences	Kisch, T (通讯作者)，Univ Hosp Schleswig Holstein, Campus Lubeck,Ratzeburger Allee 160, D-23538 Lubeck, Germany.	tobias.kisch@uksh.de	Kisch, Tobias/CAH-2458-2022; Kisch, Tobias/AAR-4695-2021	Kisch, Tobias/0000-0002-0655-2119; Brandenburger, Matthias/0000-0001-8686-2186	University of Lubeck	University of Lubeck	This study was funded by the University of Lubeck. This work was not funded by National Institutes of Health (NIH), Wellcome Trust, Howard Hughes Medical Institute (HHMI), or others.		25	10	12	1	12	LIPPINCOTT WILLIAMS & WILKINS	PHILADELPHIA	TWO COMMERCE SQ, 2001 MARKET ST, PHILADELPHIA, PA 19103 USA	0025-7974	1536-5964		MEDICINE	Medicine (Baltimore)	JUL	2015	94	27
J	Kocher, GJ; Koss, AR; Groessl, M; Schefold, JC; Luedi, MM; Quapp, C; Dorn, P; Lutz, J; Cappellin, L; Hutterli, M; Lopez-Hilfiker, FD; Al-Hurani, M; Sesia, SB				Kocher, Gregor J.; Koss, Abigail R.; Groessl, Michael; Schefold, Joerg C.; Luedi, Markus M.; Quapp, Christopher; Dorn, Patrick; Lutz, Jon; Cappellin, Luca; Hutterli, Manuel; Lopez-Hilfiker, Felipe D.; Al-Hurani, Mohammad; Sesia, Sergio B.			Electrocautery smoke exposure and efficacy of smoke evacuation systems in minimally invasive and open surgery: a prospective randomized study	SCIENTIFIC REPORTS			English	Article							SURGICAL SMOKE	Worldwide, health care professionals working in operating rooms (ORs) are exposed to electrocautery smoke on a daily basis. Aims of this study were to determine composition and concentrations of electrocautery smoke in the OR using mass spectrometry. Prospective observational study at a tertiary care academic center, involving 122 surgical procedures of which 84 were 1:1 computer randomized to sm…	[Kocher, Gregor J.; Quapp, Christopher; Dorn, Patrick; Lutz, Jon; Al-Hurani, Mohammad; Sesia, Sergio B.] Univ Bern, Bern Univ Hosp, Div Gen Thorac Surg, Inselspital, CH-3010 Bern, Switzerland; [Koss, Abigail R.; Cappellin, Luca; Hutterli, Manuel; Lopez-Hilfiker, Felipe D.] Tofwerk AG, Thun, Switzerland; [Groessl, Michael] Univ Bern, Bern Univ Hosp, Inselspital, Dept Nephrol & Hypertens, Bern, Swi…	University of Bern; University Hospital of Bern; TOFWERK AG; University of Bern; University Hospital of Bern; University of Bern; University Hospital of Bern; University of Bern; University Hospital of Bern; University of Bern; University Hospital of Bern; Hashemite University	Kocher, GJ (通讯作者)，Univ Bern, Bern Univ Hosp, Div Gen Thorac Surg, Inselspital, CH-3010 Bern, Switzerland.	gregor.kocher@hin.ch	Kocher, Gregor Jan/GQZ-1359-2022; Koss, Abigail/B-5421-2015	Kocher, Gregor Jan/0000-0001-6531-2919; Koss, Abigail/0000-0002-2415-1730; Schefold, Joerg C./0000-0001-9162-5724	Lungenliga Bern, Switzerland	Lungenliga Bern, Switzerland	This work was supported by a grant from the Lungenliga Bern, Switzerland (awarded to G.J.K.).		15	1	1	3	6	NATURE PORTFOLIO	BERLIN	HEIDELBERGER PLATZ 3, BERLIN, 14197, GERMANY	2045-2322			SCI REP-UK	Sci Rep	45008	2022	12	1
J	Zakka, K; Erridge, S; Chidambaram, S; Beatty, JW; Kynoch, M; Kinross, J; Purkayastha, S				Zakka, Kimberley; Erridge, Simon; Chidambaram, Swathikan; Beatty, Jasmine Winter; Kynoch, Michael; Kinross, James; Purkayastha, Sanjay		PanSurg Collaborative Grp	Electrocautery, Diathermy, and Surgical Energy Devices Are Surgical Teams at Risk During the COVID-19 Pandemic?	ANNALS OF SURGERY			English	Article						communicable diseases; COVID-19; emerging; surgery	CARBON-DIOXIDE LASER; INTELLIGENT KNIFE; SMOKE; PLUME; INFECTION; EXPOSURE; SURGERY; VIRUS; PAPILLOMAVIRUS; IDENTIFICATION	Objective: The aim of the study was to provide a rapid synthesis of available data to identify the risk posed by utilizing surgical energy devices intraoperatively due to the generation of surgical smoke, an aerosol. Secondarily it aims to summarize methods to minimize potential risk to operating room staff. Summary Background Data: Continuing operative practice during the coronavirus disease-19 …	[Zakka, Kimberley; Erridge, Simon; Chidambaram, Swathikan; Beatty, Jasmine Winter; Kinross, James; Purkayastha, Sanjay] Imperial Coll London, Dept Surg & Canc, London, England; [Kynoch, Michael] Imperial Coll NHS Healthcare Trust, Dept Anesthesia, London, England	Imperial College London	Purkayastha, S (通讯作者)，Imperial Coll London, Dept Surg & Canc, London, England.	s.purkayastha@imperial.ac.uk	Erridge, Simon/I-7047-2019	Erridge, Simon/0000-0001-5871-6501; Kinross, James/0000-0002-0427-7643	NIHR Imperial Biomedical Research Centre (BRC); Intuitive robotics; NIHR	NIHR Imperial Biomedical Research Centre (BRC); Intuitive robotics; NIHR(National Institutes of Health Research (NIHR))	This research was supported by the NIHR Imperial Biomedical Research Centre (BRC). The views expressed are those of the authors and not necessarily those of the NIHR or the Department of Health and Social Care.; JK: Advisory board for Ethicon. Grant award from Intuitive robotics. NIHR funding for iEndoscope.		66	27	28	0	6	LIPPINCOTT WILLIAMS & WILKINS	PHILADELPHIA	TWO COMMERCE SQ, 2001 MARKET ST, PHILADELPHIA, PA 19103 USA	0003-4932	1528-1140		ANN SURG	Ann. Surg.	SEP	2020	272	3	E257
J	Levine, D; Petroski, GF; Haertling, T; Beaudoin, T				Levine, David; Petroski, Gregory F.; Haertling, Tracy; Beaudoin, Teresa			Electrostatic Precipitation in Low Pressure Laparoscopic Hysterectomy and Myomectomy	JSLS-JOURNAL OF THE SOCIETY OF LAPAROENDOSCOPIC SURGEONS			English	Article						Laparoscopic; Low pressure; Visualization		Background and Objective: The purpose of this study was to evaluate the impact of using electrostatic precipitation to manage the surgical plume during low pressure laparoscopic gynecologic procedures. Methods: This was a prospective, blinded, randomized controlled study of women with a clinical indication for laparoscopic hysterectomy (n = 30) or myomectomy (n = 5). Patients were randomized to e…	[Levine, David] Mercy Hosp, Dept Obstet & Gynecol, 621 S New Ballas Rd, St Louis, MO 63141 USA; [Petroski, Gregory F.] Univ Missouri, Sch Med, Biostat & Res Design Unit, 182C Galena Hall, Columbia, MO USA; [Haertling, Tracy] Mercy Research, 3231 S Natl Ave,Ste 210, Springfield, MO USA; [Beaudoin, Teresa] Mercy Research, 615 S New Ballas Rd,Ste 2010, St Louis, MO USA	Saint Johns Mercy Medical Center; University of Missouri System; University of Missouri Columbia	Levine, D (通讯作者)，Mercy Hosp, Dept Obstet & Gynecol, 621 S New Ballas Rd, St Louis, MO 63141 USA.	David.Levine@Mercy.net							10	1	1	0	1	SOC LAPAROENDOSCOPIC SURGEONS	MIAMI	7330 SW 62 PL, STE 410, MIAMI, FL 33143-4825 USA	1086-8089			JSLS-J SOC LAPAROEND	JSLS-J. Soc. Laparoendosc. Surg.	OCT-DEC	2020	24	4
J	Ansell, J; Warren, N; Wall, P; Cocks, K; Goddard, S; Whiston, R; Stechman, M; Scott-Coombes, D; Torkington, J				Ansell, James; Warren, Neil; Wall, Pete; Cocks, Kim; Goddard, Stuart; Whiston, Richard; Stechman, Michael; Scott-Coombes, David; Torkington, Jared			Electrostatic precipitation is a novel way of maintaining visual field clarity during laparoscopic surgery: a prospective double-blind randomized controlled pilot study	SURGICAL ENDOSCOPY AND OTHER INTERVENTIONAL TECHNIQUES			English	Article						Abdominal; Quality control; Instruments; Technical; Clinical papers/trials/research; Surgical	ELECTROCAUTERY SMOKE; DIATHERMY PLUME; THEATER; LASER	Ultravision (TM) is a new device that utilizes electrostatic precipitation to clear surgical smoke. The aim was to evaluate its performance during laparoscopic cholecystectomy. Patients undergoing laparoscopic cholecystectomy were randomized into active (device on) or control (device off). Three operating surgeons scored the percentage effective visibility and three reviewers scored the percentag…	[Ansell, James; Warren, Neil; Goddard, Stuart] WIMAT, Cardiff CF14 4UJ, S Glam, Wales; [Wall, Pete] Isca Healthcare Res, Newport, Wales; [Cocks, Kim] KCStats Consultancy, Leeds, W Yorkshire, England; [Whiston, Richard] Univ Wales Hosp, Dept Vasc Surg, Cardiff CF4 4XW, S Glam, Wales; [Stechman, Michael; Scott-Coombes, David] Univ Wales Hosp, Dept Endocrine & Gen Surg, Cardiff CF4 4XW, S Glam, Wale…	Cardiff University; Cardiff University; Cardiff University	Ansell, J (通讯作者)，WIMAT, Cardiff CF14 4UJ, S Glam, Wales.	ansellj@cardiff.ac.uk	Scott-Coombes, David/J-6181-2019; Cocks, Kim/AGG-7843-2022	Cocks, Kim/0000-0003-2595-708X; Goddard, Stuart/0000-0002-8738-0346	Royal College of Surgeons Research Fellowship	Royal College of Surgeons Research Fellowship	James Ansell is supported by a Royal College of Surgeons Research Fellowship. Asalus Medical Instruments Ltd. provided the medical equipment required to conduct the trial.		19	15	15	0	5	SPRINGER	NEW YORK	233 SPRING ST, NEW YORK, NY 10013 USA	0930-2794	1432-2218		SURG ENDOSC	Surg. Endosc.	JUL	2014	28	7	2057
J	Eginli, A; Haidari, W; Farhangian, M; Williford, PM				Eginli, Ariana; Haidari, Wasim; Farhangian, Michael; Williford, Phillip M.			Electrosurgery in dermatology	CLINICS IN DERMATOLOGY			English	Article							HUMAN PAPILLOMAVIRUS DNA; LASER-GENERATED PLUME; CARBON-DIOXIDE LASER; LARYNGEAL PAPILLOMATOSIS; SURGICAL SMOKE; DEFIBRILLATORS; ELECTROCAUTERY; MUTAGENICITY; MANAGEMENT; PACEMAKERS	Electrosurgery applies high frequency alternating electrical currents to generate heat, thereby creating tissue damage required for cutting, hemostasis, or destruction. Electrosurgery can be delivered in a variety of different ways and can be tailored to achieve the desired clinical effect. Having a command of the underlying principles of electrosurgery will help dermatologic surgeons use the app…	[Eginli, Ariana; Haidari, Wasim; Farhangian, Michael; Williford, Phillip M.] Wake Forest Sch Med, Ctr Dermatol Res, Dept Dermatol, Winston Salem, NC 27101 USA	Wake Forest University	Eginli, A (通讯作者)，Wake Forest Sch Med, Ctr Dermatol Res, Dept Dermatol, Winston Salem, NC 27101 USA.	aeginli@wakehealth.edu							36	1	1	2	4	ELSEVIER SCIENCE INC	NEW YORK	STE 800, 230 PARK AVE, NEW YORK, NY 10169 USA	0738-081X	1879-1131		CLIN DERMATOL	Clin. Dermatol.	JUL-AUG	2021	39	4	573
J	Romano, F; Gusten, J; De Antonellis, S; Joppolo, CM				Romano, Francesco; Gusten, Jan; De Antonellis, Stefano; Joppolo, Cesare M.			Electrosurgical Smoke: Ultrafine Particle Measurements and Work Environment Quality in Different Operating Theatres	INTERNATIONAL JOURNAL OF ENVIRONMENTAL RESEARCH AND PUBLIC HEALTH			English	Article						operating theatre; electrosurgical tool; surgical smoke; ultrafine particles; work environment quality; ventilation principles	LAMINAR AIR-FLOW; SURGICAL SMOKE; LASER; ROOM; EXPOSURE; INFECTION; RISKS; PLUME; STAFF; DOOR	Air cleanliness in operating theatres (OTs) is an important factor for preserving the health of both the patient and the medical staff. Particle contamination in OTs depends mainly on the surgery process, ventilation principle, personnel clothing systems and working routines. In many open surgical operations, electrosurgical tools (ESTs) are used for tissue cauterization. ESTs generate a signific…	[Romano, Francesco; De Antonellis, Stefano; Joppolo, Cesare M.] Politecn Milan, Dipartimento Energia, Via Lambruschini 4, I-20156 Milan, Italy; [Gusten, Jan] Chalmers Univ Technol, Civil & Environm Engn Serv Engn, SE-41296 Gothenburg, Sweden	Polytechnic University of Milan; Chalmers University of Technology	Romano, F (通讯作者)，Politecn Milan, Dipartimento Energia, Via Lambruschini 4, I-20156 Milan, Italy.	francesco.romano@polimi.it; jan.gusten@chalmers.se; stefano.deantonellis@polimi.it; cesare.joppolo@polimi.it		Romano, Francesco/0000-0003-0168-6975					60	36	38	2	16	MDPI	BASEL	ST ALBAN-ANLAGE 66, CH-4052 BASEL, SWITZERLAND		1660-4601		INT J ENV RES PUB HE	Int. J. Environ. Res. Public Health	FEB	2017	14	2
J	Angelos, G; Dockter, AG; Gachabayov, M; Latifi, R; Bergamaschi, R				Angelos, George; Dockter, Andrew Grayson; Gachabayov, Mahir; Latifi, Rifat; Bergamaschi, Roberto			Emergency Colorectal Surgery in a COVID-19 Pandemic Epicenter	SURGICAL TECHNOLOGY INTERNATIONAL-INTERNATIONAL DEVELOPMENTS IN SURGERY AND SURGICAL RESEARCH			English	Article							SURGICAL SMOKE; VIRUS; SARS	Transmission of severe acute respiratory syndrome coronavirus 2 (SARS-CoV-2) is a considerable risk during emergency colorectal surgery in a pandemic epicenter. It is well known that the primary route of SARS-CoV-2 transmission is through respiratory droplets. However, little is known about shedding of the virus in bodily fluids and associated risks. Although the current moratorium on elective su…	[Angelos, George] Avera Marshall Reg Med Ctr, Dept Surg, Marshall, MN 56258 USA; [Dockter, Andrew Grayson] Univ North Dakota, Sch Med & Hlth Sci, Dept Surg, Bismarck, ND USA; [Gachabayov, Mahir] New York Med Coll, Dept Surg, Valhalla, NY 10595 USA; [Latifi, Rifat] New York Med Coll, Dept Surg, Westchester Med Ctr, Valhalla, NY 10595 USA; [Bergamaschi, Roberto] New York Med Coll, Westchester Med C…	University of North Dakota Grand Forks; New York Medical College; New York Medical College; Westchester Medical Center; New York Medical College; Westchester Medical Center	Angelos, G (通讯作者)，Avera Marshall Reg Med Ctr, Dept Surg, Marshall, MN 56258 USA.		Gachabayov, Mahir/M-2659-2015	Latifi, Rifat/0000-0003-1091-3682					21	8	8	0	0	SURGICAL TECHNOLOGY INT ONLINE	SAN FRANCISCO	2443 FILLMORE ST, 229, SAN FRANCISCO, CA 94115 USA		1090-3941		SURG TECHNOL INT	Surg. Technol. Int.	MAY	2020	36
J	Bae, MS; Park, JK; Kim, KH; Cho, SS; Lee, KY; Shon, ZH				Bae, Min-Suk; Park, Jong Kwan; Kim, Ki-Hyun; Cho, Seung-Sik; Lee, Kwang-Yul; Shon, Zang-Ho			Emission and Cytotoxicity of Surgical Smoke: Cholesta-3,5-Diene Released from Pyrolysis of Prostate Tissue	ATMOSPHERE			English	Article						organic compounds; surgical aerosol; surgical carbonaceous material; toxicity; surgical smoke	AIR-POLLUTION SOURCES; ORGANIC-COMPOUNDS; CARBON	Respiratory and lung irritants can be a by-product of the surgical pyrolysis of human tissues. Seven prostate tissues were collected during the transurethral resection of a prostate (TURP). Tissue samples, pyrolyzed in a pyrolysis sampling system, were collected and analyzed for the characterization of aerosols in the surgical smoke. In the pyrolyzed particulate matter (PM) from the TURP, Cholest…	[Bae, Min-Suk] Mokpo Natl Univ, Dept Environm Engn, Muan 58554, South Korea; [Park, Jong Kwan] Chonbuk Natl Univ, Sch Med, Dept Urol, Jeonju 54896, South Korea; [Park, Jong Kwan] Chonbuk Natl Univ, Res Inst Clin Med, Jeonju 54896, South Korea; [Park, Jong Kwan] Chonbuk Natl Univ Hosp, Biomed Res Inst, Jeonju 54907, South Korea; [Park, Jong Kwan] Chonbuk Natl Univ Hosp, Med Device Clin Trial Ctr, …	Mokpo National University; Jeonbuk National University; Jeonbuk National University; Jeonbuk National University; Jeonbuk National University Hospital; Jeonbuk National University; Jeonbuk National University Hospital; Hanyang University; Mokpo National University; Gwangju Institute of Science & Technology (GIST); Kanazawa University; Dong-Eui University	Shon, ZH (通讯作者)，Dong Eui Univ, Dept Environm Engn, Busan 47340, South Korea.	minsbae@hotmail.com; rain@jbnu.ac.kr; kkim61@nate.com; sjason1@naver.com; leekwangyul@gmail.com; zangho@deu.ac.kr	Kim, Ki-Hyun/I-8499-2018	Kim, Ki-Hyun/0000-0003-0487-4242; Bae, Min-Suk/0000-0002-5486-3536; Shon, Zang-Ho/0000-0003-3617-4355; Lee, Kwangyul/0000-0002-0626-1610	National Research Foundation of Korea (NRF) [NRF-2018R1A2A1A05077650, 2017M3D8A1092222]; Ministry of Science, ICT & Future Planning [2016R1E1A1A01940995]; National Research Foundation of Korea [2017M3D8A1092222] Funding Source: Korea Institute of Science & Technology Information (KISTI), National Science & Technology Information Service (NTIS)	National Research Foundation of Korea (NRF)(National Research Foundation of Korea); Ministry of Science, ICT & Future Planning(Ministry of Science, ICT & Future Planning, Republic of Korea); National Research Foundation of Korea(National Research Foundation of Korea)	The support provided by the National Research Foundation of Korea (NRF) (NRF-2018R1A2A1A05077650 & 2017M3D8A1092222) and by the Ministry of Science, ICT & Future Planning (No. 2016R1E1A1A01940995).		13	3	3	0	4	MDPI	BASEL	ST ALBAN-ANLAGE 66, CH-4052 BASEL, SWITZERLAND	2073-4433			ATMOSPHERE-BASEL	Atmosphere	OCT	2018	9	10
J	Vortman, R; Thorlton, J				Vortman, Rebecca; Thorlton, Janet			Empowering Nurse Executives to Advocate for Surgical Smoke-Free Operating Rooms	NURSE LEADER			English	Article								Evacuating surgical smoke in the operating room protects patients and perioperative teams from the hazards associated with inhaling surgical smoke. States have passed bills mandating health care facilities and ambulatory surgery centers adopt policies to evacuate surgical smoke. We use a 5-step process for identifying options to reduce exposure to the harmful toxins found in surgical smoke and re…	[Vortman, Rebecca] Univ Illinois, Coll Nursing, Springfield, IL 62703 USA; [Thorlton, Janet] Univ Illinois, Coll Nursing, Champaign, IL USA	University of Illinois System; University of Illinois Springfield; University of Illinois System; University of Illinois Urbana-Champaign	Vortman, R (通讯作者)，Univ Illinois, Coll Nursing, Springfield, IL 62703 USA.	rvortm2@uic.edu							39	1	1	1	2	ELSEVIER SCIENCE INC	NEW YORK	STE 800, 230 PARK AVE, NEW YORK, NY 10169 USA	1541-4612	1541-4620		NURSE LEAD	Nurse Lead.	OCT	2021	19	5	508
J	Law, KSK; Abbott, JA; Lyons, SD				Law, Kenneth S. K.; Abbott, Jason A.; Lyons, Stephen D.			Energy Sources for Gynecologic Laparoscopic Surgery: A Review of the Literature	OBSTETRICAL & GYNECOLOGICAL SURVEY			English	Article							ULTRASONIC COAGULATING SHEARS; VESSEL SEALING SYSTEM; LARGE-SIZED ARTERIES; BIPOLAR ELECTROSURGERY; PORCINE MODEL; ENDOSCOPIC SURGERY; HARMONIC SCALPEL; SURGICAL SMOKE; SUPRACERVICAL HYSTERECTOMY; MONOPOLAR ELECTROSURGERY	Importance A range of energy sources are used in gynecologic laparoscopy. These energy sources include monopolar electrosurgery, bipolar electrosurgery (including advanced bipolar devices that incorporate tissue feedback monitoring), and various types of laser and ultrasonic technologies. Gynecologists using these tools should be aware of the potential benefits and potential dangers of these inst…	[Law, Kenneth S. K.] Greenslopes Obstet & Gynaecol, Greenslopes, Australia; [Law, Kenneth S. K.] Univ Queensland, Sch Med, Brisbane, Qld, Australia; [Abbott, Jason A.; Lyons, Stephen D.] Univ New S Wales, Sch Women & Childrens Hlth, Sydney, NSW, Australia	University of Queensland; University of New South Wales Sydney	Law, KSK (通讯作者)，Greenslopes Obstet & Gynaecol, Greenslopes, Australia.		Lyons, Stephen/AAH-2528-2020						69	15	16	0	7	LIPPINCOTT WILLIAMS & WILKINS	PHILADELPHIA	530 WALNUT ST, PHILADELPHIA, PA 19106-3621 USA	0029-7828	1533-9866		OBSTET GYNECOL SURV	Obstet. Gynecol. Surv.	DEC	2014	69	12	763
J	Jones, LCR; Parry, M; Britton, J; Tyrer, JR				Jones, Lewis C. R.; Parry, Mark; Britton, Jason; Tyrer, John R.			Engineering controls for surgical smoke in laser medical handpieces	JOURNAL OF LASER APPLICATIONS			English	Article						laser safety; PPE; laser plume; laser condensate; safety engineering		The hazard of surgical smoke is often overlooked when considering the safety of medical laser procedures but can present a high level of occupational risk. Administrative procedures for operating external extraction devices and the reliance on personal protective equipment are not sufficient for reducing the risk. This paper aims to quantify the hazard of laser-generated surgical smoke and demons…	[Jones, Lewis C. R.; Parry, Mark; Tyrer, John R.] Loughborough Univ, Wolfson Sch Mech Elect & Mfg Engn, Loughborough LE11 3TU, Leics, England; [Britton, Jason] Leeds Teaching Hosp NHS Trust, Dept Med Phys, Leeds, W Yorkshire, England	Loughborough University; N8 Research Partnership; White Rose University Consortium; University of Leeds	Jones, LCR (通讯作者)，Loughborough Univ, Wolfson Sch Mech Elect & Mfg Engn, Loughborough LE11 3TU, Leics, England.	L.Jones@lboro.ac.uk	Jones, Lewis/AAT-2868-2020	Jones, Lewis/0000-0002-6413-4599; Parry, Mark/0000-0002-7966-3944					49	2	2	0	2	AMER INST PHYSICS	MELVILLE	1305 WALT WHITMAN RD, STE 300, MELVILLE, NY 11747-4501 USA	1042-346X	1938-1387		J LASER APPL	J. Laser Appl.	MAY	2021	33	2
J	Ferrari, G; Ferrari, AM; Campobasso, D; Modenese, A; Rijo, E; Misrai, V; Rosa, R; Cindolo, L				Ferrari, Giovanni; Ferrari, Anna Maria; Campobasso, Davide; Modenese, Alberto; Rijo, Enrique; Misrai, Vincent; Rosa, Roberto; Cindolo, Luca			Environmental Safety of the 180-W GreenLight Laser: A Pilot Study On Plume And Irrigating Fluids	UROLOGY			English	Article							SURGICAL SMOKE; TRANSURETHRAL RESECTION; PROSTATE; SURGEONS; ROOM	OBJECTIVE To analyze the chemical composition of the surgical smoke and the outflow irrigation fluid produced during a common endourological surgical procedure to treat benign prostatic obstruction (BPO). METHODS A prospective study was performed to analyze the surgical smoke generated during photoselective vaporization of the prostate (PVP) using the 180-W GL-XPS GreenLight Laser system. Surgica…	Hesperia Hosp, Dept Urol, CURE Grp, Modena, Italy; Univ Modena & Reggio Emilia, Dept Sci & Methods Engn, Reggio Emilia, Italy; [Campobasso, Davide] Azienda USL IRCCS Reggio Emilia, Dept Urol, Osped Civile Guastalla, Via Donatori Sangue 1, I-42016 Guastalla, RE, Italy; [Campobasso, Davide] Azienda USL IRCCS Reggio Emilia, Osped Ercole Franchini Montecchio Emilia, Via Donatori Sangue 1, I-42016 Gua…	Universita di Modena e Reggio Emilia; Universita di Modena e Reggio Emilia	Campobasso, D (通讯作者)，Azienda USL IRCCS Reggio Emilia, Dept Urol, Osped Civile Guastalla, Via Donatori Sangue 1, I-42016 Guastalla, RE, Italy.;Campobasso, D (通讯作者)，Azienda USL IRCCS Reggio Emilia, Osped Ercole Franchini Montecchio Emilia, Via Donatori Sangue 1, I-42016 Guastalla, RE, Italy.		Cindolo, Luca/Q-8342-2016; Campobasso, Davide/AAC-2271-2020; Ferrari, Anna Maria/J-4045-2012; Modenese, Alberto/F-7564-2017	Cindolo, Luca/0000-0002-0712-2719; Campobasso, Davide/0000-0003-2072-114X; Modenese, Alberto/0000-0002-0850-5615; Misrai, Vincent/0000-0003-2029-0650; FERRARI, ANNA MARIA/0000-0002-6265-4419					19	0	0	0	0	ELSEVIER SCIENCE INC	NEW YORK	STE 800, 230 PARK AVE, NEW YORK, NY 10169 USA	0090-4295	1527-9995		UROLOGY	Urology	AUG	2021	154		227
J	Stabilini, C; East, B; Fortelny, R; Gillion, JF; Lorenz, R; Montgomery, A; Morales-Conde, S; Muysoms, F; Maciej, P; Reinpold, W; Simons, M; Charles, DA				Stabilini, C.; East, B.; Fortelny, R.; Gillion, J-F; Lorenz, R.; Montgomery, A.; Morales-Conde, S.; Muysoms, F.; Maciej, P.; Reinpold, W.; Simons, M.; Charles, de B. A.			European Hernia Society (EHS) guidance for the management of adult patients with a hernia during the COVID-19 pandemic	HERNIA			English	Article							SURGICAL SMOKE; MESH REPAIR; VALIDATION; INFECTION; STRATEGY		[Stabilini, C.] Univ Genoa, Dept Surg, Policlin San Martino, Largo R Benzi 8, I-16132 Genoa, Italy; [East, B.] Charles Univ Prague, Motol Univ Hosp, Dept Surg 3, Fac Med 1, Prague, Czech Republic; [East, B.] Charles Univ Prague, Fac Med 2, Prague, Czech Republic; [Fortelny, R.] Wilhelminenspital Stadt Wien, Dept Gen Visceral & Oncol Surg, Vienna, Austria; [Gillion, J-F] Hop Prive Antony, 1 Rue Ve…	University of Genoa; IRCCS AOU San Martino IST; Charles University Prague; Motol University Hospital; Charles University Prague; Wilhelminenspital; Lund University; Skane University Hospital; University of Sevilla; Virgen del Rocio University Hospital; quironsalud Group; University of Hamburg; Royal Infirmary of Edinburgh; University of Edinburgh	Stabilini, C (通讯作者)，Univ Genoa, Dept Surg, Policlin San Martino, Largo R Benzi 8, I-16132 Genoa, Italy.	cesarestabil@hotmail.com	Fortelny, René/AAD-5922-2021; East, Barbora/AFL-1600-2022; Morales-Conde, Salvador/W-9865-2019	Fortelny, René/0000-0002-0066-7716; East, Barbora/0000-0003-0112-1747; Morales-Conde, Salvador/0000-0003-2833-0717					32	12	14	0	5	SPRINGER	NEW YORK	ONE NEW YORK PLAZA, SUITE 4600, NEW YORK, NY, UNITED STATES	1265-4906	1248-9204		HERNIA	Hernia	OCT	2020	24	5	977
J	Ovadia, SA; Thaller, SR				Ovadia, Steven A.; Thaller, Seth R.			Evacuation of Electrocautery Smoke: Renewed Consideration During the COVID-19 Pandemic	JOURNAL OF CRANIOFACIAL SURGERY			English	Article							SURGICAL SMOKE; PAPILLOMAVIRUS; MUTAGENICITY		[Ovadia, Steven A.; Thaller, Seth R.] Univ Miami, Dept Surg, Leonard Miller Sch Med, Div Plast Aesthet & Reconstruct Surg, Miami, FL USA	University of Miami	Thaller, SR (通讯作者)，Univ Miami, Leonard Miller Sch Med, DeWitt Daughtry Family Dept Surg, Div Plast Aesthet & Reconstruct Surg, Clin Res Bldg CRB,1120 NW 14th St,4th Floor, Miami, FL 33136 USA.	Sthaller@med.miami.edu							28	1	1	0	0	LIPPINCOTT WILLIAMS & WILKINS	PHILADELPHIA	TWO COMMERCE SQ, 2001 MARKET ST, PHILADELPHIA, PA 19103 USA	1049-2275	1536-3732		J CRANIOFAC SURG	J. Craniofac. Surg.	SEP	2020	31	6	E633
J	Wang, HK; Mo, F; Ma, CG; Dai, B; Shi, GH; Zhu, Y; Zhang, HL; Ye, DW				Wang, Hong-Kai; Mo, Fei; Ma, Chun-Guang; Dai, Bo; Shi, Guo-Hai; Zhu, Yao; Zhang, Hai-Liang; Ye, Ding-Wei			Evaluation of fine particles in surgical smoke from an urologist's operating room by time and by distance	INTERNATIONAL UROLOGY AND NEPHROLOGY			English	Article						Surgical smoke; Fine particle; Air quality; PM2.5	AMERICAN-HEART-ASSOCIATION; AMBIENT AIR-POLLUTION; CARDIOVASCULAR-DISEASE; EUROPEAN COHORTS; ESCAPE; METAANALYSIS; STATEMENT; EXPOSURE	Electrocautery, harmonic scalpel tissue dissection and other surgical techniques can generate surgical smoke with high proportion of 'fine particles' (PM2.5) < 2.5 mu m, which is known to have adverse effects on human health. The high-risk zone for PM2.5 during surgeries by time and by distance has not been well evaluated. The study included open superficial, open abdominal, open pelvic, laparosc…	[Wang, Hong-Kai; Mo, Fei; Ma, Chun-Guang; Dai, Bo; Shi, Guo-Hai; Zhu, Yao; Zhang, Hai-Liang; Ye, Ding-Wei] Fudan Univ, Dept Urol, Shanghai Canc Ctr, Shanghai 200032, Peoples R China; [Wang, Hong-Kai; Mo, Fei; Ma, Chun-Guang; Dai, Bo; Shi, Guo-Hai; Zhu, Yao; Zhang, Hai-Liang; Ye, Ding-Wei] Fudan Univ, Shanghai Med Coll, Dept Oncol, Shanghai 200032, Peoples R China	Fudan University; Fudan University	Zhang, HL (通讯作者)，Fudan Univ, Dept Urol, Shanghai Canc Ctr, 270 Dongan Rd, Shanghai 200032, Peoples R China.	zhanghl918@163.com; dwyeli@163.com	Zhang, Hailiang/AAF-4937-2020		National Natural Science Foundation of China [81202004]	National Natural Science Foundation of China(National Natural Science Foundation of China (NSFC))	This work was supported by grants from the National Natural Science Foundation of China (No. 81202004).		20	28	29	0	28	SPRINGER	DORDRECHT	VAN GODEWIJCKSTRAAT 30, 3311 GZ DORDRECHT, NETHERLANDS	0301-1623	1573-2584		INT UROL NEPHROL	Int. Urol. Nephrol.	OCT	2015	47	10	1671
J	Benson, SM; Maskrey, JR; Nembhard, MD; Unice, KM; Shirley, MA; Panko, JM				Benson, Stacey M.; Maskrey, Joshua R.; Nembhard, Melanie D.; Unice, Kenneth M.; Shirley, Mark A.; Panko, Julie M.			Evaluation of Personal Exposure to Surgical Smoke Generated from Electrocautery Instruments: A Pilot Study	ANNALS OF WORK EXPOSURES AND HEALTH			English	Article						full-shift monitoring; industrial hygiene; surgical plume; surgical smoke; ultrafine particulate matter; VOCs	VOLATILE ORGANIC-COMPOUNDS; CHEMICAL-COMPOSITION; ULTRAFINE PARTICLES; RESPIRATORS; COMBUSTION; FINE	Hospital technician surgical smoke exposures during several types of electrocautery-based procedures were evaluated. Personal and area air sampling was performed for 106 individual analytes including ultrafine particulate matter (UFP), volatile organic compounds, polycyclic aromatic hydrocarbons, phenol, aldehydes, carbon monoxide, hydrogen sulfide, and hydrogen cyanide. Acetone, D-limonene, etha…	[Benson, Stacey M.; Maskrey, Joshua R.; Unice, Kenneth M.] Cardno ChemRisk, 20 Stanwix St,Suite 505, Pittsburgh, PA 15222 USA; [Nembhard, Melanie D.] Cardno ChemRisk, San Francisco, CA USA; [Shirley, Mark A.] Sutter Hlth, Sacramento, CA USA; [Panko, Julie M.] ToxStrategies, Asheville, NC USA		Benson, SM (通讯作者)，Cardno ChemRisk, 20 Stanwix St,Suite 505, Pittsburgh, PA 15222 USA.	Stacey.Benson@cardno.com	Unice, Kenneth/AAT-5775-2020	Unice, Kenneth/0000-0002-3840-3628	NIOSH NPPTL [200-2016M-90603]; Cardno ChemRisk	NIOSH NPPTL(United States Department of Health & Human ServicesCenters for Disease Control & Prevention - USANational Institute for Occupational Safety & Health (NIOSH)); Cardno ChemRisk	Financial support for the research described in this article was provided in part by NIOSH NPPTL, contract number 200-2016M-90603. Significant additional financial support and funding for the preparation of this article was provided by Cardno ChemRisk. Most authors (S.B., J.M., M.N., K.U., J.P.) were employed by Cardno ChemRisk, a consulting firm that provides scientific advice to the government,…		40	6	6	1	11	OXFORD UNIV PRESS	OXFORD	GREAT CLARENDON ST, OXFORD OX2 6DP, ENGLAND	2398-7308	2398-7316		ANN WORK EXPOS HEAL	Ann. Work Expos. Health	NOV	2019	63	9	990
J	Buggisch, JR; Gohler, D; Le Pape, A; Roger, S; Ouaissi, M; Stintz, M; Rudolph, A; Giger-Pabst, U				Buggisch, Jonathan R.; Goehler, Daniel; Le Pape, Alain; Roger, Sebastien; Ouaissi, Mehdi; Stintz, Michael; Rudolph, Andreas; Giger-Pabst, Urs			Experimental Model to Test Electrostatic Precipitation Technology in the COVID-19 Era: A Pilot Study	JOURNAL OF THE AMERICAN COLLEGE OF SURGEONS			English	Article							SURGICAL SMOKE; EXPOSURE; VIRUS; HAZARDS; PLUME	BACKGROUND: In the COVID-19 crisis, laparoscopic surgery is in focus as a relevant source of bioaerosol release. The efficacy of electrostatic aerosol precipitation (EAP) and continuous aerosol evacuation (CAE) to eliminate bioaerosols during laparoscopic surgery was verified. STUDY DESIGN: Ex-vivo laparoscopic cholecystectomies (LCs) were simulated + EAP or CAE in Pelvitrainer equipped with swin…	[Buggisch, Jonathan R.; Le Pape, Alain] PHENOMIN TAAM, CNRS UPS44, CIPA, Orleans, France; [Roger, Sebastien; Ouaissi, Mehdi] Univ Tours, EA4245 Transplantat, Immunol, Inflammat, Tours, France; [Roger, Sebastien] Inst Univ France, Paris, France; [Ouaissi, Mehdi] Univ Hosp Tours, Dept Digest Oncol Endocrine Hepatobiliary Pancrea, Tours, France; [Goehler, Daniel; Rudolph, Andreas] Topas GmbH, Techno…	Universite de Tours; Institut Universitaire de France; CHU Tours; Technische Universitat Dresden	Buggisch, JR (通讯作者)，Univ Munster, Albert Schweitzer Str 21, D-48149 Munster, Germany.	j_bugg01@uni-muenster.de	Göhler, Daniel/F-2307-2010; Giger-Pabst, Urs/AAJ-5008-2021	Göhler, Daniel/0000-0003-0769-9187;	Development Bank of Saxony (SAB) [100374636]	Development Bank of Saxony (SAB)	Dr Gohler was supported by the Development Bank of Saxony (SAB) under grant 100374636.		32	5	5	0	10	LIPPINCOTT WILLIAMS & WILKINS	PHILADELPHIA	TWO COMMERCE SQ, 2001 MARKET ST, PHILADELPHIA, PA 19103 USA	1072-7515	1879-1190		J AM COLL SURGEONS	J. Am. Coll. Surg.	DEC	2020	231	6	704
J	In, SM; Park, DY; Sohn, IK; Kim, CH; Lim, HL; Hong, SA; Jung, DY; Jeong, SY; Han, JH; Kim, HJ				In, S. M.; Park, D. -Y.; Sohn, I. K.; Kim, C. -H.; Lim, H. L.; Hong, S. -A.; Jung, D. Y.; Jeong, S. -Y.; Han, J. H.; Kim, H. J.			Experimental study of the potential hazards of surgical smoke from powered instruments	BRITISH JOURNAL OF SURGERY			English	Article							CARBON-DIOXIDE LASER; ELECTROCAUTERY SMOKE; PLUME; CO2-LASER; SURGERY; AEROSOL; CELLS; PAPILLOMAVIRUS; MUTAGENICITY; IRRADIATION	BackgroundMany surgical instruments have been replaced with powered devices in open gastrointestinal and laparoscopic surgery. The production of smoke as a result of vaporization of surgical tissue is inevitable, and exposure to surgical smoke is a long-standing concern. These vapours are potentially hazardous to patients and surgical teams. The present research was designed to compare various su…	[In, S. M.; Jung, D. Y.] Konyang Univ, Sch Med, Dept Otolaryngol, Taejon, South Korea; [Park, D. -Y.] Soonchunhyang Univ, Cheonan Hosp, Coll Med, Dept Otolaryngol Head & Neck Surg, Cheonan, South Korea; [Sohn, I. K.; Kim, C. -H.; Lim, H. L.; Hong, S. -A.; Kim, H. J.] Ajou Univ, Dept Otolaryngol, Sch Med, Suwon 441749, South Korea; [Jeong, S. -Y.] Ajou Univ, Dept Med Genet, Sch Med, Suwon 441749, …	Konyang University; Soonchunhyang University; Ajou University; Ajou University; Ajou University	Kim, HJ (通讯作者)，Ajou Univ, Sch Med, Dept Otolaryngol, 164 Worldcup St, Suwon 442749, South Korea.	entkhj@ajou.ac.kr		PARK, DO YANG/0000-0001-9969-3051	Basic Science Research Programme through the National Research Foundation (NRF); Ministry of Science, ICT and Future Planning of Korea Government [2012-012474]; Medical Research Centre Programme through the NRF of Korea [NRF-2012R1A5A2048183]	Basic Science Research Programme through the National Research Foundation (NRF); Ministry of Science, ICT and Future Planning of Korea Government; Medical Research Centre Programme through the NRF of Korea	S.M.I and D.-Y.P. contributed equally to this work. This study was funded by the Basic Science Research Programme through the National Research Foundation (NRF): the Ministry of Science, ICT and Future Planning of Korea Government (contract grant no. 2012-012474). This work was also supported by a Medical Research Centre Programme (NRF-2012R1A5A2048183) through the NRF of Korea.		28	42	45	0	20	WILEY-BLACKWELL	HOBOKEN	111 RIVER ST, HOBOKEN 07030-5774, NJ USA	0007-1323	1365-2168		BRIT J SURG	Br. J. Surg.	NOV	2015	102	12	1581
J	Cheng, JJ; Niu, XY; Zhang, R; Zhu, XD; Lu, S; Zhou, B; Li, XT				Cheng, Jianjie; Niu, Xiaoyi; Zhang, Rui; Zhu, Xidong; Lu, Song; Zhou, Bin; Li, Xianting			Experimental study on influence of personnel activity and surgical smoke on indoor environment inside clean operating room	INTERNATIONAL JOURNAL OF VENTILATION			English	Article						Surgical smoke; clean operating room; indoor air; ventilation	LOCATING CONTAMINANT SOURCES; AIR-FLOW; NUMERICAL-SIMULATION; EXTRACTOR SYSTEMS; QUANTIFY EXPOSURE; HEALTH-HAZARD; PARTICLES; THEATER; RESUSPENSION; VENTILATION	With the wide application of electronic surgical equipment, the generation of surgical smoke is inevitable. Surgical smoke will not only obstruct the operator's visibility, but also release toxic and harmful substances into the air, which will make the operator a headache and cause inflammation of the eyes and mucous membranes. In order to evaluate whether the existing operating room ventilation …	[Cheng, Jianjie; Niu, Xiaoyi; Zhang, Rui; Zhu, Xidong; Lu, Song; Zhou, Bin] Nanjing Tech Univ, Coll Urban Construct, Dept HVAC, Nanjing, Peoples R China; [Li, Xianting] Tsinghua Univ, Sch Architecture, Dept Bldg Sci, Beijing, Peoples R China	Nanjing Tech University; Tsinghua University	Zhou, B (通讯作者)，Nanjing Tech Univ, Coll Urban Construct, Dept HVAC, Nanjing, Peoples R China.	bin.zhou@njtech.edu.cn	Zhou, Bin/H-6798-2013	Zhou, Bin/0000-0002-1399-5591	China National Key R&D Program Energy-saving design and key technical equipment development for clean airconditioning plants [2018YFC0705201]; National Natural Science Foundation of China [51508267]; Six Talent Peaks Project of Jiangsu Province [JNHB-043]; Natural Science Foundation of Jiangsu Province [BK20130946]; Natural Science Research Project of Higher Education Institutions of Jiangsu Prov…	China National Key R&D Program Energy-saving design and key technical equipment development for clean airconditioning plants; National Natural Science Foundation of China(National Natural Science Foundation of China (NSFC)); Six Talent Peaks Project of Jiangsu Province; Natural Science Foundation of Jiangsu Province(Natural Science Foundation of Jiangsu Province); Natural Science Research Project…	China National Key R&D Program Energy-saving design and key technical equipment development for clean airconditioning plants (No. 2018YFC0705201), the National Natural Science Foundation of China (No. 51508267), the Six Talent Peaks Project of Jiangsu Province (JNHB-043), the Natural Science Foundation of Jiangsu Province (BK20130946), Natural Science Research Project of Higher Education Institut…		39	1	1	6	29	TAYLOR & FRANCIS LTD	ABINGDON	2-4 PARK SQUARE, MILTON PARK, ABINGDON OR14 4RN, OXON, ENGLAND	1473-3315	2044-4044		INT J VENT	Int. J. Vent.		2021	20	1	50
J	Ciavattini, A; Delli Carpini, G; Giannella, L; De Vincenzo, R; Frega, A; Cattani, P; Boselli, F; Sopracordevole, F; Barbero, M				Ciavattini, Andrea; Delli Carpini, Giovanni; Giannella, Luca; De Vincenzo, Rosa; Frega, Antonio; Cattani, Paolo; Boselli, Fausto; Sopracordevole, Francesco; Barbero, Maggiorino			Expert consensus from the Italian Society for Colposcopy and Cervico-Vaginal Pathology (SICPCV) for colposcopy and outpatient surgery of the lower genital tract during the COVID-19 pandemic	INTERNATIONAL JOURNAL OF GYNECOLOGY & OBSTETRICS			English	Article						Cervical cancer screening; Cervical excision; Colposcopy; Coronavirus; COVID-19	SURGICAL SMOKE; HUMAN-PAPILLOMAVIRUS; VIRUS; LASER; DNA	In the context of the COVID-19 pandemic, patients need to be evaluated within 2-4 weeks in the following cases: cytology result of squamous cell carcinoma, atypical glandular cells, favor neoplastic, endocervical adenocarcinoma in situ, or adenocarcinoma; histopathological diagnosis of suspected invasion from cervical/vaginal biopsy, or invasive disease after a cervical excision procedure, vagina…	[Ciavattini, Andrea; Delli Carpini, Giovanni; Giannella, Luca] Univ Politecn Marche, Dept Odontostomatol & Specialized Clin Sci, Gynecol Sect, Ancona, Italy; [De Vincenzo, Rosa] Fde Policlin Univ A Gemelli, Gynecol Oncol Unit, IRCCS, Dipartimento Sci Salute Donna Bambino & Sanita Pu, Rome, Italy; [De Vincenzo, Rosa] Univ Cattolica Sacro Cuore, Rome, Italy; [Frega, Antonio] Sapienza Univ Rome, St …	Marche Polytechnic University; Catholic University of the Sacred Heart; IRCCS Policlinico Gemelli; Sapienza University Rome; Azienda Ospedaliera Sant'Andrea; ULSS 9 Scaligera; Universita di Modena e Reggio Emilia; IRCCS Aviano (CRO)	Ciavattini, A (通讯作者)，Univ Politecn Marche, Dept Odontostomatol & Specialized Clin Sci, Ancona, Italy.	ciavattini.a@libero.it	Ciavattini, Andrea/AAW-6212-2020; Giannella, Luca/H-7006-2019; Sopracordevole, Francesco/ABE-5043-2020; Ciavattini, Andrea/AAC-3266-2022	Sopracordevole, Francesco/0000-0001-5562-4353; Ciavattini, Andrea/0000-0002-8037-4947; de vincenzo, rosa/0000-0001-7408-0435; Delli Carpini, Giovanni/0000-0003-2849-4690					18	21	21	1	6	WILEY	HOBOKEN	111 RIVER ST, HOBOKEN 07030-5774, NJ USA	0020-7292	1879-3479		INT J GYNECOL OBSTET	Int. J. Gynecol. Obstet.	JUN	2020	149	3	269
J	Wizner, K; Nasarwanji, M; Fisher, E; Steege, AL; Boiano, JM				Wizner, Kerri; Nasarwanji, Mahiyar; Fisher, Edward; Steege, Andrea L.; Boiano, James M.			Exploring respiratory protection practices for prominent hazards in healthcare settings	JOURNAL OF OCCUPATIONAL AND ENVIRONMENTAL HYGIENE			English	Article						Healthcare worker safety; hospital chemical hazards; personal protective equipment (PPE); respirators and surgical masks; respiratory protection	PRECAUTIONARY PRACTICES; ANTINEOPLASTIC DRUGS; WORKERS PERCEPTIONS; SAFETY PRACTICES; SURGICAL SMOKE; NURSES; ADHERENCE; EQUIPMENT; CLIMATE; STATES	The use of respiratory protection, an important component of personal protective equipment (PPE) in healthcare, is dependent on the hazard and environmental conditions in the workplace. This requires the employer and healthcare worker (HCW) to be knowledgeable about potential exposures and their respective protective measures. However, the use of respirators is inconsistent in healthcare settings…	[Wizner, Kerri; Nasarwanji, Mahiyar; Fisher, Edward] NIOSH, Pittsburgh, PA 15236 USA; [Wizner, Kerri] Assoc Sch & Programs Publ Hlth, Washington, DC USA; [Wizner, Kerri] NIOSH, Cincinnati, OH USA	Centers for Disease Control & Prevention - USA; National Institute for Occupational Safety & Health (NIOSH); Centers for Disease Control & Prevention - USA; National Institute for Occupational Safety & Health (NIOSH)	Wizner, K (通讯作者)，NIOSH, Natl Personal Protect Technol Lab, Res Branc, 626 Cochrans Mill Rd,Bldg 141 Off 138B, Pittsburgh, PA 15236 USA.	kwizner@cdc.gov	Steege, Andrea/Z-2533-2019	Steege, Andrea/0000-0001-5665-2559; Wizner, Kerri/0000-0002-8728-0564	Intramural CDC HHS [CC999999] Funding Source: Medline	Intramural CDC HHS			31	10	11	0	21	TAYLOR & FRANCIS INC	PHILADELPHIA	530 WALNUT STREET, STE 850, PHILADELPHIA, PA 19106 USA	1545-9624	1545-9632		J OCCUP ENVIRON HYG	J. Occup. Environ. Hyg.		2018	15	8	588
J	Davies, HA; Caamano-Gutierrez, E; Sarsby, J; Nawaytou, O; Harky, A; Akhtar, R; Field, M; Madine, J				Davies, Hannah A.; Caamano-Gutierrez, Eva; Sarsby, Joscelyn; Nawaytou, Omar; Harky, Amer; Akhtar, Riaz; Field, Mark; Madine, Jillian			Exploring the potential of rapid evaporative ionization mass spectrometry (Intelligent Knife) for point-of-care testing in aortic surgery	EUROPEAN JOURNAL OF CARDIO-THORACIC SURGERY			English	Article						Thoracic aortic aneurysm; Rapid evaporative ionization mass spectrometry; Bicuspid aortic valve; Tricuspid aortic valve		OBJECTIVES: Many intraoperative decisions regarding the extent of thoracic aortic surgery are subjective and are based on the appearance of the aorta, perceived surgical risks and likelihood of early recurrent disease. Our objective in this work was to carry out a cross-sectional study to demonstrate that rapid evaporative ionization mass spectrometry (REIMS) of electrosurgical aerosol is able to…	[Davies, Hannah A.] Univ Liverpool, Fac Hlth & Life Sci, Inst Life Course & Med Sci, Dept Cardiovasc & Metab Med, Liverpool, Merseyside, England; [Davies, Hannah A.; Nawaytou, Omar; Harky, Amer; Akhtar, Riaz; Field, Mark; Madine, Jillian] Liverpool Ctr Cardiovasc Sci, Liverpool, Merseyside, England; [Caamano-Gutierrez, Eva] Univ Liverpool, Fac Hlth & Life Sci, Technol Directorate, Computat Biol F…	N8 Research Partnership; University of Liverpool; N8 Research Partnership; University of Liverpool; N8 Research Partnership; University of Liverpool; N8 Research Partnership; University of Liverpool; Liverpool Heart & Chest Hospital; N8 Research Partnership; University of Liverpool	Madine, J (通讯作者)，Univ Liverpool, Fac Hlth & Life Sci, Inst Syst Mol & Integrat Biol, Dept Biochem & Syst Biol, Liverpool, Merseyside, England.	j.madine@liverpool.ac.uk	Madine, Jillian/AAM-6232-2021; Harky, Amer/AAO-2125-2020	Madine, Jillian/0000-0001-9963-5871; Harky, Amer/0000-0001-5507-5841; Caamano-Gutierrez, Eva/0000-0001-7737-5941; Davies, Hannah A/0000-0003-3025-8531; Akhtar, Riaz/0000-0002-7963-6874	British Heart Foundation [FS/12/61/29877, PG/16/107/32681]; Royal Academy of Engineering/Leverhulme Trust [LTSRF1617/13/76]	British Heart Foundation(British Heart Foundation); Royal Academy of Engineering/Leverhulme Trust(Leverhulme TrustRoyal Academy of Engineering - UK)	This work was supported by the British Heart Foundation (FS/12/61/29877 to Jillian Madine PG/16/107/32681 to Riaz Akhtar, Jillian Madine and Mark Field) and Royal Academy of Engineering/Leverhulme Trust (LTSRF1617/13/76 to Riaz Akhtar).		18	3	3	0	3	OXFORD UNIV PRESS INC	CARY	JOURNALS DEPT, 2001 EVANS RD, CARY, NC 27513 USA	1010-7940	1873-734X		EUR J CARDIO-THORAC	Eur. J. Cardio-Thorac. Surg.	SEP	2021	60	3	562
J	Yang, TT; Chuang, KJ; Chang, NY; Pan, CH; Liao, WH; Liao, CC; Tsuang, YH; Wen, HY; Hsiao, TC; Chuang, HC				Yang, Tzu-Ting; Chuang, Kai-Jen; Chang, Nai-Yun; Pan, Chih-Hong; Liao, Wei-Hang; Liao, Chien-Chieh; Tsuang, Yang-Hwei; Wen, Hsiao-Yun; Hsiao, Ta-Chih; Chuang, Hsiao-Chi			Exposure assessment of particulate and gaseous pollutants emitted during surgery in operating rooms of different specialties	AIR QUALITY ATMOSPHERE AND HEALTH			English	Article						Formaldehyde; Particulatematter; Polycyclic aromatic hydrocarbons; Surgical smoke; Volatile organic compounds	POLYCYCLIC AROMATIC-HYDROCARBONS; HEALTH-RISK ASSESSMENT; SURGICAL SMOKE; AEROSOL PENETRATION; SIZE DISTRIBUTION; AIR-POLLUTION; LASER; PHASE	The objective of this study was to identify hazards that occur due to surgical practices and assess exposure to surgical smoke. We investigated nine surgical specialties in their corresponding operating rooms (ORs) for on-line measurements of pollutants and off-line determination of PAHs. Surgery for the face and dentistry generated the smallest particle size with a GMD of 23.3 nm. Also, the high…	[Yang, Tzu-Ting] Yuanpei Univ Med Technol, Dept Environm Engn & Hlth, Hsinchu, Taiwan; [Chuang, Kai-Jen] Taipei Med Univ, Coll Med, Sch Med, Dept Publ Hlth, Taipei, Taiwan; [Chuang, Kai-Jen] Taipei Med Univ, Coll Publ Hlth, Sch Publ Hlth, Taipei, Taiwan; [Chang, Nai-Yun; Pan, Chih-Hong] Minist Labor, Inst Labor, Occupat Safety & Hlth, Taipei, Taiwan; [Pan, Chih-Hong; Liao, Wei-Hang] Natl Def Med …	Taipei Medical University; Taipei Medical University; National Defense Medical Center; National Taiwan University; Taipei Medical University; Shuang Ho Hospital; Taipei Medical University; Taipei Medical University; Shuang Ho Hospital; Taipei Medical University; Taipei Medical University; Taipei Medical University; Shuang Ho Hospital	Hsiao, TC (通讯作者)，Natl Taiwan Univ, Grad Inst Environm Engn, 1,Sec 4,Roosevelt Rd, Taipei 10617, Taiwan.;Chuang, HC (通讯作者)，Taipei Med Univ, Coll Med, Sch Resp Therapy, Taipei, Taiwan.;Chuang, HC (通讯作者)，Taipei Med Univ, Dept Internal Med, Sch Med, Coll Med, Taipei, Taiwan.;Chuang, HC (通讯作者)，Taipei Med Univ, Shuang Ho Hosp, Dept Internal Med, Div Pulm Med, New Taipei, Taiwan.	d89844001@ntu.edu.tw; kjc@tmu.edu.tw; acer3192@mail.ilosh.gov.tw; chpan@mail.ilosh.gov.tw; punksimle@mail.ilosh.gov.tw; jack8011121211@gmail.com; tsuangyh@s.tmu.edu.tw; 08422@s.tmu.edu.tw; tchsiao@gmail.com; r92841005@ntu.edu.tw	Hsiao, TaChih TC/S-2491-2019; Chuang, Hsiao-Chi/E-7912-2010	Hsiao, TaChih TC/0000-0003-4103-6272; Chuang, Hsiao-Chi/0000-0003-4651-5192	Institute of Labor, Occupational Safety and Health, Ministry of Labor, Taiwan [IOSH105-A304]	Institute of Labor, Occupational Safety and Health, Ministry of Labor, Taiwan	This study was founded by the Institute of Labor, Occupational Safety and Health, Ministry of Labor, Taiwan (IOSH105-A304).		42	5	5	1	18	SPRINGER	DORDRECHT	VAN GODEWIJCKSTRAAT 30, 3311 GZ DORDRECHT, NETHERLANDS	1873-9318	1873-9326		AIR QUAL ATMOS HLTH	Air Qual. Atmos. Health	OCT	2018	11	8	937
J	Hofer, V; Kriegel, M				Hofer, Valeria; Kriegel, Martin			Exposure of operating room surgical staff to surgical smoke under different ventilation schemes	INDOOR AIR			English	Article						displacement ventilation; operating room; surgical smoke; turbulent mixing ventilation; unidirectional air flow	LAMINAR AIR-FLOW; IMPACT	In operating rooms (ORs), surgical smoke is released during electro and laser surgery as well as in ultrasound applications, which poses a health risk to the surgical personnel. In this experimental study, a surgical smoke substitute was developed. The particle concentration near the facial region of different OR staff members and the extract concentration were measured while varying the airflow …	[Hofer, Valeria; Kriegel, Martin] Tech Univ Berlin TUB, Hermann Rietschel Inst, Berlin, Germany		Hofer, V (通讯作者)，Tech Univ Berlin TUB, Hermann Rietschel Inst, Berlin, Germany.	valeria.hofer@tu-berlin.de		Kriegel, Martin/0000-0003-0107-6333; Hofer, Valeria/0000-0003-4514-8677	Bundesministerium fur Wirtschaft und Energie	Bundesministerium fur Wirtschaft und Energie	Bundesministerium fur Wirtschaft und Energie		26	3	3	4	26	WILEY	HOBOKEN	111 RIVER ST, HOBOKEN 07030-5774, NJ USA	0905-6947	1600-0668		INDOOR AIR	Indoor Air	JAN	2022	32	1
J	Yu, CL; Hsieh, SI; Lin, LH; Chi, SF; Huang, TH; Yeh, SL; Wang, C				Yu, Ching-Lan; Hsieh, Suh-Ing; Lin, Li-Hung; Chi, Shu-Fen; Huang, Tzu-Hsin; Yeh, Shu-Ling; Wang, Chi			Factors Associated with Surgical Smoke Self-Protection Behavior of Operating Room Nurses	HEALTHCARE			English	Article						surgical smoke; personal characteristics; attitude; perceived attributes; self-protection behavior	ELECTROSURGERY; EXPOSURE; RISKS	Surgical smoke has been proven to be harmful and carcinogenic to humans as well as increasing the risk of acquiring infectious diseases. The operating room nurses' willingness to use protective equipment against surgical smoke was low. The factors associated with personal protective behavior in the operating room against surgical smoke were sparsely explored. The purpose of this study is to deter…	[Yu, Ching-Lan; Hsieh, Suh-Ing; Lin, Li-Hung; Chi, Shu-Fen; Yeh, Shu-Ling] Chang Gung Univ Sci & Technol, Taoyuan Chang Gung Mem Hosp, Dept Nursing, Taoyuan 33378, Taiwan; [Huang, Tzu-Hsin] Taiwan Union Nurses Assoc, Taipei 103, Taiwan; [Wang, Chi] Chang Gung Univ, Linkou Chang Gung Mem Hosp, Sch Nursing, Dept Nursing, Taoyuan 33305, Taiwan	Chang Gung Memorial Hospital; Chang Gung University of Science & Technology; Chang Gung Memorial Hospital; Chang Gung University	Hsieh, SI (通讯作者)，Chang Gung Univ Sci & Technol, Taoyuan Chang Gung Mem Hosp, Dept Nursing, Taoyuan 33378, Taiwan.	chinglanyu12002@gmail.com; ishsieh@mail.cgust.edu.tw; kathy@cgmh.org.tw; nice@cgmh.org.tw; grace362966@gmail.com; q22122@cgmh.org.tw; gigy@cgmh.org.tw		chinglan, Yu/0000-0003-3922-2076	Chang Gung Memorial Research Grant of the Chang Gung Medical Foundation [CMRPG5J0161]	Chang Gung Memorial Research Grant of the Chang Gung Medical Foundation	This study was supported by Chang Gung Memorial Research Grant of the Chang Gung Medical Foundation (CMRPG5J0161).		40	0	0	5	8	MDPI	BASEL	ST ALBAN-ANLAGE 66, CH-4052 BASEL, SWITZERLAND		2227-9032		HEALTHCARE-BASEL	Healthcare	MAY	2022	10	5
J	Zhou, R; Xia, M; Zhang, L; Cheng, YY; Yan, J; Sun, Y; Wang, J; Jiang, H				Zhou, Ren; Xia, Ming; Zhang, Lei; Cheng, Yanyong; Yan, Jia; Sun, Yu; Wang, Jie; Jiang, Hong			Fine particles in surgical smoke affect embryonic cardiomyocyte differentiation through oxidative stress and mitophagy	ECOTOXICOLOGY AND ENVIRONMENTAL SAFETY			English	Article						Oxidative stress; Mitophagy; Surgical smoke; Embryonic development; Cardiomyocyte	N-ACETYLCYSTEINE; INDUCED TOXICITY; AUTOPHAGY; PM2.5; PATHWAY; ROS; PROLIFERATION; APOPTOSIS; EXPOSURE	Surgical smoke is widespread in operating rooms, and fine particles are the main toxic components. However, the effect of fine particles in surgical smoke on embryonic development has not yet been studied. This study evaluated the effect of fine particles in surgical smoke on embryonic development and compared it with that of atmospheric fine particles. Afterwards, differentiated cardiomyocytes w…	[Zhou, Ren; Xia, Ming; Zhang, Lei; Cheng, Yanyong; Yan, Jia; Sun, Yu; Wang, Jie; Jiang, Hong] Shanghai Jiao Tong Univ, Peoples Hosp 9, Sch Med, 639 Zhizaoju Rd, Shanghai 200011, Peoples R China	Shanghai Jiao Tong University	Zhou, R (通讯作者)，Shanghai Jiao Tong Univ, Peoples Hosp 9, Sch Med, 639 Zhizaoju Rd, Shanghai 200011, Peoples R China.	zhouren77@126.com; Jianghongjiuyuan@163.com	Yan, Jia/HLG-7759-2023		Major Research Plan of Science and Technology Commission of Shanghai Municipality [19JC1413300]; Scientific Research Project of Shanghai Science and Technology Commission [18441904600]; Key and Weakness Project of Shanghai Municipal Health Commission [2016ZB0203-01]	Major Research Plan of Science and Technology Commission of Shanghai Municipality; Scientific Research Project of Shanghai Science and Technology Commission; Key and Weakness Project of Shanghai Municipal Health Commission	This study was supported by the Major Research Plan of Science and Technology Commission of Shanghai Municipality (19JC1413300), Scientific Research Project of Shanghai Science and Technology Commission (18441904600) and Key and Weakness Project of Shanghai Municipal Health Commission (2016ZB0203-01).Y		34	3	3	2	11	ACADEMIC PRESS INC ELSEVIER SCIENCE	SAN DIEGO	525 B ST, STE 1900, SAN DIEGO, CA 92101-4495 USA	0147-6513	1090-2414		ECOTOX ENVIRON SAFE	Ecotox. Environ. Safe.	45108	2021	217
J	Martinez, BP; Batista, AKMS; Gomes, IB; Olivieri, FM; Camelier, FWR; Camelier, AA				Martinez, Bruno Prata; Menezes Santos Batista, Anne Karine; Gomes, Isabela Barboza; Olivieri, Flavia Milholo; Rosa Camelier, Fernanda Warken; Camelier, Aquiles Assunaco			Frequency of sarcopenia and associated factors among hospitalized elderly patients	BMC MUSCULOSKELETAL DISORDERS			English	Article						Sarcopenia; Elderly; Hospital; Mass muscle; Grip strength	EUROPEAN WORKING GROUP; OLDER-PEOPLE EWGSOP; NUTRITIONAL-STATUS; ALTERNATIVE DEFINITIONS; BODY-COMPOSITION; MUSCLE MASS; RISK-FACTOR; PREVALENCE; DYNAPENIA; STRENGTH	Background: Sarcopenia is an important public health problem that affects mainly elders, and has negative consequences, such as disability and even death. Due to the lack of studies evaluating sarcopenia in elderly persons hospitalized in Brazil, the aim of the present study was to describe the frequency of sarcopenia and associated factors among elders in a hospital in the city of Salvador - Bra…	[Martinez, Bruno Prata; Camelier, Aquiles Assunaco] Bahia Sch Med & Publ Hlth, Salvador, BA, Brazil; [Martinez, Bruno Prata; Rosa Camelier, Fernanda Warken; Camelier, Aquiles Assunaco] Univ Estado Bahia, Salvador, BA, Brazil; [Menezes Santos Batista, Anne Karine; Gomes, Isabela Barboza; Olivieri, Flavia Milholo] City Hosp, Salvador, BA, Brazil	Universidade do Estado Bahia	Martinez, BP (通讯作者)，Bahia Sch Med & Publ Hlth, Av Dom Joao 4,275, Salvador, BA, Brazil.	brunopmartinez@hotmail.com	Martinez, Bruno Prata/D-3541-2017	Martinez, Bruno Prata/0000-0002-4673-8698; Camelier, Aquiles/0000-0001-5410-5180					40	50	55	1	10	BMC	LONDON	CAMPUS, 4 CRINAN ST, LONDON N1 9XW, ENGLAND		1471-2474		BMC MUSCULOSKEL DIS	BMC Musculoskelet. Disord.	45052	2015	16
J	Chuang, GS; Farinelli, W; Christiani, DC; Herrick, RF; Lee, NCY; Avram, MM				Chuang, Gary S.; Farinelli, William; Christiani, David C.; Herrick, Robert F.; Lee, Norman C. Y.; Avram, Mathew M.			Gaseous and Particulate Content of Laser Hair Removal Plume	JAMA DERMATOLOGY			English	Article							ELECTROCAUTERY SMOKE; ULTRAFINE PARTICLES; SURGICAL SMOKE; AIR-POLLUTION; LUNG-CANCER; AMBIENT AIR; MUTAGENICITY; IRRADIATION; EVACUATOR; MORTALITY	IMPORTANCE Potentially harmful chemicals are released when tissues are vaporized. Laser hair removal (LHR) causes heating and often vaporization of hairs, producing both a signature malodorous plume and visible particulates. OBJECTIVE To characterize the chemical composition and quantify the ultrafine particle content of the plume generated during LHR. DESIGN, SETTING, AND PARTICIPANTS In the las…	[Chuang, Gary S.; Farinelli, William; Avram, Mathew M.] Harvard Med Sch, Massachusetts Gen Hosp, Dept Dermatol, Wellman Ctr Photomed, Boston, MA USA; [Chuang, Gary S.] Univ Calif Los Angeles, David Geffen Sch Med, Div Dermatol, 100 Med Plaza,Ste 216, Los Angeles, CA 90095 USA; [Christiani, David C.] Harvard Med Sch, Massachusetts Gen Hosp, Dept Med, Boston, MA USA; [Christiani, David C.; Herrick,…	Harvard University; Harvard Medical School; Massachusetts General Hospital; University of California System; University of California Los Angeles; University of California Los Angeles Medical Center; David Geffen School of Medicine at UCLA; Harvard University; Harvard Medical School; Massachusetts General Hospital; Harvard University; Harvard T.H. Chan School of Public Health; Boston University	Chuang, GS (通讯作者)，Univ Calif Los Angeles, David Geffen Sch Med, Div Dermatol, 100 Med Plaza,Ste 216, Los Angeles, CA 90095 USA.	gary.s.chuang@gmail.com							25	32	32	0	11	AMER MEDICAL ASSOC	CHICAGO	330 N WABASH AVE, STE 39300, CHICAGO, IL 60611-5885 USA	2168-6068	2168-6084		JAMA DERMATOL	JAMA Dermatol.	DEC	2016	152	12	1320
J	Levin, YS; Grant, MP; Glassford, E; Green, BJ; Lemons, AR; Avram, MM				Levin, Yakir S.; Grant, Michael P.; Glassford, Eric; Green, Brett J.; Lemons, Angela R.; Avram, Mathew M.			Gaseous and Particulate Content of Laser Tattoo Removal Plume	DERMATOLOGIC SURGERY			English	Article							CARBON-DIOXIDE LASER; GENERATED PLUME; SMOKE; PAPILLOMAVIRUS; ELECTROCAUTERY; VAPOR	BACKGROUND There is increasing awareness of the potential hazards of surgical plumes. The plume associated with laser tattoo removal remains uncharacterized. OBJECTIVE To determine the gaseous, particulate, and microbiological content of the laser tattoo removal plume. MATERIALS AND METHODS Air sampling was performed during laser tattoo removal from pig skin and from patients. Measurement of meta…	[Levin, Yakir S.; Avram, Mathew M.] Massachusetts Gen Hosp, Dept Dermatol, Wellman Ctr Photomed, Boston, MA 02114 USA; [Grant, Michael P.; Glassford, Eric] Ctr Dis Control & Prevent, Hazard Evaluat & Tech Assistance Branch, Div Field Studies & Engn, Natl Inst Occupat Safety & Hlth, Cincinnati, OH USA; [Green, Brett J.] Ctr Dis Control & Prevent, Hlth Effects Lab Div, Natl Inst Occupat Safety & Hl…	Harvard University; Massachusetts General Hospital; Centers for Disease Control & Prevention - USA; National Institute for Occupational Safety & Health (NIOSH); Centers for Disease Control & Prevention - USA; National Institute for Occupational Safety & Health (NIOSH); Centers for Disease Control & Prevention - USA; National Institute for Occupational Safety & Health (NIOSH)	Levin, YS (通讯作者)，Massachusetts Gen Hosp, Dept Dermatol, Wellman Ctr Photomed, Boston, MA 02114 USA.	ylevin2@mgh.harvard.edu			Innovations in Aesthetics Fellowship Fund Award; American Society for Dermatologic Surgery; NIOSH Health Hazard Evaluation Program	Innovations in Aesthetics Fellowship Fund Award; American Society for Dermatologic Surgery; NIOSH Health Hazard Evaluation Program(United States Department of Health & Human ServicesCenters for Disease Control & Prevention - USANational Institute for Occupational Safety & Health (NIOSH))	This work was supported in part by a Fredric S. Brandt, Innovations in Aesthetics Fellowship Fund Award, awarded to Yakir Levin, by the American Society for Dermatologic Surgery. This work was also supported by the NIOSH Health Hazard Evaluation Program. The authors extend special thanks to Donnie Booher and Kevin Moore for logistical support.		32	0	0	0	0	LIPPINCOTT WILLIAMS & WILKINS	PHILADELPHIA	TWO COMMERCE SQ, 2001 MARKET ST, PHILADELPHIA, PA 19103 USA	1076-0512	1524-4725		DERMATOL SURG	Dermatol. Surg.	AUG	2021	47	8	1071
J	Garbey, M; Joerger, G; Furr, S				Garbey, Marc; Joerger, Guillaume; Furr, Shannon			Gastroenterology Procedures Generate Aerosols: An Air Quality Turnover Solution to Mitigate COVID-19's Propagation Risk	INTERNATIONAL JOURNAL OF ENVIRONMENTAL RESEARCH AND PUBLIC HEALTH			English	Article						cyber-physical system; gastroenterology; pandemic; COVID-19; airborne disease; airborne particles	SURGICAL SMOKE; N95 RESPIRATORS; SURGERY	The growing fear of virus transmission during the 2019 coronavirus disease (COVID-19) pandemic has called for many scientists to look into the various vehicles of infection, including the potential to travel through aerosols. Few have looked into the issue that gastrointestinal (GI) procedures may produce an abundance of aerosols. The current process of risk management for clinics is to follow a …	[Garbey, Marc; Joerger, Guillaume; Furr, Shannon] ORintelligence, Houston, TX 77021 USA; [Garbey, Marc] Univ La Rochelle, UMR CNRS 7356, LaSIE, F-17000 La Rochelle, France; [Garbey, Marc] 2450 Holcombe Blvd,Suite J, Houston, TX 77021 USA	La Rochelle Universite	Garbey, M (通讯作者)，ORintelligence, Houston, TX 77021 USA.;Garbey, M (通讯作者)，Univ La Rochelle, UMR CNRS 7356, LaSIE, F-17000 La Rochelle, France.;Garbey, M (通讯作者)，2450 Holcombe Blvd,Suite J, Houston, TX 77021 USA.	garbey@orintelligence.com; joerger@orintelligence.com; furr@orintelligence.com							40	4	4	0	6	MDPI	BASEL	ST ALBAN-ANLAGE 66, CH-4052 BASEL, SWITZERLAND		1660-4601		INT J ENV RES PUB HE	Int. J. Environ. Res. Public Health	DEC	2020	17	23
J	Ielpo, B; Podda, M; Pellino, G; Pata, F; Caruso, R; Gravante, G; Di Saverio, S				Ielpo, B.; Podda, M.; Pellino, G.; Pata, F.; Caruso, R.; Gravante, G.; Di Saverio, S.		ACIE Appy Study Collaborative	Global attitudes in the management of acute appendicitis duringCOVID-19 pandemic:ACIEAppy Study	BRITISH JOURNAL OF SURGERY			English	Article							ANTIBIOTIC-THERAPY; COMPLICATED APPENDICITIS; CONSERVATIVE TREATMENT; LAPAROSCOPIC SURGERY; OPEN APPENDECTOMY; ABSCESS; METAANALYSIS; ADULTS	Background Surgical strategies are being adapted to face the COVID-19 pandemic. Recommendations on the management of acute appendicitis have been based on expert opinion, but very little evidence is available. This study addressed that dearth with a snapshot of worldwide approaches to appendicitis. Methods The Association of Italian Surgeons in Europe designed an online survey to assess the curre…	[Ielpo, B.] Univ Hosp Leon, Dept Surg, Hepatopancreatobiliary Unit, Leon, Spain; [Pellino, G.] Vall Hebron Univ Hosp, Colorectal Surg, Barcelona, Spain; [Caruso, R.] Hosp Univ HM Sanchinarro, Madrid, Spain; [Podda, M.] Cagliari Univ Hosp, Dept Gen & Emergency Surg, Azienda Ospedaliero Univ, Cagliari, Italy; [Pellino, G.] Univ Campania Luigi Vanvitelli, Dept Adv Med & Surg Sci, Naples, Italy; [Pat…	Universidad de Leon; Hospital de Leon; Hospital Universitari Vall d'Hebron; University of Cagliari; Azienda Ospedaliero-Universitaria di Cagliari; Universita della Campania Vanvitelli; Sapienza University Rome; University of Insubria	Ielpo, B (通讯作者)，Univ Hosp Leon, Dept Surg, Hepatopancreatobiliary Unit, Leon, Spain.	ielpo.b@gmail.com	Francone, Elisa/AAC-6725-2019; Ferrara, Francesco/A-4559-2014; van Ramshorst, Gabrielle H./H-9140-2019; Alconchel, Felipe/Q-8398-2019; PARISE, CRISTIANO/AAR-1295-2021; Perra, Teresa/AAW-8098-2020; Brisinda, Giuseppe/G-6436-2010; Smith-Singares, Eduardo/I-3518-2018; CHIARELLO, MARIA MICHELA/GVS-7109-2022; Bellini, Maria Irene/AAB-9323-2022; Elhadi, Muhammed/AAU-5641-2020; Pérez-Bertólez, Sonia/AEY…	Francone, Elisa/0000-0001-6393-6859; Ferrara, Francesco/0000-0002-8208-1945; van Ramshorst, Gabrielle H./0000-0002-5368-582X; Alconchel, Felipe/0000-0002-5483-0312; PARISE, CRISTIANO/0000-0001-8302-1613; Perra, Teresa/0000-0001-7032-1289; Brisinda, Giuseppe/0000-0001-8820-9471; Smith-Singares, Eduardo/0000-0002-0169-2788; CHIARELLO, MARIA MICHELA/0000-0003-3455-0062; Bellini, Maria Irene/0000-000…					39	69	70	0	14	OXFORD UNIV PRESS	OXFORD	GREAT CLARENDON ST, OXFORD OX2 6DP, ENGLAND	0007-1323	1365-2168		BRIT J SURG	Br. J. Surg.	JUN	2021	108	6	717
J	Oba, A; Stoop, TF; Lohr, M; Hackert, T; Zyromski, N; Nealon, WH; Unno, M; Schulick, RD; Al-Musawi, MH; Wu, WM; Zhao, YP; Satoi, S; Wolfgang, CL; Abu Hilal, M; Besselink, MG; Del Chiaro, M				Oba, Atsushi; Stoop, Thomas F.; Lohr, Matthias; Hackert, Thilo; Zyromski, Nicholas; Nealon, William H.; Unno, Michiaki; Schulick, Richard D.; Al-Musawi, Mohammed H.; Wu, Wenming; Zhao, Yupei; Satoi, Sohei; Wolfgang, Christopher L.; Abu Hilal, Mohammad; Besselink, Marc G.; Del Chiaro, Marco		Pancreas Club; European Pancreatic Club; Chinese Pancreatic Surg Assoc; European Consortium Minimally Inva; Study Grp Preoperative Therapy Pan; Study Grp Pancreatic Ductal Adenoc; Int Study Grp Cystic Tumors Pancre	Global Survey on Pancreatic Surgery During the COVID-19 Pandemic	ANNALS OF SURGERY			English	Article						ampullary adenocarcinoma; CA19-9; chronic pancreatitis; COVID-19; distal bile duct cancer; duodenal adenocarcinoma; hospital volume; intensive care unit; intraductal papillary mucinous neoplasms; minimally invasive surgery; neoadjuvant treatment; pancreatic cancer; pancreatic necrosis; pancreatic neuroendocrine tumor; pancreatic surgery; pandemic; respectability; SARS-CoV-2	SURGICAL SMOKE; PANCREATICODUODENECTOMY; FAILURE; VOLUME	Objective: The aim of this study was to clarify the role of pancreatic surgery during the COVID-19 pandemic to optimize patients' and clinicians' safety and safeguard health care capacity. Summary Background Data: The COVID-19 pandemic heavily impacts health care systems worldwide. Cancer patients appear to have an increased risk for adverse events when infected by COVID-19, but the inability to …	[Oba, Atsushi; Stoop, Thomas F.; Schulick, Richard D.; Del Chiaro, Marco] Univ Colorado, Dept Surg, Div Surg Oncol, Anschutz Med Campus, Aurora, CO 80045 USA; [Oba, Atsushi] Japanese Fdn Canc Res, Canc Inst Hosp, Dept Hepatobiliary & Pancreat Surg, Ariake, Tokyo, Japan; [Stoop, Thomas F.; Besselink, Marc G.] Univ Amsterdam, Canc Ctr Amsterdam, Dept Surg, Amsterdam UMC, Amsterdam, Netherlands; [Lo…	University of Colorado System; University of Colorado Anschutz Medical Campus; Japanese Foundation for Cancer Research; University of Amsterdam; Vrije Universiteit Amsterdam; Karolinska Institutet; Karolinska University Hospital; Ruprecht Karls University Heidelberg; Indiana University System; Indiana University-Purdue University Indianapolis; Hofstra University; Northwell Health; Tohoku Universi…	Del Chiaro, M (通讯作者)，Univ Colorado, Dept Surg, Div Surg Oncol, Anschutz Med Campus, Aurora, CO 80045 USA.	marco.delchiaro@cuanschutz.edu	Wolfgang, Christopher/HGD-0863-2022; Zhao, Yupei/B-6229-2008; Oba, Atsushi/AAO-1164-2020; Stoop, Thomas Frederik/AHC-4875-2022; Besselink, Marc G/R-4268-2019	Zhao, Yupei/0000-0003-1232-972X; Oba, Atsushi/0000-0002-7315-0830; Stoop, Thomas Frederik/0000-0003-3328-4516; Besselink, Marc G/0000-0003-2650-9350					22	34	34	1	10	LIPPINCOTT WILLIAMS & WILKINS	PHILADELPHIA	TWO COMMERCE SQ, 2001 MARKET ST, PHILADELPHIA, PA 19103 USA	0003-4932	1528-1140		ANN SURG	Ann. Surg.	AUG	2020	272	2	E87
J	Croke, L				Croke, Lisa			Guideline for surgical smoke safety	AORN JOURNAL			English	Article																			10	1	1	0	0	WILEY	HOBOKEN	111 RIVER ST, HOBOKEN 07030-5774, NJ USA	0001-2092	1878-0369		ASSOC OPER ROOM NURS	AORN J.	OCT	2021	114	4	P4
J	Fencl, JL				Fencl, Jennifer L.			Guideline Implementation: Surgical Smoke Safety	AORN JOURNAL			English	Article						surgical smoke; surgical plume; smoke evacuation; respiratory protection	LARYNGEAL PAPILLOMATOSIS; TISSUE COMBUSTION; LASER; ABSORPTION	Research conducted during the past four decades has demonstrated that surgical smoke generated from the use of energy-generating devices in surgery contains toxic and biohazardous substances that present risks to perioperative team members and patients. Despite the increase in information available, however, perioperative personnel continue to demonstrate a lack of knowledge of these hazards and …	[Fencl, Jennifer L.] Cone Hlth, Clin Support & Res, Greensboro, NC 27401 USA		Fencl, JL (通讯作者)，Cone Hlth, Clin Support & Res, Greensboro, NC 27401 USA.								25	22	25	1	23	WILEY	HOBOKEN	111 RIVER ST, HOBOKEN 07030-5774, NJ USA	0001-2092	1878-0369		ASSOC OPER ROOM NURS	AORN J.	MAY	2017	105	5	489
J	Williams, K				Williams, Katherine			Guidelines in Practice: Surgical Smoke Safety	AORN JOURNAL			English	Article						hierarchy of controls; surgical smoke evacuation; filtration; ultra-low particulate air (ULPA) filter; respiratory protection	VIRUS; RISK	Surgical smoke is the vaporous and gaseous byproduct of the use of heat-producing devices on tissue. The contents of surgical smoke include harmful chemicals, viable and nonviable material, and viruses. Personnel and patients experience an unpleasant odor when smoke is not evacuated and risk developing symptoms, such as headaches, throat irritation, and dizziness. The recently updated AORN Guidel…	[Williams, Katherine] AORN Inc, Denver, CO 80231 USA	Association of PeriOperative Registered Nurses (AORN)	Williams, K (通讯作者)，AORN Inc, Denver, CO 80231 USA.								32	0	0	2	6	WILEY	HOBOKEN	111 RIVER ST, HOBOKEN 07030-5774, NJ USA	0001-2092	1878-0369		ASSOC OPER ROOM NURS	AORN J.	AUG	2022	116	2	146
J	Chung, YJ; Lee, SK; Han, SH; Zhao, C; Kim, MK; Park, SC; Park, JK				Chung, Yun Jo; Lee, Sang Kyi; Han, Suk Hee; Zhao, Chen; Kim, Myung Ki; Park, Seung Chul; Park, Jong Kwan			Harmful gases including carcinogens produced during transurethral resection of the prostate and vaporization	INTERNATIONAL JOURNAL OF UROLOGY			English	Article						carcinogens; filter masks; smoke evacuation devices; surgical smoke; transurethral resection of the prostate; vaporization	SURGICAL SMOKE; MUTAGENICITY; SURGERY; CANCER; ENERGY	Objective: To determine the chemical composition of surgical smoke produced during transurethral resection of the prostate (TURP) and vaporization. Methods: A total of 12 smoke samples were collected from a continuous irrigation suction drainage system to a Tenax absorber at a 0.05 L/min flow rate during TURP and vaporization. The gases were quantitatively and qualitatively analyzed by gas chroma…	[Zhao, Chen; Kim, Myung Ki; Park, Jong Kwan] Chonbuk Natl Univ, Dept Urol, Sch Med, Jeonju 560180, South Korea; [Lee, Sang Kyi; Han, Suk Hee] Chonbuk Natl Univ, Dept Anesthesiol, Sch Med, Jeonju 560180, South Korea; [Chung, Yun Jo] Chonbuk Natl Univ, Ctr Univ Wide Res Facil, Sch Med, Jeonju 560180, South Korea; [Park, Jong Kwan] Chonbuk Natl Univ, Inst Med Sci, Jeonju 560180, South Korea; [Park, …	Jeonbuk National University; Jeonbuk National University; Jeonbuk National University; Jeonbuk National University; Wonkwang University; Jeonbuk National University; Jeonbuk National University Hospital; Jeonbuk National University; Jeonbuk National University Hospital	Park, JK (通讯作者)，Chonbuk Natl Univ, Dept Urol, Sch Med, 2-20 Keum Am Dong San, Jeonju 560180, South Korea.	rain@chonbuk.ac.kr			Clinical Trial Center Medical Device of Chonbuk National University Hospital; Ministry for Health, Welfare & Family Affairs, Republic of Korea [A091220]	Clinical Trial Center Medical Device of Chonbuk National University Hospital; Ministry for Health, Welfare & Family Affairs, Republic of Korea(Ministry of Health & Welfare (MOHW), Republic of Korea)	This study was supported by grants of Clinical Trial Center Medical Device of Chonbuk National University Hospital and of the Korea Healthcare Technology R&D Project, Ministry for Health, Welfare & Family Affairs, Republic of Korea (A091220).		21	27	27	0	10	WILEY-BLACKWELL	MALDEN	COMMERCE PLACE, 350 MAIN ST, MALDEN 02148, MA USA	0919-8172			INT J UROL	Int. J. Urol.	NOV	2010	17	11	944
J	Dobrogowski, M; Wesolowski, W; Kucharska, M; Paduszynska, K; Dworzynska, A; Szymczak, W; Sapota, A; Pomorski, L				Dobrogowski, Milosz; Wesolowski, Wiktor; Kucharska, Malgorzata; Paduszynska, Katarzyna; Dworzynska, Agnieszka; Szymczak, Wieslaw; Sapota, Andrzej; Pomorski, Lech			HEALTH RISK TO MEDICAL PERSONNEL OF SURGICAL SMOKE PRODUCED DURING LAPAROSCOPIC SURGERY	INTERNATIONAL JOURNAL OF OCCUPATIONAL MEDICINE AND ENVIRONMENTAL HEALTH			English	Article						Smoke; Exposure; Volatile organic compounds; Dioxins; Health risk; Laparoscopic cholecystectomy; Pyrolysis	DIOXIN; CANCER	Objectives: During laparoscopic cholecystectomy, the removal of the gall bladder, pyrolysis occurs in the peritoneal cavity. Chemical substances which are formed during this process escape into the operating room through trocars in the form of surgical smoke. The aim of this study was to identify and quantitatively measure a number of selected chemical substances found in surgical smoke and to as…	[Dobrogowski, Milosz; Paduszynska, Katarzyna; Dworzynska, Agnieszka; Pomorski, Lech] Med Univ Lodz, Dept Gen & Oncol Surg, Lodz, Poland; [Wesolowski, Wiktor; Kucharska, Malgorzata] Nofer Inst Occupat Med, Dept Chem Hazard, Lodz, Poland; [Szymczak, Wieslaw] Univ Lodz, Inst Psychol, PL-90131 Lodz, Poland; [Sapota, Andrzej] Med Univ Lodz, Dept Toxicol & Bromatol, Lodz, Poland	Medical University Lodz; Nofer Institute of Occupational Medicine; University of Lodz; Medical University Lodz	Dobrogowski, M (通讯作者)，Med Univ Lodz, Dept Gen & Oncol Surg, Parzeczewska 35, PL-95100 Zgierz, Poland.	miloszd@onet.pl	Kucharska, Malgorzata/G-4758-2010	pomorski, lech/0000-0003-1221-2708; Dworzynska, Agnieszka/0000-0003-0552-8317; Kucharska, Malgorzata/0000-0001-6885-123X	National Science Centre, Poland [1767/B/P01/2010/39]	National Science Centre, Poland(National Science Centre, Poland)	The study was supported by the grant No. 1767/B/P01/2010/39 from the National Science Centre, Poland. Manager of grant: Lech Sylwester Pomorski, Prof. Received: July 2, 2014. Accepted: December 18, 2014.		15	11	12	1	11	NOFER INST OCCUPATIONAL MEDICINE, POLAND	LODZ	SW TERESY 8, LODZ, 91-348, POLAND	1232-1087	1896-494X		INT J OCCUP MED ENV	Int. J. Occup. Med. Environ. Health		2015	28	5	831
J	Leanderson, P; Krapi, B				Leanderson, Per; Krapi, Blerim			High levels of isocyanic acid in smoke generated during hot iron cauterization	ARCHIVES OF ENVIRONMENTAL & OCCUPATIONAL HEALTH			English	Article						Asthma; dehorning; hydrogen cyanide; hot shoeing; isocyanates; particles; surgical smoke	PROTEIN CARBAMYLATION; HYDROGEN-CYANIDE; INFLAMMATION; OXIDATION; EXPOSURE; MODEL	Pyrolysis of nitrogen containing biofuels generates isocyanic acid (ICA) and we here studied if ICA also is present in cauterization smoke. Air sampling was performed when animal technicians that had developed airway symptoms worked with dehorning. Tissue heated in a laboratory model was used to mimic cauterization. ICA in air at the workplace exceeded 10 times the national exposure limit. In the…	[Leanderson, Per; Krapi, Blerim] Linkoping Univ, Dept Clin & Expt Med, Occupat & Environm Med Ctr, Linkoping, Sweden	Linkoping University	Leanderson, P (通讯作者)，Univ Hosp, Dept Clin & Expt Med, Occupat & Environm Med Ctr, S-58185 Linkoping, Sweden.	per.leanderson@liu.se		Leanderson, Per/0000-0001-6724-7305	County Council of Ostergotland Sweden [LIO-677581, LIO-702611]	County Council of Ostergotland Sweden	This work was partly supported through grants from the County Council of Ostergotland Sweden, LIO-677581 and LIO-702611.		30	2	2	0	0	ROUTLEDGE JOURNALS, TAYLOR & FRANCIS LTD	ABINGDON	2-4 PARK SQUARE, MILTON PARK, ABINGDON OX14 4RN, OXON, ENGLAND	1933-8244	2154-4700		ARCH ENVIRON OCCUP H	Arch. Environ. Occup. Health	45018	2020	75	3	159
J	Leonardi, R; Bellinzoni, P; Broglia, L; Colombo, R; De Marchi, D; Falcone, L; Giusti, G; Grasso, V; Mantica, G; Passaretti, G; Proietti, S; Russo, A; Saitta, G; Smelzo, S; Suardi, N; Gaboardi, F				Leonardi, Rosario; Bellinzoni, Piera; Broglia, Luigi; Colombo, Renzo; De Marchi, Davide; Falcone, Lorenzo; Giusti, Guido; Grasso, Vincenzo; Mantica, Guglielmo; Passaretti, Giovanni; Proietti, Silvia; Russo, Antonio; Saitta, Giuseppe; Smelzo, Salvatore; Suardi, Nazareno; Gaboardi, Franco		UrOP Executive Comm	Hospital care in Departments defined as COVID-free: A proposal for a safe hospitalization protecting healthcare professionals and patients not affected by COVID-19	ARCHIVIO ITALIANO DI UROLOGIA E ANDROLOGIA			English	Article						COVID-19; Pandemy; Surgery; Endoscopy; Filtration	CARBON-DIOXIDE LASER; SURGICAL SMOKE; HUMAN-PAPILLOMAVIRUS; PLUME; VIRUS; DNA	The COVID-19 pandemic influenced the normal course of clinical practice leading to significant delays in the delivery of healthcare services for patients non affected by COVID-19. In the near future, it will be crucial to identify facilities capable of providing health care in compliance with the safety of healthcare professionals, administrative staff and patients. All the staff involved in the …	[Leonardi, Rosario; Falcone, Lorenzo; Grasso, Vincenzo] Gravina Catania, Musumeci GECAS Clin, Dept Urol & Androl Surg, Catania, Italy; [Bellinzoni, Piera; Broglia, Luigi; De Marchi, Davide; Giusti, Guido; Passaretti, Giovanni; Proietti, Silvia; Russo, Antonio; Saitta, Giuseppe; Smelzo, Salvatore; Gaboardi, Franco] San Raffaele Turro Hosp, Dept Urol, Milan, Italy; [Colombo, Renzo] Osped San Raffae…	Vita-Salute San Raffaele University; IRCCS Ospedale San Raffaele; Vita-Salute San Raffaele University; IRCCS Ospedale San Raffaele; University of Genoa	Leonardi, R (通讯作者)，Gravina Catania, Musumeci GECAS Clin, Dept Urol & Androl Surg, Catania, Italy.	leonardi.r@tiscali.it; guglielmo.mantica@gmail.com	Porreca, Angelo/AAD-7071-2021; Colombo, Renzo/AAC-7315-2022; Leonardi, Rosario/GLS-1482-2022; Leonardi, Rosario/AAF-3895-2020; Mantica, Guglielmo/I-3313-2019; Suardi, Nazareno/ABI-2380-2020	Porreca, Angelo/0000-0001-7315-8966; Colombo, Renzo/0000-0002-5627-6052; Leonardi, Rosario/0000-0002-5611-8169; Mantica, Guglielmo/0000-0003-4361-4523; Suardi, Nazareno/0000-0002-4331-3010; DE MARCHI, DAVIDE/0000-0001-9651-1021					17	14	15	0	4	PAGEPRESS PUBL	PAVIA	MEDITGROUP, VIA G BELLI, 4, PAVIA, 27100, ITALY	1124-3562	2282-4197		ARCH ITAL UROL ANDRO	Arch. Ital. Urol. Androl.	JUN	2020	92	2	67
J	Born, H; Ivey, C				Born, Hayley; Ivey, Chandra			How Should We Safely Handle Surgical Smoke?	LARYNGOSCOPE			English	Article									[Born, Hayley; Ivey, Chandra] Columbia Univ, Dept Otorhinolaryngol, New York, NY USA	Columbia University	Ivey, C (通讯作者)，180 Ft Washington Ave,7th Floor, New York, NY 10032 USA.	cmi2105@columbia.edu	Born, Hayley/AAM-3566-2020	Born, Hayley/0000-0001-8296-285X					6	6	7	0	11	WILEY-BLACKWELL	HOBOKEN	111 RIVER ST, HOBOKEN 07030-5774, NJ USA	0023-852X	1531-4995		LARYNGOSCOPE	Laryngoscope	OCT	2014	124	10	2213
J	Zhou, QF; Hu, XL; Zhou, JH; Zhao, MH; Zhu, XJ; Zhu, XQ				Zhou, Qingfeng; Hu, Xiaoli; Zhou, Junhan; Zhao, Menghuang; Zhu, Xuejie; Zhu, Xueqiong			Human papillomavirus DNA in surgical smoke during cervical loop electrosurgical excision procedures and its impact on the surgeon	CANCER MANAGEMENT AND RESEARCH			English	Article						HPV; loop electrosurgical excision procedure; surgical smoke; nasal swab	CARBON-DIOXIDE LASER; POTENTIAL HAZARDS; NEOPLASIA; CANCER; PLUME; RISK; VAPOR	Objective: The purpose of this study was to explore whether human papillomavirus (HPV) DNA is present in surgical smoke generated by loop electrosurgical excision procedures (LEEPs). Furthermore, we investigated the impact of this HPV DNA on surgeons. Methods: A total of 134 outpatients with persistent HPV infections treated with LEEP for cervical intraepithelial neoplasia between 2015 and 2016, …	[Zhou, Qingfeng; Hu, Xiaoli; Zhou, Junhan; Zhao, Menghuang; Zhu, Xueqiong] Wenzhou Med Univ, Affiliated Hosp 2, Dept Obstet & Gynecol, 109 Xueyuan Xi Rd, Wenzhou 325027, Zhejiang, Peoples R China; [Zhu, Xuejie] Wenzhou Med Univ, Affiliated Hosp 1, Dept Obstet & Gynecol, Wenzhou 325027, Peoples R China	Wenzhou Medical University; Wenzhou Medical University	Zhu, XQ (通讯作者)，Wenzhou Med Univ, Affiliated Hosp 2, Dept Obstet & Gynecol, 109 Xueyuan Xi Rd, Wenzhou 325027, Zhejiang, Peoples R China.	zjwzzxq@163.com	Zhou, Qingfeng/L-6943-2013; zhu, xueqiong/U-1320-2019	zhu, xueqiong/0000-0002-8389-928X; Zhu, Xuejie/0000-0003-0804-4588	Science and Technology Project of Zhejiang Province [2014C33165]	Science and Technology Project of Zhejiang Province	This work was supported by a grant from the Science and Technology Project of Zhejiang Province (grant number: 2014C33165). The study sponsors were not involved in the collection, analysis and interpretation of the data or in the writing of the manuscript.		30	43	43	0	6	DOVE MEDICAL PRESS LTD	ALBANY	PO BOX 300-008, ALBANY, AUCKLAND 0752, NEW ZEALAND	1179-1322			CANCER MANAG RES	Cancer Manag. Res.		2019	11		3643
J	Kontunen, A; Karjalainen, M; Lekkala, J; Roine, A; Oksala, N	Kontunen, A; Karjalainen, M; Lekkala, J; Roine, A; Oksala, N	Kontunen, A; Karjalainen, M; Lekkala, J; Roine, A; Oksala, N	Kontunen, A; Karjalainen, M; Lekkala, J; Roine, A; Oksala, N	Kontunen, Anton; Karjalainen, Markus; Lekkala, Jukka; Roine, Antti; Oksala, Niku			Tissue Identification in a Porcine Model by Differential Ion Mobility Spectrometry Analysis of Surgical Smoke	ANNALS OF BIOMEDICAL ENGINEERING			English	Article						FAIMS; Electrosurgery; LDA; VOC		Electrosurgery is widely used in various surgical operations. When tissue is cut with high-frequency current, the cell contents at the incision area evaporate and together with water and possible soot particles, form surgical smoke. The smoke contains cell metabolites, and therefore, possible biomarkers for cancer or bacterial infection. Thus, the analysis of surgical smoke could be used in intra…	[Kontunen, Anton; Karjalainen, Markus; Lekkala, Jukka] Tampere Univ Technol, BioMediTech Inst, PL 527,Korkeakoulunkatu 10, Tampere 33720, Finland; [Kontunen, Anton; Karjalainen, Markus; Lekkala, Jukka] Tampere Univ Technol, Fac Biomed Sci & Engn, PL 527,Korkeakoulunkatu 10, Tampere 33720, Finland; [Roine, Antti] Hatanpaa Hosp, Dept Surg, Hatanpaankatu 24, Tampere 33900, Finland; [Oksala, Niku] Ta…	Tampere University; Tampere University; Tampere University; Tampere University Hospital; Tampere University	Kontunen, A (通讯作者)，Tampere Univ Technol, BioMediTech Inst, PL 527,Korkeakoulunkatu 10, Tampere 33720, Finland.;Kontunen, A (通讯作者)，Tampere Univ Technol, Fac Biomed Sci & Engn, PL 527,Korkeakoulunkatu 10, Tampere 33720, Finland.	anton.kontunen@tut.fi	Roine, Antti/AAU-5071-2020; Lekkala, Jukka/G-4263-2014	Roine, Antti/0000-0002-1811-2671; Lekkala, Jukka/0000-0001-9293-2240; Kontunen, Anton/0000-0002-2220-1351	Finnish Cultural Foundation; South Savo Regional fund; Finnish Foundation for Technology Promotion (TES); Tampereen Tuberkuloosisaatio (Tampere Tuberculosis Foundation); Emil Aaltonen foundation; Pirkanmaan sairaanhoitopiiri (PSHP) Grants [9s045, 151B03, 9T044, 9U042, 150618]	Finnish Cultural Foundation(Finnish Cultural FoundationFinnish IT center for science); South Savo Regional fund; Finnish Foundation for Technology Promotion (TES); Tampereen Tuberkuloosisaatio (Tampere Tuberculosis Foundation); Emil Aaltonen foundation; Pirkanmaan sairaanhoitopiiri (PSHP) Grants	This study was supported by grants from the following foundations: Finnish Cultural Foundation, South Savo Regional fund, Finnish Foundation for Technology Promotion (TES), Tampereen Tuberkuloosisaatio (Tampere Tuberculosis Foundation), Emil Aaltonen foundation and Pirkanmaan sairaanhoitopiiri (PSHP) Grants 9s045, 151B03, 9T044, 9U042 and 150618. The study material used in the research was slaugh…		24	12	12	2	18	SPRINGER	NEW YORK	233 SPRING ST, NEW YORK, NY 10013 USA	0090-6964	1573-9686		ANN BIOMED ENG	Ann. Biomed. Eng.	AUG	2018	46	8	1091
J	Sutinen, M; Kontunen, A; Karjalainen, M; Kiiski, J; Hannus, J; Tolonen, T; Roine, A; Oksala, N	Sutinen, M; Kontunen, A; Karjalainen, M; Kiiski, J; Hannus, J; Tolonen, T; Roine, A; Oksala, N	Sutinen, M; Kontunen, A; Karjalainen, M; Kiiski, J; Hannus, J; Tolonen, T; Roine, A; Oksala, N	Sutinen, M; Kontunen, A; Karjalainen, M; Kiiski, J; Hannus, J; Tolonen, T; Roine, A; Oksala, N	Sutinen, Maiju; Kontunen, Anton; Karjalainen, Markus; Kiiski, Juha; Hannus, Jill; Tolonen, Teemu; Roine, Antti; Oksala, Niku			Identification of breast tumors from diathermy smoke by differential ion mobility spectrometry	EJSO			English	Article						Breast cancer; Differential ion mobility spectrometry; Surgical smoke; Surgical margin; Electrosurgery	SURGICAL MARGINS; LUMPECTOMY; REOPERATION; WOMEN	Introduction: Breast cancer is the most frequent cancer in women worldwide. The primary treatment is breast-conserving surgery or mastectomy with an adequate clearance margin. Diathermy blade is used extensively in breast-conserving surgery. Surgical smoke produced as a side product has cancer-specific molecular features. Differential mobility spectrometry (DMS) is a rapid and affordable technolo…	[Sutinen, Maiju; Oksala, Niku] Univ Tampere, Fac Med & Life Sci, Surg, Tampere, Finland; [Kontunen, Anton; Karjalainen, Markus] Tampere Univ Technol, BioMediTech Inst, Tampere, Finland; [Kontunen, Anton; Karjalainen, Markus] Tampere Univ Technol, Fac Biomed Sci & Engn, Tampere, Finland; [Kiiski, Juha] Tampere Univ Hosp, Dept Musculoskeletal Dis, Div Plast Surg, Tampere, Finland; [Hannus, Jill; To…	Tampere University; Tampere University; Tampere University; Tampere University; Tampere University Hospital; Tampere University; Tampere University Hospital	Sutinen, M (通讯作者)，Ratinankatu 6 A 1, FI-33100 Tampere, Finland.	sutinen.maiju.r@outlook.com	Roine, Antti/AAU-5071-2020; Kiiski, Juha/GOV-4534-2022	Roine, Antti/0000-0002-1811-2671; Kiiski, Juha/0000-0002-2526-7057; Lepomaki (nee Sutinen), Maiju/0000-0002-7348-2317; Kontunen, Anton/0000-0002-2220-1351	Finnish Foundation for Technology Promotion (TES); Tampereen Tuberkuloosisaatio (Tampere Tuberculosis Foundation); Emil Aaltonen foundation; Pirkanmaan sairaanhoitopiiri (PSHP) [9s045, 151803, 9T044, 9U042, 150618, 9V044]	Finnish Foundation for Technology Promotion (TES); Tampereen Tuberkuloosisaatio (Tampere Tuberculosis Foundation); Emil Aaltonen foundation; Pirkanmaan sairaanhoitopiiri (PSHP)	This study was supported by grants from the following foundations: Finnish Foundation for Technology Promotion (TES), Tampereen Tuberkuloosisaatio (Tampere Tuberculosis Foundation), Emil Aaltonen foundation and Pirkanmaan sairaanhoitopiiri (PSHP) grants 9s045, 151803, 9T044, 9U042, 150618, 9U042 and 9V044.		30	14	14	2	9	ELSEVIER SCI LTD	OXFORD	THE BOULEVARD, LANGFORD LANE, KIDLINGTON, OXFORD OX5 1GB, OXON, ENGLAND	0748-7983	1532-2157		EJSO-EUR J SURG ONC	EJSO	FEB	2019	45	2	141
J	Yonan, Y; Ochoa, S				Yonan, Yousif; Ochoa, Shari			Impact of Smoke Evacuation on Patient Experience During Mohs Surgery	DERMATOLOGIC SURGERY			English	Article							SURGICAL SMOKE	BACKGROUND There have been several investigations into possible health risks of surgical smoke exposure, and it has previously been associated with harboring pathogens and carcinogens. Patients in the authors' practice have expressed that the odor from the smoke created by electrosurgical equipment is unpleasant. OBJECTIVE The authors sought to determine if smoke evacuation decreases patient perc…	[Yonan, Yousif] Mayo Clin Arizona, Dept Dermatol, Scottsdale, AZ USA; [Ochoa, Shari] Mayo Clin Arizona, Dept Dermatol Surg, 13400 E Shea Blvd, Scottsdale, AZ 85259 USA	Mayo Clinic; Mayo Clinic Phoenix; Mayo Clinic; Mayo Clinic Phoenix	Ochoa, S (通讯作者)，Mayo Clin Arizona, Dept Dermatol Surg, 13400 E Shea Blvd, Scottsdale, AZ 85259 USA.	Ochoa.Shari@mayo.edu							3	6	6	0	1	LIPPINCOTT WILLIAMS & WILKINS	PHILADELPHIA	TWO COMMERCE SQ, 2001 MARKET ST, PHILADELPHIA, PA 19103 USA	1076-0512	1524-4725		DERMATOL SURG	Dermatol. Surg.	NOV	2017	43	11	1363
J	Ostapovych, U; Vortman, R				Ostapovych, Ulana; Vortman, Rebecca			Implementing a Surgical Smoke Evacuation Policy and Procedure: A Quality Improvement Project	AORN JOURNAL			English	Article						surgical smoke; surgical plume; energy-generating devices; quality improvement; smoke evacuation		Energy-generating surgical devices (eg, electrosurgical units, lasers) produce surgical smoke that can cause negative health effects in exposed individuals. In 2019, a review of nursing documentation at an urban teaching hospital revealed that personnel were properly evacuating surgical smoke during less than 0.5% of applicable procedures. To address the noncompliance and reduce exposure to surgi…	[Ostapovych, Ulana] Univ Illinois Hosp, Surg Serv Dept, Chicago, IL 60612 USA; [Ostapovych, Ulana] Hlth Sci Syst, Chicago, IL 60612 USA; [Vortman, Rebecca] Univ Illinois, Chicago Coll Nursing, Chicago, IL 60612 USA	University of Illinois System; University of Illinois Chicago; University of Illinois System; University of Illinois Chicago; University of Illinois Chicago Hospital	Ostapovych, U (通讯作者)，Univ Illinois Hosp, Surg Serv Dept, Chicago, IL 60612 USA.;Ostapovych, U (通讯作者)，Hlth Sci Syst, Chicago, IL 60612 USA.								30	1	1	6	15	WILEY	HOBOKEN	111 RIVER ST, HOBOKEN 07030-5774, NJ USA	0001-2092	1878-0369		ASSOC OPER ROOM NURS	AORN J.	FEB	2022	115	2	139
J	Castelluccio, D				Castelluccio, Donna			Implementing AORN Recommended Practices for Laser Safety	AORN JOURNAL			English	Article						AORN recommended practices; laser safety; fire safety; smoke plume; smoke evacuation		Lasers used in the OR pose many risks to both patients and personnel. AORN's Recommended practices for laser safety in perioperative practice settings identifies the potential hazards associated with laser use, such as eye damage and fire-and smoke-related injuries. The practice recommendations are intended to be used as a guide for establishing best practices in the workplace and to give periope…	[Castelluccio, Donna] Danbury Hosp, Danbury, CT USA		Castelluccio, D (通讯作者)，Danbury Hosp, Danbury, CT USA.								6	0	0	0	1	ELSEVIER SCIENCE INC	NEW YORK	360 PARK AVE SOUTH, NEW YORK, NY 10010-1710 USA	0001-2092			ASSOC OPER ROOM NURS	AORN J.	DEC	2013	98	6	S75
J	Gianella, M; Sigrist, MW				Gianella, Michele; Sigrist, Markus W.			Improved Algorithm for Quantitative Analyses of Infrared Spectra of Multicomponent Gas Mixtures with Unknown Compositions	APPLIED SPECTROSCOPY			English	Article						Infrared spectroscopy; Quantitative multicomponent analysis; Principal component regression; PCR; Library search; Search algorithms; Chemometrics	IDENTIFICATION; SEARCH	We present a major improvement of an algorithm based on a spectral library search for the quantitative analysis of multicomponent gas samples with unknown compositions. A quantitative spectral database of infrared spectra is used as a training set to compute regression coefficients. Concentrations are computed in the principal component space via principal component regression (PCR). In addition …	[Gianella, Michele; Sigrist, Markus W.] ETH, Inst Quantum Elect, Laser Spect & Sensing Lab, CH-8093 Zurich, Switzerland	Swiss Federal Institutes of Technology Domain; ETH Zurich	Sigrist, MW (通讯作者)，ETH, Inst Quantum Elect, Laser Spect & Sensing Lab, Schafmattstr 16, CH-8093 Zurich, Switzerland.	sigristm@phys.ethz.ch	Gianella, Michele/AAC-9072-2020	Gianella, Michele/0000-0002-7569-5850	Swiss National Science Foundation; ETH Zurich	Swiss National Science Foundation(Swiss National Science Foundation (SNSF)); ETH Zurich(ETH Zurich)	The financial support by the Swiss National Science Foundation and ETH Zurich is gratefully acknowledged.		18	17	17	0	6	SAGE PUBLICATIONS INC	THOUSAND OAKS	2455 TELLER RD, THOUSAND OAKS, CA 91320 USA	0003-7028	1943-3530		APPL SPECTROSC	Appl. Spectrosc.	MAR	2009	63	3	338
J	Sisler, JD; Shaffer, J; Soo, JC; LeBouf, RF; Harper, M; Qian, Y; Lee, T				Sisler, Jennifer D.; Shaffer, Justine; Soo, Jhy-Charm; LeBouf, Ryan F.; Harper, Martin; Qian, Yong; Lee, Taekhee			In vitro toxicological evaluation of surgical smoke from human tissue	JOURNAL OF OCCUPATIONAL MEDICINE AND TOXICOLOGY			English	Article						Surgical smoke; Toxicology; Healthcare workers	ULTRAFINE PARTICLE DEPOSITION; VOLATILE ORGANIC-COMPOUNDS; HEALTH-CARE SETTINGS; LASER SMOKE; EXPOSURE; CELLS; AIR	Background: Operating room personnel have the potential to be exposed to surgical smoke, the by-product of using electrocautery or laser surgical device, on a daily basis. Surgical smoke is made up of both biological by-products and chemical pollutants that have been shown to cause eye, skin and pulmonary irritation. Methods: In this study, surgical smoke was collected in real time in cell cultur…	[Sisler, Jennifer D.; Shaffer, Justine; Qian, Yong] NIOSH, Pathol & Physiol Res Branch, Hlth Effects Lab Div, Ctr Dis Control & Prevent, 1095 Willowdale Rd, Morgantown, WV 26505 USA; [Soo, Jhy-Charm; Harper, Martin; Lee, Taekhee] NIOSH, Exposure Assessment Branch, Hlth Effects Lab Div, Ctr Dis Control & Prevent, 1095 Willowdale Rd, Morgantown, WV 26505 USA; [LeBouf, Ryan F.] NIOSH, Field Study Br…	Centers for Disease Control & Prevention - USA; National Institute for Occupational Safety & Health (NIOSH); Centers for Disease Control & Prevention - USA; National Institute for Occupational Safety & Health (NIOSH); Centers for Disease Control & Prevention - USA; National Institute for Occupational Safety & Health (NIOSH); State University System of Florida; University of Florida	Lee, T (通讯作者)，NIOSH, Exposure Assessment Branch, Hlth Effects Lab Div, Ctr Dis Control & Prevent, 1095 Willowdale Rd, Morgantown, WV 26505 USA.	fwc8@cdc.gov	LeBouf, Ryan F/K-5478-2012	Lee, Taekhee/0000-0002-9865-9553; LeBouf, Ryan/0000-0002-9894-9251	National Institute for Occupational Safety and Health [927ZLEN]	National Institute for Occupational Safety and Health(United States Department of Health & Human ServicesCenters for Disease Control & Prevention - USANational Institute for Occupational Safety & Health (NIOSH))	National Institute for Occupational Safety and Health, Project #927ZLEN: Evaluation of Surgical Smoke Exposures in Medical Facilities.		40	30	31	3	25	BIOMED CENTRAL LTD	LONDON	236 GRAYS INN RD, FLOOR 6, LONDON WC1X 8HL, ENGLAND	1745-6673			J OCCUP MED TOXICOL	J. Occup. Med. Toxicol.	45018	2018	13
J	Yan, LZ; Liu, Y; Zhang, JA; Chen, X; Li, JW; Zhu, XQ				Yan, Linzhi; Liu, Yi; Zhang, Jianan; Chen, Xin; Li, Jingwei; Zhu, Xueqiong			In vivo and in vitro study of the potential hazards of surgical smoke during cervical cancer treatment with an ultrasonic scalpel	GYNECOLOGIC ONCOLOGY			English	Article						Cervical cancer; Cytotoxicity; HPV; Surgical smoke; Ultrasonic scalpel; Volatile organic compounds	HUMAN-PAPILLOMAVIRUS; LASER SMOKE; HIGH-RISK; EXPOSURE; SURGEONS; CELLS; GUNS	Objective. To explore the composition and potential hazards of cervical cancer surgical smoke generated by ultrasonic scalpels. Methods. Surgical smoke was collected during the cutting and coagulation of cervical cancer xenograft tumors using an ultrasonic scalpel. Surgical smoke-filtered cells were cultured and subcutaneously injected into nude mice. Cell morphology and viability were assessed b…	[Yan, Linzhi; Liu, Yi; Zhang, Jianan; Chen, Xin; Zhu, Xueqiong] Wenzhou Med Univ, Ctr Uterine Canc Diag & Therapy Res Zhejiang Prov, Dept Obstet & Gynecol, Affiliated Hosp 2, Wenzhou 325027, Zhejiang, Peoples R China; [Li, Jingwei; Zhu, Xueqiong] Wenzhou Med Univ, Dept Obstet & Gynecol, Taizhou Women & Childrens Hosp, Taizhou 317599, Zhejiang, Peoples R China	Wenzhou Medical University; Wenzhou Medical University	Zhu, XQ (通讯作者)，Wenzhou Med Univ, Affiliated Hosp 2, Dept Obstet & Gynecol, 109 Xueyuan Xi Rd, Wenzhou 325027, Zhejiang, Peoples R China.	zjwzzxq@163.com			Wenzhou Technology Bureau, Wenzhou, China [Y20190009]; Health Science and Technology of Zhejiang Province [2020370129]	Wenzhou Technology Bureau, Wenzhou, China; Health Science and Technology of Zhejiang Province	This work was supported by the grant from Wenzhou Technology Bureau, Wenzhou, China (grant number: Y20190009) and Medicine and Health Science and Technology of Zhejiang Province (grant num-ber: 2020370129) .		44	0	0	5	12	ACADEMIC PRESS INC ELSEVIER SCIENCE	SAN DIEGO	525 B ST, STE 1900, SAN DIEGO, CA 92101-4495 USA	0090-8258	1095-6859		GYNECOL ONCOL	Gynecol. Oncol.	MAR	2022	164	3	587
J	Best, SR; Esquivel, D; Mellinger-Pilgrim, R; Roden, RBS; Pitman, MJ				Best, Simon R.; Esquivel, Daniel; Mellinger-Pilgrim, Rebecca; Roden, Richard B. S.; Pitman, Michael J.			Infectivity of murine papillomavirus in the surgical byproducts of treated tail warts	LARYNGOSCOPE			English	Article						Papillomavirus; human papillomavirus; potassium titanyl phosphate laser; smoke plume; vocal cord; coblation	RECURRENT RESPIRATORY PAPILLOMATOSIS; CARBON-DIOXIDE LASER; LARYNGEAL PAPILLOMATOSIS; PLUME; VAPOR	Objectives/Hypothesis Human papillomavirus (HPV) is a highly stable DNA virus that causes disease in human organ systems, including the larynx and oropharynx. The treatment of HPV-associated diseases with scalpels, lasers, and other surgical instruments has the potential to release infectious particles, placing healthcare workers at risk. The objectives of this study were to create a reproducible…	[Best, Simon R.; Esquivel, Daniel; Mellinger-Pilgrim, Rebecca] Johns Hopkins Univ Hosp, Dept Otolaryngol Head & Neck Surg, Baltimore, MD USA; [Roden, Richard B. S.] Johns Hopkins Univ Hosp, Dept Pathol, Baltimore, MD USA; [Pitman, Michael J.] Columbia Univ, New York Presbyterian Hosp, Voice & Swallowing Inst, Dept Otolaryngol Head & Neck Surg,Med Ctr, New York, NY USA	Johns Hopkins University; Johns Hopkins Medicine; Johns Hopkins University; Johns Hopkins Medicine; Columbia University; NewYork-Presbyterian Hospital	Best, SR (通讯作者)，Johns Hopkins Med Inst, Dept Otolaryngol Head & Neck Surg, 601 North Caroline St,6th Floor, Baltimore, MD 21287 USA.	sbest2@jhmi.edu		Pitman, Michael/0000-0001-6637-4302	NCI NIH HHS [P50 CA098252, R01 CA233486] Funding Source: Medline; NIDCD NIH HHS [K23 DC014758, L40 DC013350] Funding Source: Medline; National Institute on Deafness and Other Communication Disorders Mentored Patient-Oriented Research Career Development Award [1K23DC014758] Funding Source: Medline	NCI NIH HHS(United States Department of Health & Human ServicesNational Institutes of Health (NIH) - USANIH National Cancer Institute (NCI)); NIDCD NIH HHS(United States Department of Health & Human ServicesNational Institutes of Health (NIH) - USANIH National Institute on Deafness & Other Communication Disorders (NIDCD)); National Institute on Deafness and Other Communication Disorders Mentored …			23	11	11	1	4	WILEY	HOBOKEN	111 RIVER ST, HOBOKEN 07030-5774, NJ USA	0023-852X	1531-4995		LARYNGOSCOPE	Laryngoscope	MAR	2020	130	3	712
J	Whyte, HE; Raillard, C; Subrenat, A; Hequet, V				Whyte, Henrietta Essie; Raillard, Cecile; Subrenat, Albert; Hequet, Valerie			Influence of environmental parameters on the photocatalytic oxidation efficiency of acrylonitrile and isoflurane; two operating room pollutants	BUILDING AND ENVIRONMENT			English	Article						PCO; Operating rooms; Acrylonitrile; Isoflurane; Single-pass removal efficiency; Induction time	INDOOR AIR; SURGICAL SMOKE; OCCUPATIONAL-EXPOSURE; WATER-VAPOR; GAS; TIO2; PURIFICATION; DECOMPOSITION; PERFORMANCE; REMOVAL	In hospitals, operating rooms (ORs) are very demanding in terms of the indoor air quality (IAQ) and require systems that minimize the concentrations of pollutants (microorganisms, chemical and particulate matter). Air treatment devices that use photocatalytic oxidation (PCO) could potentially be used in the OR to improve IAQ. In this work, the fate of two OR pollutants acrylonitrile (chemical fou…	[Whyte, Henrietta Essie; Raillard, Cecile; Subrenat, Albert; Hequet, Valerie] IMT Atlantique, GEPEA UMR CNRS 6144, 4 Rue Alfred Kastler,CS 20722, F-44307 Nantes 3, France	Centre National de la Recherche Scientifique (CNRS); IMT - Institut Mines-Telecom; IMT Atlantique	Whyte, HE (通讯作者)，IMT Atlantique, GEPEA UMR CNRS 6144, 4 Rue Alfred Kastler,CS 20722, F-44307 Nantes 3, France.	whytehenrietta@yahoo.com			ATA Medical; IMT Atlantique	ATA Medical; IMT Atlantique	The authors would like to express their gratitude to ATA Medical and IMT Atlantique for their financial support and also to Eric Chevrel, Patrick Brion, Francois-Xavier Blanchet, Yvan Gouriou and Katell Chaillou for their invaluable technical assistance and to Eric Dumont for his help with the modeling.		68	5	5	2	11	PERGAMON-ELSEVIER SCIENCE LTD	OXFORD	THE BOULEVARD, LANGFORD LANE, KIDLINGTON, OXFORD OX5 1GB, ENGLAND	0360-1323	1873-684X		BUILD ENVIRON	Build. Environ.	MAY	2019	154		97
J	Liang, JH; Pan, YL; Kang, J; Qi, J				Liang, Jun Hao; Pan, Yu Long; Kang, Jian; Qi, Jun			Influence of Irrigation on Incision and Coagulation of 2.0-mu m Continuous-wave Laser: An Ex Vivo Study	SURGICAL LAPAROSCOPY ENDOSCOPY & PERCUTANEOUS TECHNIQUES			English	Article						surgical fume; irrigation; laser incision; laparoscope	LAPAROSCOPIC PARTIAL NEPHRECTOMY; TITANYL-PHOSPHATE LASER; SURGICAL SMOKE; PORCINE MODEL; PLUME	Background: Several lasers are suitable for laparoscopic surgery but with remarkable smoke formation, which compromises surgical visibility and safety. Slow irrigation eliminates laser smoke efficiently, but gives rise to the concern of reducing the laser incision and coagulation efficiency. Methods: Canine kidney specimens were manually cut with a 2-mu m continuous-wave Thulium-YAG laser. Two la…	[Liang, Jun Hao; Kang, Jian; Qi, Jun] Shanghai Jiao Tong Univ, Xinhua Hosp, Sch Med, Dept Urol, Shanghai 200092, Peoples R China; [Pan, Yu Long] 3rd Peoples Hosp Chen Du, Dept Urol, Chengdu, Si Chuang Provi, Peoples R China	Shanghai Jiao Tong University	Qi, J (通讯作者)，Shanghai Jiao Tong Univ, Xinhua Hosp, Sch Med, Dept Urol, 1665 Rd Kongjiang, Shanghai 200092, Peoples R China.	jasonqi@sh163.net		Qi, Jun/0000-0003-0970-8462	National Natural Science Foundation of China [30801154/C160606]; Ministry of Education of China [200802481042]	National Natural Science Foundation of China(National Natural Science Foundation of China (NSFC)); Ministry of Education of China(Ministry of Education, China)	Supported by grants from the National Natural Science Foundation of China (Grant No. 30801154/C160606) and the Doctoral Fund of Ministry of Education of China (Grant No. 200802481042).		17	9	10	1	24	LIPPINCOTT WILLIAMS & WILKINS	PHILADELPHIA	530 WALNUT ST, PHILADELPHIA, PA 19106-3621 USA	1530-4515			SURG LAPARO ENDO PER	Surg. Laparosc. Endosc. Pct. Tech.	JUN	2012	22	3	E122
J	Whyte, HE; Raillard, C; Subrenat, A; Hequet, V				Whyte, Henrietta Essie; Raillard, Cecile; Subrenat, Albert; Hequet, Valerie			Influence of operating parameters on the single-pass photocatalytic removal efficiency of acrylonitrile	JOURNAL OF PHOTOCHEMISTRY AND PHOTOBIOLOGY A-CHEMISTRY			English	Article						Indoor air treatment; PCO; Operating rooms; Acrylonitrile; Single-pass removal efficiency	AIR PURIFICATION; SURGICAL SMOKE; KEY PARAMETERS; GAS-PHASE; OXIDATION; DEGRADATION; TOLUENE; DECOMPOSITION; FORMALDEHYDE; PERFORMANCE	Photocatalytic oxidation (PCO) is an advanced air cleaning technology that is used as a means to improve air quality in indoor environments and could also potentially be used in hospital operating rooms (ORs). However, when it comes to the feasibility of using PCO to remove VOCs, most studies have been on those that are commonly found in indoor environments like homes and schools. There are littl…	[Whyte, Henrietta Essie; Raillard, Cecile; Subrenat, Albert; Hequet, Valerie] GEPEA UMR CNRS 6144, IMT Atlantique, 4 Rue Alfred Kasder CS 20722, F-44307 Nantes 3, France	Centre National de la Recherche Scientifique (CNRS); IMT - Institut Mines-Telecom; IMT Atlantique	Whyte, HE (通讯作者)，GEPEA UMR CNRS 6144, IMT Atlantique, 4 Rue Alfred Kasder CS 20722, F-44307 Nantes 3, France.	henrietta.whyte@imt-atlantique.fr			ATA Medical; IMT Atlantique	ATA Medical; IMT Atlantique	The authors would like to express their gratitude to ATA Medical and IMT Atlantique for their financial support and also to Eric Chevrel, Patrick Brion, Francois-Xavier Blanchet, Yvan Gouriou and Katell Chaillou for their invaluable technical assistance and Eric Dumont for his help with the modeling.		68	1	1	2	13	ELSEVIER SCIENCE SA	LAUSANNE	PO BOX 564, 1001 LAUSANNE, SWITZERLAND	1010-6030	1873-2666		J PHOTOCH PHOTOBIO A	J. Photochem. Photobiol. A-Chem.	45170	2019	382
J	Choi, DH; Choi, SH; Kang, DH				Choi, Dong Hee; Choi, Seock Hwan; Kang, Dong Hwa			Influence of Surgical Smoke on Indoor Air Quality in Hospital Operating Rooms	AEROSOL AND AIR QUALITY RESEARCH			English	Article						Surgical smoke; Hospital operating room; IAQ; Volatile organic compounds (VOCs)	THEATER; PLUME; LASER; PERFORMANCE; SIMULATION	The objective of this study is to analyze the volatile organic compounds (VOCs) in the surgical smoke generated during laparoscopic surgery, and determine their influence on the indoor air quality in hospital operating rooms (ORs). Field measurements were carried out during eight surgeries in conventional and robotic ORs in which an electrosurgery system was being used, thus continuously generati…	[Choi, Dong Hee] Kyungil Univ, Dept Architectural Engn, Coll Engn, Gyeongbuk 38428, South Korea; [Choi, Seock Hwan] Kyungpook Natl Univ, Med Ctr, Sch Med, Dept Urol, Daegu 41404, South Korea; [Kang, Dong Hwa] Univ Seoul, Dept Architectural Engn, Coll Urban Sci, Seoul 02504, South Korea	Kyungil University; Kyungpook National University; University of Seoul	Kang, DH (通讯作者)，Univ Seoul, Dept Architectural Engn, Coll Urban Sci, Seoul 02504, South Korea.	dhkang@uos.ac.kr		Choi, Dong Hee/0000-0001-6561-0721	Basic Science Research Program through the National Research Foundation of Korea (NRF) - Ministry of Science, ICT & Future Planning [2015R1C1A1A02037423]; National Research Foundation of Korea [2015R1C1A1A02037423] Funding Source: Korea Institute of Science & Technology Information (KISTI), National Science & Technology Information Service (NTIS)	Basic Science Research Program through the National Research Foundation of Korea (NRF) - Ministry of Science, ICT & Future Planning; National Research Foundation of Korea(National Research Foundation of Korea)	This research was supported by Basic Science Research Program through the National Research Foundation of Korea (NRF) funded by the Ministry of Science, ICT & Future Planning (2015R1C1A1A02037423)		38	19	19	3	29	TAIWAN ASSOC AEROSOL RES-TAAR	TAICHUNG COUNTY	CHAOYANG UNIV TECH, DEPT ENV ENG & MGMT, PROD CTR AAQR, NO 168, JIFONG E RD, WUFONG TOWNSHIP, TAICHUNG COUNTY, 41349, TAIWAN	1680-8584	2071-1409		AEROSOL AIR QUAL RES	Aerosol Air Qual. Res.	MAR	2017	17	3	821
J	Seipp, HM; Wild, M; Sticher, J; Maier-Hasselmann, A; Esters, J; Steffens, T; Birnstein, K; Ziegler, M; Herzog-Niescery, J				Seipp, Hans-Martin; Wild, Michael; Sticher, Jochen; Maier-Hasselmann, Andreas; Esters, Jan; Steffens, Thomas; Birnstein, Katja; Ziegler, Mareike; Herzog-Niescery, Jennifer			Influence of two different operating room ventilation systems on the surgical smoke exposure of surgeons	JOURNAL OF BUILDING ENGINEERING			English	Article						Electrosurgical device; Mixed turbulent flow; Occupational exposure; Operating room; Particles; Unidirectional displacement flow	PARTICLES	The intraoperative use of electrosurgical devices leads to the emission of surgical smoke, which is a proven health risk for operating room personnel. According to guidelines, either a unidirectional displacement flow system or mixed turbulent flow ventilation are recommended to reduce the surgical smoke exposure. However, the impact of the ventilation system on the particle concentration in clin…	[Seipp, Hans-Martin; Steffens, Thomas; Birnstein, Katja; Ziegler, Mareike] Univ Appl Sci, Dept Life Sci Engn, Giessen, Germany; [Wild, Michael] Stadt Klinikum Darmstadt, Dept Trauma Surg & Orthoped, Darmstadt, Germany; [Sticher, Jochen] Agaplesion Ev Krankenhaus Mittelhessen, Dept Anesthesia, Giessen, Germany; [Maier-Hasselmann, Andreas] Stadt Klinikum Bogenhausen, Dept Vasc Surg, Munich, Germany…	Klinikum Darmstadt; Munchen Klinik; St. Marien Hospital; Ruhr University Bochum	Herzog-Niescery, J (通讯作者)，Katholisches Klinikum Bochum, Dept Anesthesiol, St Josef Hosp Bochum, Gudrunstr 56, D-44791 Bochum, Germany.	j.herzog-niescery@klinikum-bochum.de		Wild, Michael/0000-0002-6306-4867					40	0	0	1	2	ELSEVIER	AMSTERDAM	RADARWEG 29, 1043 NX AMSTERDAM, NETHERLANDS		2352-7102		J BUILD ENG	J. Build. Eng.	45122	2022	52
J	Gianella, M; Sigrist, MW				Gianella, Michele; Sigrist, Markus W.			Infrared Spectroscopy on Smoke Produced by Cauterization of Animal Tissue	SENSORS			English	Article						infrared laser spectroscopy; surgical smoke; in vitro; difference frequency generation	HIGH-FREQUENCY ELECTROSURGERY; SURGICAL SMOKE; CHEMICAL-COMPOSITION; HUMAN-PAPILLOMAVIRUS; LASER SMOKE; GAS; SURGERY; DNA	In view of in vivo surgical smoke studies a difference-frequency-generation (DFG) laser spectrometer (spectral range 2900-3144 cm(-1)) and a Fourier-transform infrared (FTIR) spectrometer were employed for infrared absorption spectroscopy. The chemical composition of smoke produced in vitro with an electroknife by cauterization of different animal tissues in different atmospheres was investigated…	[Gianella, Michele; Sigrist, Markus W.] ETH, Laser Spect & Sensing Lab, Inst Quantum Elect, CH-8093 Zurich, Switzerland	Swiss Federal Institutes of Technology Domain; ETH Zurich	Sigrist, MW (通讯作者)，ETH, Laser Spect & Sensing Lab, Inst Quantum Elect, Schafmattstr 16, CH-8093 Zurich, Switzerland.	michele.gianella@phys.ethz.ch; sigristm@phys.ethz.ch	Gianella, Michele/AAC-9072-2020	Gianella, Michele/0000-0002-7569-5850	Swiss National Science Foundation; ETH Zurich	Swiss National Science Foundation(Swiss National Science Foundation (SNSF)); ETH Zurich(ETH Zurich)	The financial support by the Swiss National Science Foundation and ETH Zurich is gratefully acknowledged. We thank G. Seyfang (ETH) for the fruitful collaboration.		24	18	19	0	8	MDPI AG	BASEL	ST ALBAN-ANLAGE 66, CH-4052 BASEL, SWITZERLAND	1424-8220			SENSORS-BASEL	Sensors	APR	2010	10	4	2694
J	Stanganelli, NC; Bieniek, AA; Margatho, AS; Galdino, MJQ; Barbosa, KH; Ribeiro, RP				Stanganelli, Nathanye Crystal; Bieniek, Aryane Apolinario; Margatho, Amanda Salles; Quina Galdino, Maria Jose; Barbosa, Karoline Hyppolito; Ribeiro, Renata Perfeito			Inhalation of surgical smoke: cohort of signs and symptoms in residents	ACTA PAULISTA DE ENFERMAGEM			English	Article						Smoke; Electrosurgery; Signs and symptoms; Occupational risks; Medical staff; hospital; Operating room	SURGEONS	Objective: To analyze the signs and symptoms presented by doctors in surgery and anesthesiology residency programs exposed to surgical smoke. Method: Prospective cohort study with resident doctors exposed to surgical smoke in a teaching hospital. there was 17-month follow-up of residents from the years 2015 and 2016, who met the criteria of being regularly enrolled in a surgery or anesthesiology …	[Stanganelli, Nathanye Crystal; Bieniek, Aryane Apolinario; Barbosa, Karoline Hyppolito; Ribeiro, Renata Perfeito] Univ Estadual Londrina, Londrina, PR, Brazil; [Margatho, Amanda Salles] Univ Sao Paulo, Escola Enfermagem Ribeirao Preto, Ribeirao Preto, SP, Brazil; [Quina Galdino, Maria Jose] Univ Estadual Norte Parana, Bandeirantes, PR, Brazil	Universidade Estadual de Londrina; Universidade de Sao Paulo; Universidade Estadual do Norte do Parana (UENP)	Stanganelli, NC (通讯作者)，Univ Estadual Londrina, Londrina, PR, Brazil.	kany_stanganelli@hotmail.com	Bieniek, Aryane/ABC-7446-2020	Bieniek, Aryane/0000-0001-8622-1741; Crystal Stanganelli Caus, Nathanye/0000-0002-7193-5191					20	2	2	1	6	UNIV FED SAO PAULO, DEPT ENFERMAGEN	SAO PAULO	RUA NAPOLEAO DE BARROS, 754 VILA CLEMENTINO, SAO PAULO, CEP04024-002, BRAZIL	0103-2100	1982-0194		ACTA PAUL ENFERM	Acta Paul. Enferm.	JUL-AUG	2019	32	4	382
J	Elsaie, ML; Nada, HA				Elsaie, Mohamed L.; Nada, Hesham A.			Insights into laser safety considerations duringCOVID19 pandemic	DERMATOLOGIC THERAPY			English	Article						aerosol transmission; COVID19; laser; safety; SARS CoV2	HUMAN-PAPILLOMAVIRUS DNA; LARYNGEAL PAPILLOMATOSIS; PLUME; DISEASE	The World Health Organization has recently defined the severe acute respiratory syndrome coronavirus 2 (SARS-CoV-2) infections as a pandemic. The infection, which may cause a potentially very severe respiratory disease, now called coronavirus disease 2019 (COVID-19), has airborne transmission via droplets while less attention focused on aerosol transmission. Surgical smoke and plumes in laser cli…	[Elsaie, Mohamed L.] Natl Res Ctr, Dept Dermatol & Venereol, Giza, Egypt; [Nada, Hesham A.] Suez Canal Univ, Dept Dermatol & Venereol, Fac Med, Ismailia, Egypt	Egyptian Knowledge Bank (EKB); National Research Centre (NRC); Egyptian Knowledge Bank (EKB); Suez Canal University	Elsaie, ML (通讯作者)，Natl Res Ctr, Dept Dermatol & Venereol, Giza, Egypt.	egydoc77@yahoo.com	Elsaie, Mohamed L/E-6175-2010	Elsaie, Mohamed L/0000-0001-7541-5241					19	4	4	0	2	WILEY-HINDAWI	LONDON	ADAM HOUSE, 3RD FL, 1 FITZROY SQ, LONDON, WIT 5HE, ENGLAND	1396-0296	1529-8019		DERMATOL THER	Dermatol. Ther.	SEP	2020	33	5
J	Golda, N; Merrill, B; Neill, B				Golda, Nicholas; Merrill, Brandon; Neill, Brett			Intraoperative Electrosurgical Smoke During Outpatient Surgery: A Survey of Dermatologic Surgeon and Staff Preferences	CUTIS			English	Article							CARBON-DIOXIDE LASER; SURGICAL SMOKE; PAPILLOMAVIRUS; VAPOR	Electrosurgery generates smoke that may be harmful. We created a survey to evaluate perceptions of electrosurgical smoke and how information on the harm it potentially causes changes these perceptions. We distributed the survey to the membership of the American College of Mohs Surgery and the American Society for Dermatologic Surgery and received 437 useable responses. Results indicated that many…	[Golda, Nicholas; Merrill, Brandon] Univ Missouri Hosp & Clin, Dept Dermatol, 1 Hosp Dr,Rm MA111, Columbia, MO 65212 USA; [Neill, Brett] Univ Missouri, Sch Med, Columbia, MO 65211 USA	University of Missouri System; University of Missouri Columbia; University of Missouri System; University of Missouri Columbia	Merrill, B (通讯作者)，Univ Missouri Hosp & Clin, Dept Dermatol, 1 Hosp Dr,Rm MA111, Columbia, MO 65212 USA.	merrillbp@health.missouri.edu							24	4	4	1	2	QUADRANT HEALTHCOM INC	PARSIPPANY	7 CENTURY DRIVE, STE 302, PARSIPPANY, NJ 07054-4603 USA	0011-4162	2326-6929		CUTIS	Cutis	AUG	2019	104	2	120
J	Li, CI; Chou, YH; Pai, JY; Chen, CH; Chiang, MC				Li, Chun-, I; Chou, Ying-Hsiang; Pai, Jar-Yuan; Chen, Chih-Hsuan; Chiang, Min-Chi			Investigating surgical smoke in otolaryngology operating rooms	SCIENTIFIC REPORTS			English	Article							EXPOSURE; THEATER	Surgical smoke is a common chemical hazard produced from the use of electrocautery, laser, or ultrasonic scalpels during surgery. It has been proved harmful to medical personnel. Thus, it is important to monitor surgical smoke concentrations in the operating room. In the past decade, many researches regarding surgical smoke were discussed in different professional healthcare fields, but few showe…	[Li, Chun-, I] Chang Bing Show Chwan Mem Hosp, Dept Otolaryngol, Changhua Cty 50544, Taiwan; [Chou, Ying-Hsiang] Chung Shan Med Univ, Dept Radiat Oncol, Taichung 40201, Taiwan; [Chou, Ying-Hsiang; Pai, Jar-Yuan] Chung Shan Med Univ Hosp, Taichung 40201, Taiwan; [Pai, Jar-Yuan; Chen, Chih-Hsuan; Chiang, Min-Chi] Chung Shan Med Univ, Dept Hlth Policy & Management, Taichung 40201, Taiwan	Chang Bing Show Chwan Memorial Hospital; Chung Shan Medical University; Chung Shan Medical University; Chung Shan Medical University Hospital; Chung Shan Medical University	Pai, JY (通讯作者)，Chung Shan Med Univ Hosp, Taichung 40201, Taiwan.;Pai, JY (通讯作者)，Chung Shan Med Univ, Dept Hlth Policy & Management, Taichung 40201, Taiwan.	jerrypai7@gmail.com			Chang Bing Show Chwan Memorial Hospital [CSMU-SHOW-105-01]	Chang Bing Show Chwan Memorial Hospital	The authors would like to thank Chang Bing Show Chwan Memorial Hospital for supporting this project (CSMU-SHOW-105-01). We are grateful to all medical staff of the operating room for providing any help while we conducted this study.		36	4	4	1	5	NATURE PORTFOLIO	BERLIN	HEIDELBERGER PLATZ 3, BERLIN, 14197, GERMANY	2045-2322			SCI REP-UK	Sci Rep	44959	2022	12	1
J	Khoder, WY; Stief, CG; Fiedler, S; Pongratz, T; Beyer, W; Hennig, G; Ruhm, A; Sroka, R				Khoder, Wael Y.; Stief, Christian G.; Fiedler, Sebastian; Pongratz, Thomas; Beyer, Wolfgang; Hennig, Georg; Ruehm, Adrian; Sroka, Ronald			In-vitro investigations on laser-induced smoke generation mimicking the laparoscopic laser surgery purposes	JOURNAL OF BIOPHOTONICS			English	Article						laser surgery; smoke; urology; laparoscopic renal surgery; laparoscopic surgery	SURGICAL SMOKE	Intraoperative smoke-generation limits the quality of vision during laparoscopic/endoscopic laser-assisted surgeries. The current study aimed at the evaluation of factors affecting this phenomenon. As a first step, a suitable experimental setup and a test tissue model were established for this investigation. The experimental setup is composed of a specific sample container, a laser therapy compon…	[Khoder, Wael Y.; Stief, Christian G.] Univ Munich, Univ Hosp Munich Grosshadern, Dept Urol, D-81377 Munich, Germany; [Fiedler, Sebastian; Pongratz, Thomas; Beyer, Wolfgang; Hennig, Georg; Ruehm, Adrian; Sroka, Ronald] Univ Munich, LIFE Ctr, Laser Forschungslabor, D-81377 Munich, Germany	University of Munich; University of Munich	Khoder, WY (通讯作者)，Univ Munich, Univ Hosp Munich Grosshadern, Dept Urol, Marchioninistr 15, D-81377 Munich, Germany.	wael.khoder@med.uni-muenchen.de	Sroka, Ronald/AAN-1002-2020; Rühm, Adrian/G-5637-2017	Sroka, Ronald/0000-0001-7952-2407					21	1	2	0	6	WILEY-V C H VERLAG GMBH	WEINHEIM	POSTFACH 101161, 69451 WEINHEIM, GERMANY	1864-063X	1864-0648		J BIOPHOTONICS	J. Biophotonics	SEP	2015	8	9	714
J	Liang, JH; Xu, CL; Wang, LH; Hott, PG; Gao, XF; Stin, YH				Liang, Jun-Hao; Xu, Chitan-liang; Wang, Lin-Hui; Hott, Pan-Gito; Gao, Xiao-feng; Stin, Ying-hao			Irrigation eliminates smoke formation in laser laparoscopic surgery - Ex vivo results	SURGICAL LAPAROSCOPY ENDOSCOPY & PERCUTANEOUS TECHNIQUES			English	Article						partial nephrectomy; surgical smoke; thulium laser	TITANYL-PHOSPHATE LASER; PARTIAL NEPHRECTOMY	Backgrounds and Objectives: To evaluate the desmoke effects of irrigation on surgical smoke generated during laser laparoscopic surgery using ex vivo model. Study Design/Materials and Methods: A hand-piece was devised as both an irrigation tube and a laser fiber holder. The laser system used was a diode pumped continuous wave Thulium YAG laser (Lisa laser products OHG, Katlenburg-Lindau, Germany,…	[Liang, Jun-Hao; Xu, Chitan-liang; Wang, Lin-Hui; Hott, Pan-Gito; Gao, Xiao-feng; Stin, Ying-hao] Changhai Hosp, Dept Urol, Shanghai 200433, Peoples R China	Naval Medical University	Stin, YH (通讯作者)，Changhai Hosp, Dept Urol, Shanghai 200433, Peoples R China.	sunyinghao@medmail.com.cn	lu, qian/IUN-7445-2023; wang, lin/HHM-2225-2022; wang, lin/GSE-3040-2022						15	4	4	0	2	LIPPINCOTT WILLIAMS & WILKINS	PHILADELPHIA	TWO COMMERCE SQ, 2001 MARKET ST, PHILADELPHIA, PA 19103 USA	1530-4515	1534-4908		SURG LAPARO ENDO PER	Surg. Laparosc. Endosc. Pct. Tech.	AUG	2008	18	4	391
J	Mellor, G; Hutchinson, M				Mellor, Gary; Hutchinson, Marie			Is It Time for a More Systematic Approach to the Hazards of Surgical Smoke? Reconsidering the Evidence	WORKPLACE HEALTH & SAFETY			English	Article							CARBON-DIOXIDE LASER; HUMAN-PAPILLOMAVIRUS DNA; ELECTROCAUTERY SMOKE; CHEMICAL-COMPOSITION; LAPAROSCOPIC CHOLECYSTECTOMY; LARYNGEAL PAPILLOMA; GENERATED PLUME; OPERATING-ROOMS; DIATHERMY PLUME; CELLS	Despite recognition of the potential hazards of surgical smoke in the operating room and the adoption of costly extraction devices, little attention has been given to a systematic review of available evidence to inform risk management strategies. Therefore, a comprehensive search of the surgical smoke literature over a 20-year period (1981 to 2011) was undertaken. This search identified 42 approp…	[Mellor, Gary; Hutchinson, Marie] So Cross Univ, Coolangatta, Qld 4225, Australia	Southern Cross University	Mellor, G (通讯作者)，So Cross Univ, Sch Hlth & Human Sci, Locked Mail Bag 4, Coolangatta, Qld 4225, Australia.	gary.mellor@scu.edu.au	hutchinson, marie L/B-7359-2012	hutchinson, marie L/0000-0003-0025-2681					60	13	13	1	25	SLACK INC	THOROFARE	6900 GROVE RD, THOROFARE, NJ 08086 USA	2165-0799			WORKPLACE HEALTH SAF	Workplace Health Saf.	JUN	2013	61	6	265
J	Neumann, K; Cavalar, M; Rody, A; Friemert, L; Beyer, DA				Neumann, Kay; Cavalar, Markus; Rody, Achim; Friemert, Luisa; Beyer, Daniel A.			Is surgical plume developing during routine LEEPs contaminated with high-risk HPV? A pilot series of experiments	ARCHIVES OF GYNECOLOGY AND OBSTETRICS			English	Article						Human papilloma virus; Plume; Loop electrosurgical excision; High-grade squamous intraepithelial lesion; Cervical dysplasia	PAPILLOMAVIRUS; INFECTION; LASER	Growing evidence shows a causal role of high-risk humane papillomavirus (HPV) infections in the development of head and neck cancer. A recent case report shows two patients suffering from tonsillar cancer without any risk factors apart from their work as gynecologists doing laser ablations and loop electrosurgical excision procedures (LEEP). The aim of the present investigation is to evaluate whe…	[Neumann, Kay; Rody, Achim; Friemert, Luisa] Schleswig Holstein Univ, Dept Obstet & Gynecol, Campus Lubeck,Ratzeburger Allee 160, D-23538 Lubeck, Germany; [Neumann, Kay] Schleswig Holstein Univ, Sect Gynecol Endocrinol & Reprod Med, Campus Lubeck,Ratzeburger Allee 160, D-23538 Lubeck, Germany; [Cavalar, Markus] Euroimmun Med Lab Diagnost AG, Lubeck, Germany; [Beyer, Daniel A.] Westplaz Klinikum G…	EUROIMMUN	Neumann, K (通讯作者)，Schleswig Holstein Univ, Dept Obstet & Gynecol, Campus Lubeck,Ratzeburger Allee 160, D-23538 Lubeck, Germany.;Neumann, K (通讯作者)，Schleswig Holstein Univ, Sect Gynecol Endocrinol & Reprod Med, Campus Lubeck,Ratzeburger Allee 160, D-23538 Lubeck, Germany.	Kay.Neumann@uksh.de			EUROIMMUN Medizinische Labordiagnostika AG Company (Lubeck, Germany)	EUROIMMUN Medizinische Labordiagnostika AG Company (Lubeck, Germany)	The EUROIMMUN Medizinische Labordiagnostika AG Company (Lubeck, Germany) supported this investigation by providing HPV analysis with the EUROArray HPV.		14	28	28	0	1	SPRINGER HEIDELBERG	HEIDELBERG	TIERGARTENSTRASSE 17, D-69121 HEIDELBERG, GERMANY	0932-0067	1432-0711		ARCH GYNECOL OBSTET	Arch. Gynecol. Obstet.	FEB	2018	297	2	421
J	Mowbray, N; Ansell, J; Warren, N; Wall, P; Torkington, J				Mowbray, Nicholas; Ansell, James; Warren, Neil; Wall, Pete; Torkington, Jared			Is surgical smoke harmful to theater staff? a systematic review	SURGICAL ENDOSCOPY AND OTHER INTERVENTIONAL TECHNIQUES			English	Article						Bipolar; Diathermy; Monopolar; Risk; Smoke; Ultrasonic	CARBON-DIOXIDE LASER; ELECTROCAUTERY SMOKE; LARYNGEAL PAPILLOMA; PLUME; SURGERY; PARTICLES; WARTS	Smoke is generated by energy-based surgical instruments. The airborne byproducts may have potential health implications. This study aimed to evaluate the properties of surgical smoke and the evidence for the harmful effects to the theater staff. Cochrane Database, MEDLINE, PubMed, Embase classic and Embase, and the metaRegister of Controlled Trials were searched for studies reporting the constitu…	[Mowbray, Nicholas] Aneurin Bevan Hlth Board, Newport, Gwent, Wales; [Ansell, James] Royal Coll Surg England, WIMAT, Cardiff CF14 4UJ, S Glam, Wales; [Warren, Neil] WIMAT, Cardiff, S Glam, Wales; [Torkington, Jared] Univ Wales Hosp, Dept Colorectal Surg, Cardiff CF4 4XW, S Glam, Wales	Royal College of Surgeons of England; Cardiff University	Ansell, J (通讯作者)，Royal Coll Surg England, WIMAT, Cardiff CF14 4UJ, S Glam, Wales.	ansellj@cf.ac.uk	Mowbray, Nicholas/A-1683-2018	Mowbray, Nicholas/0000-0001-9931-0145	Royal College of Surgeons of England Research Fellowship Grant	Royal College of Surgeons of England Research Fellowship Grant	James Ansell was sponsored by The Royal College of Surgeons of England Research Fellowship Grant.		37	66	69	2	33	SPRINGER	NEW YORK	233 SPRING ST, NEW YORK, NY 10013 USA	0930-2794			SURG ENDOSC	Surg. Endosc.	SEP	2013	27	9	3100
J	Kim, FJ; Sehrt, D; Pompeo, A; Molina, WR				Kim, Fernando J.; Sehrt, David; Pompeo, Alexandre; Molina, Wilson R.			Laminar and turbulent surgical plume characteristics generated from curved- and straight-blade laparoscopic ultrasonic dissectors	SURGICAL ENDOSCOPY AND OTHER INTERVENTIONAL TECHNIQUES			English	Article						Laparoscopy; Image processing; Laminar; Surgical plume; Turbulent; Ultrasonic dissectors; Instrumentation	SURGERY	To characterize laparoscopic ultrasonic dissector surgical plume emission (laminar or turbulent) and investigate plume settlement time between curved and straight blades. A straight and a curved blade laparoscopic ultrasonic dissector were activated on tissue and in a liquid environment to evaluate plume emission. Plume emission was characterized as either laminar or turbulent and the plume settl…	[Kim, Fernando J.; Sehrt, David; Pompeo, Alexandre; Molina, Wilson R.] UCCCD, Denver Hlth Med Ctr, Div Urol, Denver, CO 80204 USA; [Kim, Fernando J.; Molina, Wilson R.] Univ Colorado Denver, Aurora, CO USA	Denver Health Medical Center; Children's Hospital Colorado; University of Colorado System; University of Colorado Anschutz Medical Campus	Kim, FJ (通讯作者)，UCCCD, Denver Hlth Med Ctr, Div Urol, 777 Bannock St,MC0206, Denver, CO 80204 USA.	fernando.kim@dhha.org	Kim, Fernando J/L-6319-2013; Kim, Fernando/AAY-1872-2021	Kim, Fernando J/0000-0002-6773-5891;					8	4	5	1	3	SPRINGER	NEW YORK	233 SPRING ST, NEW YORK, NY 10013 USA	0930-2794	1432-2218		SURG ENDOSC	Surg. Endosc.	MAY	2014	28	5	1674
J	Roy, KK; Rai, R; Zangmo, R; Kumari, A; Noor, N; Garg, D				Roy, Kallol Kumar; Rai, Rakhi; Zangmo, Rinchen; Kumari, Archana; Noor, Nilofar; Garg, Deepali			Laparoscopic gynecological surgery in COVID-19 pandemic	OBSTETRICS & GYNECOLOGY SCIENCE			English	Article						Laparoscopy; COVID-19; SARS CoV-2; Smoke evacuation; Pneumoperitoneum		The major concern that has confronted surgeons during the COVID-19 pandemic is the risk of infection during surgery. So far, no studies have found SARS-CoV-2 in surgical smoke, and if it was found, whether it was infectious or not is unknown. To date, no evidence shows that respiratory viruses can be transmitted through a surgical plume or an aerosolized gas. There are various advantages of lapar…	[Roy, Kallol Kumar; Rai, Rakhi; Zangmo, Rinchen; Kumari, Archana; Noor, Nilofar; Garg, Deepali] All India Inst Med Sci, Dept Obstet & Gynaecol, Sri Aurobindo Marg, New Delhi 110029, India	All India Institute of Medical Sciences (AIIMS) New Delhi	Rai, R (通讯作者)，All India Inst Med Sci, Dept Obstet & Gynaecol, Sri Aurobindo Marg, New Delhi 110029, India.	drrakhi81@yahoo.co.in		Rai, Rakhi/0000-0002-8208-4126					23	3	3	0	0	Korean Soc Obstetrics and Gynecology (KSOG)	Seoul	4th Floor, 36 Gangnam-daero 132-gil, Gangnam-gu, Seoul, SOUTH KOREA	2287-8572	2287-8580		OBSTET GYNECOL SCI	Obstet. Gynecol. Sci.	MAY	2021	64	3	322
J	Cheruiyot, I; Sehmi, P; Ngure, B; Misiani, M; Karau, P; Olabu, B; Henry, BM; Lippi, G; Cirocchi, R; Ogeng'o, J				Cheruiyot, Isaac; Sehmi, Prabjot; Ngure, Brian; Misiani, Musa; Karau, Paul; Olabu, Beda; Henry, Brandon Michael; Lippi, Giuseppe; Cirocchi, Roberto; Ogeng'o, Julius			Laparoscopic surgery during the COVID-19 pandemic: detection of SARS-COV-2 in abdominal tissues, fluids, and surgical smoke	LANGENBECKS ARCHIVES OF SURGERY			English	Article						COVID-19; Surgery; Surgical smoke	INFECTION; PATIENT	Background There are still concerns over the safety of laparoscopic surgery in coronavirus disease 2019 (COVID-19) patients due to the potential risk of viral transmission through surgical smoke/laparoscopic pneumoperitoneum. Methods We performed a systematic review of currently available literature to determine the presence of severe acute respiratory syndrome coronavirus 2 (SARS-COV-2) in abdom…	[Cheruiyot, Isaac; Sehmi, Prabjot; Ngure, Brian; Misiani, Musa; Olabu, Beda; Ogeng'o, Julius] Univ Nairobi, Sch Med, Coll Hlth Sci, Nairobi, Kenya; [Karau, Paul] Kenya Methodist Univ, Sch Med, Dept Internal Med, Meru, Kenya; [Henry, Brandon Michael] Cincinnati Childrens Hosp Med Ctr, Heart Inst, Cardiac Intens Care Unit, Cincinnati, OH 45229 USA; [Lippi, Giuseppe] Univ Verona, Sect Clin Biochem, …	University of Nairobi; Kenya Methodist University; Cincinnati Children's Hospital Medical Center; University of Verona; University of Perugia	Cheruiyot, I (通讯作者)，Univ Nairobi, Sch Med, Coll Hlth Sci, Nairobi, Kenya.	isaacbmn@outlook.com	Lippi, Giuseppe/X-7198-2018	Lippi, Giuseppe/0000-0001-9523-9054; Henry, Brandon Michael/0000-0002-8047-338X					43	15	15	2	7	SPRINGER	NEW YORK	ONE NEW YORK PLAZA, SUITE 4600, NEW YORK, NY, UNITED STATES	1435-2443	1435-2451		LANGENBECK ARCH SURG	Langenbecks Arch. Surg.	JUN	2021	406	4	1007
J	Taweerutchana, V; Suwatthanarak, T; Methasate, A; Akaraviputh, T; Swangsri, J; Phalanusitthepha, C; Trakarnsanga, A; Parakonthun, T; Srisuworanan, N; Tawantanakorn, T; Ratanalekha, R; Lohsiriwat, V; Chinswangwatanakul, V				Taweerutchana, Voraboot; Suwatthanarak, Tharathorn; Methasate, Asada; Akaraviputh, Thawatchai; Swangsri, Jirawat; Phalanusitthepha, Chainarong; Trakarnsanga, Atthaphorn; Parakonthun, Thammawat; Srisuworanan, Nicha; Tawantanakorn, Thikhamporn; Ratanalekha, Rosarin; Lohsiriwat, Varut; Chinswangwatanakul, Vitoon			Laparoscopic surgery produced less surgical smoke and contamination comparing with open surgery: the pilot study in fresh cadaveric experiment in COVID-19 pandemic	BMC SURGERY			English	Article						COVID-19; Surgical smoke; Particle count; Contamination; Laparoscopic surgery; Smoke evacuator	LARYNGEAL PAPILLOMATOSIS; TRANSMISSION; VIRUS; DNA	Background The SARS-CoV2 virus has been identified in abdominal cavity of the COVID-19 patients. Therefore, the potential viral transmission from any surgical created smoke in these patients is of concern especially in laparoscopic surgery. This study aimed to compare the amount of surgical smoke and surgical field contamination between laparoscopic and open surgery in fresh cadavers. Methods Cho…	[Taweerutchana, Voraboot; Suwatthanarak, Tharathorn; Methasate, Asada; Akaraviputh, Thawatchai; Swangsri, Jirawat; Phalanusitthepha, Chainarong; Trakarnsanga, Atthaphorn; Parakonthun, Thammawat; Srisuworanan, Nicha; Tawantanakorn, Thikhamporn; Lohsiriwat, Varut; Chinswangwatanakul, Vitoon] Mahidol Univ, Siriraj Hosp, Fac Med, Div Gen Surg,Off Div Gen Surg,Dept Surg, 12thfloor Siamindra Bldg,2 Wan…	Mahidol University; Mahidol University	Chinswangwatanakul, V (通讯作者)，Mahidol Univ, Siriraj Hosp, Fac Med, Div Gen Surg,Off Div Gen Surg,Dept Surg, 12thfloor Siamindra Bldg,2 Wanglang Rd, Bangkok 10700, Thailand.	vchinswa@gmail.com	Lohsiriwat, Varut/AAD-7143-2019	Lohsiriwat, Varut/0000-0002-2252-9509; trakarnsanga, atthaphorn/0000-0002-1980-7782; Suwatthanarak, Tharathorn/0000-0002-5409-284X; Tawantanakorn, Thikhamporn/0000-0001-8468-4347					21	2	2	1	2	BMC	LONDON	CAMPUS, 4 CRINAN ST, LONDON N1 9XW, ENGLAND		1471-2482		BMC SURG	BMC Surg.	45276	2021	21	1
J	Gallo, O; Locatello, LG				Gallo, Oreste; Locatello, Luca Giovanni			Laser-assisted head and neck surgery in the COVID-19 pandemic: controversial evidence and precautions	HEAD AND NECK-JOURNAL FOR THE SCIENCES AND SPECIALTIES OF THE HEAD AND NECK			English	Article							SURGICAL SMOKE; HAZARDS		[Gallo, Oreste; Locatello, Luca Giovanni] Careggi Univ Hosp, Dept Otorhinolaryngol, Largo Brambilla 3, I-50134 Florence, Italy	University of Florence; Azienda Ospedaliero Universitaria Careggi	Gallo, O (通讯作者)，Careggi Univ Hosp, Dept Otorhinolaryngol, Largo Brambilla 3, I-50134 Florence, Italy.	oreste.gallo@unifi.it	Locatello, Luca Giovanni/AAW-1460-2020	Locatello, Luca Giovanni/0000-0002-1879-5580; Gallo, Oreste/0000-0003-3426-7179					8	2	2	0	2	WILEY	HOBOKEN	111 RIVER ST, HOBOKEN 07030-5774, NJ USA	1043-3074	1097-0347		HEAD NECK-J SCI SPEC	Head Neck-J. Sci. Spec. Head Neck	JUL	2020	42	7	1533
J	Pierce, JS; Lacey, SE; Lippert, JF; Lopez, R; Franke, JE				Pierce, Jennifer S.; Lacey, Steven E.; Lippert, Julia F.; Lopez, Ramon; Franke, John E.			Laser-Generated Air Contaminants from Medical Laser Applications: A State-of-the-Science Review of Exposure Characterization, Health Effects, and Control	JOURNAL OF OCCUPATIONAL AND ENVIRONMENTAL HYGIENE			English	Article						laser-generated air contaminants; laser plume; medical laser	CARBON-DIOXIDE LASER; HUMAN-PAPILLOMAVIRUS DNA; SURGICAL SMOKE; LARYNGEAL PAPILLOMATOSIS; PYROLYSIS PRODUCTS; VIRAL PARTICLES; PLUME; CO2-LASER; IRRADIATION; DISEASE	The clinical use of lasers in surgery began in 1973 with applications of the carbon dioxide laser in otolaryngology, and since then the use of lasers has become commonplace in many medical and surgical specialties. Nonetheless, when biological tissue is subjected to laser radiation, the target cells can be vaporized, resulting in the aerosolization of their contents and the subsequent exposure of…	[Pierce, Jennifer S.; Lacey, Steven E.; Lippert, Julia F.; Lopez, Ramon; Franke, John E.] Univ Illinois, Sch Publ Hlth, Div Environm & Occupat Hlth Sci, Chicago, IL 60612 USA	University of Illinois System; University of Illinois Chicago; University of Illinois Chicago Hospital	Lacey, SE (通讯作者)，Univ Illinois, Sch Publ Hlth, Div Environm & Occupat Hlth Sci, 2121 W Taylor St,MC 922, Chicago, IL 60612 USA.	slacey@uic.edu							69	39	40	1	17	TAYLOR & FRANCIS INC	PHILADELPHIA	530 WALNUT STREET, STE 850, PHILADELPHIA, PA 19106 USA	1545-9624	1545-9632		J OCCUP ENVIRON HYG	J. Occup. Environ. Hyg.	JUL	2011	8	7	447
J	Fransen, F; Hiel, MAJ; Al-Niaimi, F; Badawi, A; Haedersdal, M; Laubach, HJ; Snauwaert, JE; Wolkerstorfer, A				Fransen, Frederike; Hiel, Marjolein A. J.; Al-Niaimi, Firas; Badawi, Ashraf; Haedersdal, Merete; Laubach, Hans-Joachim; Snauwaert, Johan E.; Wolkerstorfer, Albert			Laser-Induced Smoke in Dermatologic Practice: A Survey to Explore Hazard Perceptions, Safety Measures and Unmet Needs	JOURNAL OF LASERS IN MEDICAL SCIENCES			English	Article						Laser-induced smoke; Surgical smoke; Health hazards; Protective measures	SURGICAL SMOKE; ELECTROSURGICAL SMOKE; AWARENESS	Introduction: Inhalation of laser-induced smoke is a potential health hazard to exposed physicians and laser operators. To date, little is known about the perception of health hazards related to laser-induced smoke exposure among physicians and the actual use of safety measures to mitigate these risks.Methods: In May 2020, 514 members of the European Society for Lasers and Energy-Based Devices (E…	[Fransen, Frederike; Hiel, Marjolein A. J.; Wolkerstorfer, Albert] Amsterdam UMC, Dept Dermatol, Amsterdam, Netherlands; [Hiel, Marjolein A. J.] Mauritskliniek, The Hague, Netherlands; [Al-Niaimi, Firas] Aalborg Univ Hosp, Dept Dermatol, Aalborg, Denmark; [Badawi, Ashraf] Cairo Univ, Natl Inst Laser Enhanced Sci, Dept Med Applicat Lasers MAL, Dermatol Unit, Giza, Egypt; [Haedersdal, Merete] Univ …	University of Amsterdam; Aalborg University; Aalborg University Hospital; Egyptian Knowledge Bank (EKB); Cairo University; 4EU+; University of Copenhagen; Bispebjerg Hospital; Harvard University; Harvard Medical School; Massachusetts General Hospital; University of Geneva	Hiel, MAJ (通讯作者)，Amsterdam UMC, Dept Dermatol, Amsterdam, Netherlands.;Hiel, MAJ (通讯作者)，Mauritskliniek, The Hague, Netherlands.	marjolein_hiel@hotmail.com							28	0	0	0	0	SHAHID BEHESHTI UNIV MEDICAL SCIENCES, FAC MEDICINE	TEHRAN	SCH MEDICINE, KOODAK-YAR ST, PO BOX 19395, TEHRAN, 4618, IRAN	2008-9783	2228-6721		J LASERS MED SCI	J. Lasers Med. Sci.	45271	2022	13
J	Zhang, JY; Zheng, QL; Zhang, WX; Wang, NP; Xu, JJ; Cheng, XS; Wei, YP				Zhang, Jianyong; Zheng, Qiaoling; Zhang, Wenxiong; Wang, Nanpeng; Xu, Jianjun; Cheng, Xiaoshu; Wei, Yiping			Lipids in surgical aerosol as diagnosis biomarkers for discrimination of lung cancer	CANCER MANAGEMENT AND RESEARCH			English	Article						lung cancer; biomarker; surgical aerosol; mass spectrometry	IONIZATION MASS-SPECTROMETRY; STATISTICS; SAMPLES	Introduction: Lung cancer is one of the most common malignancies worldwide, and the main effective treatment is surgical operation to cure this disease. This study assessed the feasibility of surgical aerosol for identification of lung cancer and adjacent normal tissue in surgery. Methods: In vitro experiments, the surgical aerosol was released when the tissue sample was being cut using a standar…	[Zhang, Jianyong; Zheng, Qiaoling; Zhang, Wenxiong; Xu, Jianjun; Cheng, Xiaoshu; Wei, Yiping] Nanchang Univ, Affiliated Hosp 2, Dept Cardiothorac Surg, 1 Minde Rd, Nanchang 330006, Jiangxi, Peoples R China; [Zhang, Jianyong; Wang, Nanpeng] Guizhou Med Univ, Affiliated Hosp, Dept Gen Surg, 28 Guiyi Rd, Guiyang 550000, Guizhou, Peoples R China; [Zheng, Qiaoling] Jiangxi Hlth Vocat Coll, Nanchang 33…	Nanchang University; Guizhou Medical University	Wei, YP (通讯作者)，Nanchang Univ, Affiliated Hosp 2, Dept Cardiothorac Surg, 1 Minde Rd, Nanchang 330006, Jiangxi, Peoples R China.;Wang, NP (通讯作者)，Guizhou Med Univ, Affiliated Hosp, Dept Gen Surg, 28 Guiyi Rd, Guiyang 550000, Guizhou, Peoples R China.	www13568@163.com; weiyip2000@hotmail.com	Zhang, wen/ITT-1192-2023; Zhang, Wanying/IXD-8104-2023	Wei, Yiping/0000-0002-5087-7113; Jianyong, Zhang/0000-0003-0686-4427	National Natural Science Foundation of China [81560345, 81860379]; Preeminence Youth Fund of Jiangxi Province [20162BCB23058]; China Postdoctoral Science Foundation [2017M610401]; Science and Technology Planning Project at the Department of Science and Technology of Jiangxi Province, China [20151BBG70165, 20171BAB205075]	National Natural Science Foundation of China(National Natural Science Foundation of China (NSFC)); Preeminence Youth Fund of Jiangxi Province; China Postdoctoral Science Foundation(China Postdoctoral Science Foundation); Science and Technology Planning Project at the Department of Science and Technology of Jiangxi Province, China	We thank Dr Wang Yiming (Department of Cardiothoracic Surgery, Second Affiliated Hospital of Nanchang University) for providing patient data. We also thank Dr Wu Liqing (Department of Pathology, Second Affiliated Hospital of Nanchang University) for providing pathological data. We also thank the patients. This work was supported by grants from the National Natural Science Foundation of China (815…		25	1	1	1	11	DOVE MEDICAL PRESS LTD	ALBANY	PO BOX 300-008, ALBANY, AUCKLAND 0752, NEW ZEALAND	1179-1322			CANCER MANAG RES	Cancer Manag. Res.		2019	11		5537
J	Nugroho, A; Saunar, R; Lalisang, TJM; Wiradisuria, E				Nugroho, Adianto; Saunar, Rofi; Lalisang, Toar J. M.; Wiradisuria, Errawan			Local adaptation of laparoscopic smoke evacuator in COVID-19 pandemic situation	ASIAN JOURNAL OF ENDOSCOPIC SURGERY			English	Article						COVID-19; laparoscopic; smoke evacuator	SURGICAL SMOKE	The pandemic of COVID-19 has been a game changer in many aspects of medical care, including laparoscopic surgery service. Uncertainty in the early pandemic has led to the fear of doing laparoscopic surgery with regard to the possibility of SARS-COV-2 transmission through surgical smoke. We carried out laparoscopic surgery during the COVID-19 pandemic with intention to test our local adaptation of…	[Nugroho, Adianto; Saunar, Rofi] Fatmawati Hosp, Digest Surg, Jakarta, Indonesia; [Lalisang, Toar J. M.] Indonesian Coll Digest Surg, Jakarta, Indonesia; [Wiradisuria, Errawan] Indonesian Soc Endolaparoscop Surg, Jakarta, Indonesia		Nugroho, A (通讯作者)，RSUP Fatmawati, KSM Bedah, Jl Fatmawati 4, Jakarta 12430, Dki Jakarta, Indonesia.	adiyusuf97@gmail.com		Nugroho, Adianto/0000-0001-9066-8685					11	0	0	0	1	WILEY	HOBOKEN	111 RIVER ST, HOBOKEN, NJ 07030 USA	1758-5902	1758-5910		ASIAN J ENDOSC SURG	Asian J. Endosc. Surg.	JUL	2021	14	3	620
J	Andrade, WP; Goncalves, GG; Medeiros, LC; Araujo, DCM; Pereira, GTG; Moraes, DMP; Spencer, RMSSB				Andrade, Wesley Pereira; Goncalves, Graziella Galvao; Medeiros, Luciana Cortelazzi; Miyamoto Araujo, Danielle Cristina; Gomes Pereira, Gisele Tolaini; Pereira Moraes, Daniela Martins; Spencer, Ranyell M. S. S. B.			Low-cost, safe, and effective smoke evacuation device for surgical procedures in the COVID-19 age	JOURNAL OF SURGICAL ONCOLOGY			English	Article						breast surgery; COVID-19; smoke evacuation device; smoke in surgery; surgical smoke		Background Smoke is generated by energy-based surgical instruments. The airborne by-products may have potential health implications. Methods We developed a simple way to use de conventional surgical evacuator coupled with de electrosurgical pen attached to a 14G bladder catheter for open surgery. It was used in ten prospective patients with breast cancer. Results We notice a high reduction in sur…	[Andrade, Wesley Pereira; Goncalves, Graziella Galvao; Medeiros, Luciana Cortelazzi; Miyamoto Araujo, Danielle Cristina; Gomes Pereira, Gisele Tolaini; Pereira Moraes, Daniela Martins; Spencer, Ranyell M. S. S. B.] Inst OncoMastol, Dept Breast Surg, Sao Paulo, Brazil; [Andrade, Wesley Pereira; Miyamoto Araujo, Danielle Cristina; Pereira Moraes, Daniela Martins; Spencer, Ranyell M. S. S. B.] Hosp …		Andrade, WP (通讯作者)，Rua Pamplona 145,CJ 1412, BR-01405100 Sao Paulo, Brazil.	wesley.andrade@hotmail.com		Araujo, Danielle/0000-0001-6080-3196; SPENCER, RANYELL/0000-0002-4497-5964; Goncalves, Graziella/0000-0003-4022-2292					11	1	1	3	8	WILEY	HOBOKEN	111 RIVER ST, HOBOKEN 07030-5774, NJ USA	0022-4790	1096-9098		J SURG ONCOL	J. Surg. Oncol.	OCT	2020	122	5	844
J	Moon, HJ; Lee, WJ				Moon, Hyoun Jong; Lee, Wang Jun			Measurement and Control of Surgical Smoke to Enhance Surgical Team Safety	JOURNAL OF KOREAN MEDICAL SCIENCE			English	Article						Surgical Smoke; Operating Room; Ventilation System; Low-Cost Particulate Matter		Amid the coronavirus disease 2019 era, concern about the safety of surgical teams related to surgical smoke (SS) is rising. As simple ventilation improvement methods (SVIMs), we replaced 4 of the 8 supply diffusers with a direction-adjustable louver-type, closed 2 of the 4 exhaust grills, and strengthened the sealing of the doorway. Dynamic changes in the concentration of particulate matter (PM) …	[Moon, Hyoun Jong; Lee, Wang Jun] Myongji Hosp, Dept Surg, Goyang, South Korea; [Lee, Wang Jun] Myongji Hosp, Dept Gen Surg, 55 Hwasu Ro 14 Beon Gil, Goyang 10475, South Korea	Myongji Hospital; Myongji Hospital	Lee, WJ (通讯作者)，Myongji Hosp, Dept Gen Surg, 55 Hwasu Ro 14 Beon Gil, Goyang 10475, South Korea.	lovehospital@gmail.com							11	0	0	1	3	KOREAN ACAD MEDICAL SCIENCES	SEOUL	302 75 DONG DU ICHON, DONG YONGSAN KU, SEOUL 140 031, SOUTH KOREA	1011-8934	1598-6357		J KOREAN MED SCI	J. Korean Med. Sci.	45188	2022	37	36
J	Okoshi, K; Hida, K; Kinoshita, K; Morishima, T; Nagai, Y; Tomizawa, Y; Yorozuya, K; Nishida, T; Matsumoto, H; Yamato, H				Okoshi, Kae; Hida, Koya; Kinoshita, Koichi; Morishima, Toshitaka; Nagai, Yoshie; Tomizawa, Yasuko; Yorozuya, Kyoko; Nishida, Takehiro; Matsumoto, Hisako; Yamato, Hiroshi			Measurement of particulate matter 2.5 in surgical smoke and its health hazards	SURGERY TODAY			English	Article						COVID-19; Cautery; Laparoscopy; Particulate matter; Surgical smoke	LARYNGEAL PAPILLOMATOSIS; EXPOSURE	Purpose Surgical smoke is generated during the cauterization, coagulation, and incision of biological tissues by electrocautery, ultrasonic coagulation, incising devices, and lasers. Surgical smoke comprises water, water vapor, steam, and some particulate matter, including bacteria, viruses, cell fragments, and volatile organic compounds, which can pose health risks to the operating room personne…	[Okoshi, Kae; Kinoshita, Koichi] Japan Baptist Hosp, Dept Surg, Sakyo Ku, 47 Yamonomoto Cho, Kyoto 6068273, Japan; [Okoshi, Kae] Doshisha Univ, Res Ctr Sci Technol & Social Commun Next Generat, Kyotanabe, Japan; [Hida, Koya] Kyoto Univ Hosp, Dept Surg, Kyoto, Japan; [Morishima, Toshitaka] Osaka Int Canc Inst, Canc Control Ctr, Osaka, Japan; [Nagai, Yoshie] Kawasaki Municipal Ida Hosp, Dept Anesth…	Doshisha University; Kyoto University; Tokyo Women's Medical University; University of Occupational & Environmental Health - Japan	Okoshi, K (通讯作者)，Japan Baptist Hosp, Dept Surg, Sakyo Ku, 47 Yamonomoto Cho, Kyoto 6068273, Japan.;Okoshi, K (通讯作者)，Doshisha Univ, Res Ctr Sci Technol & Social Commun Next Generat, Kyotanabe, Japan.	kae_md@kuhp.kyoto-u.ac.jp	Morishima, Toshitaka/AAB-3010-2019	Morishima, Toshitaka/0000-0002-0747-3287					20	4	4	6	11	SPRINGER	NEW YORK	ONE NEW YORK PLAZA, SUITE 4600, NEW YORK, NY, UNITED STATES	0941-1291	1436-2813		SURG TODAY	Surg. Today	SEP	2022	52	9	1341
J	Lee, GE; Kim, JJ; Kim, HS; Sul, WJ				Lee, Ga-Eun; Kim, Jin Ju; Kim, Hei Sung; Sul, Woo Jun			Metagenomic analysis of the dust particles collected from the suction tube and the suction funnel of a dermatological laser smoke evacuator system	LASERS IN MEDICAL SCIENCE			English	Article						Metagenomic analysis; Dust particles; Suction tube; Suction funnel; Dermatology; Laser; Smoke evacuator system	CARBON-DIOXIDE LASER; SURGICAL SMOKE; BREVIBACTERIUM-CASEI; GENOME SEQUENCE; SP NOV.; PLUME; BACTERIA; PAPILLOMAVIRUS; IRRADIATION; INFECTIONS	In the last few decades, there has essentially been an explosion in the use of lasers in medicine, especially in the area of cosmetic dermatology. Potentially harmful substances are liberated when tissues are vaporized with laser. This creates numerous risks, including the spread of infectious disease. Smoke evacuators are devices that capture and filter laser plume, thereby maintaining a safe en…	[Lee, Ga-Eun; Kim, Jin Ju; Sul, Woo Jun] Chung Ang Univ, Dept Syst Biotechnol, Anseong, South Korea; [Lee, Ga-Eun] Ohio State Univ, Dept Vet Biosci, Columbus, OH 43210 USA; [Kim, Hei Sung] Univ Miami, Miller Sch Med, Miami Itch Ctr, Dr Philip Frost Dept Dermatol & Cutaneous Surg, Miami, FL 33136 USA; [Kim, Hei Sung] Catholic Univ Korea, Incheon St Marys Hosp, Dept Dermatol, Seoul 06591, South Kor…	Chung Ang University; University System of Ohio; Ohio State University; University of Miami; Catholic University of Korea; Catholic University of Korea	Sul, WJ (通讯作者)，Chung Ang Univ, Dept Syst Biotechnol, Anseong, South Korea.;Kim, HS (通讯作者)，Univ Miami, Miller Sch Med, Miami Itch Ctr, Dr Philip Frost Dept Dermatol & Cutaneous Surg, Miami, FL 33136 USA.;Kim, HS (通讯作者)，Catholic Univ Korea, Incheon St Marys Hosp, Dept Dermatol, Seoul 06591, South Korea.;Kim, HS (通讯作者)，Catholic Univ Korea, Dept Biomed & Hlth Sci, 222 Banpo Daero, Seoul 06591, South …	leegaeun@icloud.com; winypuen9762@gmail.com; hazelkimhoho@gmail.com; woojunsul@gmail.com	Sul, Woo Jun/A-9291-2012	Sul, Woo Jun/0000-0002-7016-1454; Kim, Hei Sung/0000-0003-0576-0474	Chung-Ang University Graduate Research Scholarship in 2017; National Research Foundation of Korea (NRF) grants founded by the South Korean Government [2019R1A4A1024764, 2020R1F1A1048238]; National Research Foundation of Korea [2020R1F1A1048238, 2019R1A4A1024764] Funding Source: Korea Institute of Science & Technology Information (KISTI), National Science & Technology Information Service (NTIS)	Chung-Ang University Graduate Research Scholarship in 2017; National Research Foundation of Korea (NRF) grants founded by the South Korean Government; National Research Foundation of Korea(National Research Foundation of Korea)	This study was supported by the Chung-Ang University Graduate Research Scholarship in 2017 and National Research Foundation of Korea (NRF) grants founded by the South Korean Government (2019R1A4A1024764, WJS) (2020R1F1A1048238, HSK).		75	0	0	2	7	SPRINGER LONDON LTD	LONDON	236 GRAYS INN RD, 6TH FLOOR, LONDON WC1X 8HL, ENGLAND	0268-8921	1435-604X		LASER MED SCI	Lasers Med. Sci.	AUG	2021	36	6	1249
J	Somashekhar, SP; Inamdar, MB; Manjiri, S; Talwar, S; Acharya, RP; Ashwin, KR; Ahuja, V; Kumar, CR				Somashekhar, S. P.; Inamdar, Mohammed Basheeruddin; Manjiri, S.; Talwar, Sumit; Acharya, Rudra Prasad; Ashwin, K. R.; Ahuja, Vijay; Kumar, C. Rohit			Minimally Invasive Surgery and Surgical Smoke, Decoding Fear and Ensuring Safety: Adaptations and Safety Modifications During COVID Pandemic	INDIAN JOURNAL OF GYNECOLOGIC ONCOLOGY			English	Article						Covid pandemic; MIS; Laparoscopic and robotic surgery; Surgical smoke; Safe practices; Smoke evacuators		The most fearful word starting from C, Cancer has now been replaced with COVID-19 owing to its associated physical, emotional and financial hardships as well as its social stigma. Never before we as medical fraternity been challenged to take care of patients and at the same time consider the safety of ourselves, family members and our fellow healthcare workers. Emotions and fear-driven treatments…	[Somashekhar, S. P.; Inamdar, Mohammed Basheeruddin; Ashwin, K. R.; Ahuja, Vijay; Kumar, C. Rohit] Manipal Hosp, Manipal Comphrens Canc Ctr, Dept Surg & Gynecol Oncol, Old Airport Rd, Bangalore 560017, Karnataka, India; [Manjiri, S.] MS Ramaiah Med Coll, Bangalore, Karnataka, India; [Talwar, Sumit] Manipal Hosp, Dept Bariatr Surg, Bangalore 560017, Karnataka, India; [Acharya, Rudra Prasad] Max Su…		Kumar, CR (通讯作者)，Manipal Hosp, Manipal Comphrens Canc Ctr, Dept Surg & Gynecol Oncol, Old Airport Rd, Bangalore 560017, Karnataka, India.	somashekhar.sp@manipalhospitals.com; inamdar.basheer@gmail.com; manjiris@yahoo.com; drsumit.tnh@gmail.com; acharyarp@yahoo.com; doc.ashwin.kr@gmail.com; vjahuja5@yahoo.co.in; drrohit.life@gmail.com	KUMAR, ROHIT/HSG-4691-2023; Kumar, Rohit/IAQ-4215-2023	C, Rohit Kumar/0000-0003-2374-3643; Somashekhar, Manjiri/0000-0003-2609-1732					30	1	1	0	2	SPRINGER INDIA	NEW DELHI	7TH FLOOR, VIJAYA BUILDING, 17, BARAKHAMBA ROAD, NEW DELHI, 110 001, INDIA	2363-8397	2363-8400		INDIAN J GYNECOL ONC	Indian J. Gynecol. Oncol.	45156	2020	18	3
J	Balakrishna, P; Singh, HK; Kumar, NP; Jamir, L				Balakrishna, Pavithra; Singh, Hemant Kumar; Kumar, Naresh P.; Jamir, Limalemla			Minimally invasive surgery in India during the COVID-19 pandemic: A survey	JOURNAL OF MINIMAL ACCESS SURGERY			English	Article						Coronavirus disease 2019; India; laparoscopy; minimally invasive surgery	SURGICAL SMOKE; SAFE	Background: The coronavirus disease 2019 (COVID-19) pandemic has posed an unprecedented challenge to the healthcare systems worldwide. This uncharted territory has changed the practices in modern healthcare delivery; this is particularly true in the case of minimally invasive surgery (MIS) where various changes are being adopted. This survey was conducted to determine the impact of the pandemic a…	[Balakrishna, Pavithra; Singh, Hemant Kumar; Kumar, Naresh P.] All India Inst Med Sci, Dept Gen Surg, Guntur 522503, Andhra Pradesh, India; [Jamir, Limalemla] All India Inst Med Sci, Dept Community & Family Med, Guntur, Andhra Pradesh, India		Singh, HK (通讯作者)，All India Inst Med Sci, Dept Gen Surg, Guntur 522503, Andhra Pradesh, India.	hemant.surgery@aiimsmangalagiri.edu.in							23	1	1	0	1	WOLTERS KLUWER MEDKNOW PUBLICATIONS	MUMBAI	WOLTERS KLUWER INDIA PVT LTD , A-202, 2ND FLR, QUBE, C T S NO 1498A-2 VILLAGE MAROL, ANDHERI EAST, MUMBAI, Maharashtra, INDIA	0972-9941	1998-3921		J MINIM ACCESS SURG	J. Minimal Access Surg.	JAN-MAR	2022	18	1	58
J	Rakovich, G; Urbanowicz, R; Issa, R; Wang, HT				Rakovich, George; Urbanowicz, Robert; Issa, Rami; Wang, Han Ting			Minimizing the Risk of Aerosol Contamination During Elective Lung Resection Surgery	ANNALS OF SURGERY			English	Article						aerosol contamination; COVID-19; lung surgery	PROLONGED AIR LEAK; SURGICAL SMOKE; DIAGNOSIS; EXPOSURE; ROOM	Background: In the setting of the COVID-19 pandemic, the conduct of elective cancer surgery has become an issue because of the need to balance the requirement to treat patients with the possibility of transmission of the virus by asymptomatic carriers. A particular concern is the potential for viral transmission by way of aerosol which may be generated during perioperative care. There are current…	[Rakovich, George] Univ Montreal, Thorac Surg Sect, Maisonneuve Rosemont Hosp, Montreal, PQ, Canada; [Urbanowicz, Robert; Issa, Rami] Univ Montreal, MaisonneuveRosemont Hosp, Dept Anesthesiol, Montreal, PQ, Canada; [Wang, Han Ting] Univ Montreal, Maisonneuve Rosemont Hosp, Div Crit Care, Dept Med, Montreal, PQ, Canada	Universite de Montreal; Universite de Montreal; Universite de Montreal	Rakovich, G (通讯作者)，Univ Montreal, Thorac Surg Sect, Maisonneuve Rosemont Hosp, Montreal, PQ, Canada.	george.rakovich@umontreal.ca							32	9	9	0	6	LIPPINCOTT WILLIAMS & WILKINS	PHILADELPHIA	TWO COMMERCE SQ, 2001 MARKET ST, PHILADELPHIA, PA 19103 USA	0003-4932	1528-1140		ANN SURG	Ann. Surg.	AUG	2020	272	2	E125
J	Sharma, D; Ye, MJ; Campiti, VJ; Rubel, KE; Higgins, TS; Wu, AW; Shipchandler, TZ; Sim, MW; Burgin, SJ; Illing, EA; Park, JH; Ting, JY				Sharma, Dhruv; Ye, Michael J.; Campiti, Vincent J.; Rubel, Kolin E.; Higgins, Thomas S.; Wu, Arthur W.; Shipchandler, Taha Z.; Sim, Michael W.; Burgin, Sarah J.; Illing, Elisa A.; Park, Jae Hong; Ting, Jonathan Y.			Mitigation of Aerosols Generated During Rhinologic Surgery: A Pandemic-Era Cadaveric Simulation	OTOLARYNGOLOGY-HEAD AND NECK SURGERY			English	Article						sinus surgery; skull base surgery; airborne; aerosol-generating procedure; endonasal drilling; SARS-CoV-2; COVID-19; aerosol particles		Objective After significant restrictions initially due to the COVID-19 pandemic, otolaryngologists have begun resuming normal clinical practice. However, the risk of SARS-CoV-2 transmission to health care workers through aerosolization and airborne transmission during rhinologic surgery remains incompletely characterized. The objective of this study was to quantify the number concentrations of ae…	[Sharma, Dhruv; Ye, Michael J.; Rubel, Kolin E.; Shipchandler, Taha Z.; Sim, Michael W.; Burgin, Sarah J.; Illing, Elisa A.; Ting, Jonathan Y.] Indiana Univ, Dept Otolaryngol Head & Neck Surg, Indianapolis, IN 46202 USA; [Sharma, Dhruv; Ye, Michael J.; Campiti, Vincent J.; Rubel, Kolin E.] Indiana Univ, Sch Med, Indianapolis, IN 46202 USA; [Higgins, Thomas S.] Univ Louisville, Dept Otolaryngol He…	Indiana University System; Indiana University-Purdue University Indianapolis; Indiana University System; Indiana University-Purdue University Indianapolis; University of Louisville; Cedars Sinai Medical Center; Purdue University System; Purdue University; Purdue University West Lafayette Campus	Sharma, D (通讯作者)，Indiana Univ, Sch Med, Dept Otolaryngol Head & Neck Surg, 1130 W Michigan St,Suite 400, Indianapolis, IN 46202 USA.	dhsharm@iu.edu	Higgins, Thomas/Y-8023-2019	Higgins, Thomas/0000-0002-2020-6386; Wu, Arthur/0000-0001-8993-6355					16	15	15	0	4	SAGE PUBLICATIONS INC	THOUSAND OAKS	2455 TELLER RD, THOUSAND OAKS, CA 91320 USA	0194-5998	1097-6817		OTOLARYNG HEAD NECK	Otolaryngol. Head Neck Surg.	FEB	2021	164	2	433
J	Qiao, YC; Andrews, AJ; Christen, CE; Olson, BA; Khariwala, S; MacLachan, B; Hogan, CJ				Qiao, Yuechen; Andrews, Austin J.; Christen, Chase E.; Olson, Bernard A.; Khariwala, Samir; MacLachan, Brian; Hogan, Christopher J., Jr.			Morphological characterization of particles emitted from monopolar electrosurgical pencils	JOURNAL OF AEROSOL SCIENCE			English	Article						Electrocauttery; Electrosurgical smoke; Agglomerates; Mobility-mass analysis	SURGICAL SMOKE; CHARGE-DISTRIBUTION; FRACTAL DIMENSION; EFFECTIVE DENSITY; MOBILITY; SIZE; MASS; TRANSITION; SIMULATION; NUMBER	Monopolar electrosurgical pencils are used extensively in surgical operations. With such pencils, electric current passes to the tissue, and as such, electrosurgical pencil operation generates a significant amount of thermal energy, which in turn leads to the generation of electrosurgical smoke (ES). The health risks of ES are dependent on the size distributions as well as the morphologies of the…	[Qiao, Yuechen; Andrews, Austin J.; Christen, Chase E.; Olson, Bernard A.; Hogan, Christopher J., Jr.] Univ Minnesota, Dept Mech Engn, Minneapolis, MN 55455 USA; [Khariwala, Samir] Univ Minnesota, Dept Otolaryngol, Div Head & Neck Surg, Minneapolis, MN 55455 USA; [MacLachan, Brian] Stryker Corp, Kalamazoo, MI 49002 USA	University of Minnesota System; University of Minnesota Twin Cities; University of Minnesota System; University of Minnesota Twin Cities	Hogan, CJ (通讯作者)，Univ Minnesota, Dept Mech Engn, Minneapolis, MN 55455 USA.	hogan108@umn.edu	Hogan, Christopher Joseph/E-6509-2010	Hogan, Christopher Joseph/0000-0001-7655-4980; MacLachlan, Brian/0000-0003-0250-6104; Christen, Chase/0000-0003-4471-6505; Andrews, Austin/0000-0003-2447-1053; Qiao, Yuechen/0000-0001-9646-7067	Stryker Corporation; NSF through the MRSEC program [DMR-1420013]	Stryker Corporation; NSF through the MRSEC program(National Science Foundation (NSF))	This work was supported by Stryker Corporation. TEM images were collected at the University of Minnesota Characterization Facility (CharFac) which receives partial support from NSF through the MRSEC program (DMR-1420013). The authors thank Kanomax-FMT for loaning the APM 3602 to the University of Minnesota.		65	4	4	1	6	ELSEVIER SCI LTD	OXFORD	THE BOULEVARD, LANGFORD LANE, KIDLINGTON, OXFORD OX5 1GB, OXON, ENGLAND	0021-8502	1879-1964		J AEROSOL SCI	J. Aerosol. Sci.	APR	2020	142
J	Merrick, E; Weissman, JP; Ascha, M; Jordan, SW; Ellis, M				Merrick, Emily; Weissman, Joshua P.; Ascha, Mona; Jordan, Sumanas W.; Ellis, Marco			National Trends in Gender-Affirming Surgical Procedures: A Google Trends Analysis	CUREUS JOURNAL OF MEDICAL SCIENCE			English	Article						top surgery; gender affirming surgery; google trends; non-binary; transgender	PLASTIC-SURGERY; BARRIERS	Background: There has been a significant increase in the volume of gender-affirming surgical (GAS) procedures over the past decade. The objective of this paper is to use online search data from Google Trends (GT) to describe national search trends for GAS procedures. Methods: GT was queried for search terms relating to GAS from January 2004 to February 2021. The 19 selected keywords covered a bro…	[Merrick, Emily; Weissman, Joshua P.; Ascha, Mona; Jordan, Sumanas W.; Ellis, Marco] Northwestern Univ, Feinberg Sch Med, Plast & Reconstruct Surg, Chicago, IL 60611 USA	Northwestern University; Feinberg School of Medicine	Merrick, E (通讯作者)，Northwestern Univ, Feinberg Sch Med, Plast & Reconstruct Surg, Chicago, IL 60611 USA.	emily.merrick@northwestern.edu							30	2	2	0	0	CUREUS INC	PALO ALTO	PO BOX 61002, PALO ALTO, CA 94306 USA		2168-8184		CUREUS J MED SCIENCE	Cureus J Med Sci	45090	2022	14	6
J	Janssen, NNY; Kaufmann, M; Santilli, A; Jamzad, A; Vanderbeck, K; Ren, KYM; Ungi, T; Mousavi, P; Rudan, JF; McKay, D; Wang, A; Fichtinger, G				Janssen, Natasja N. Y.; Kaufmann, Martin; Santilli, Alice; Jamzad, Amoon; Vanderbeck, Kaitlin; Ren, Kevin Yi Mi; Ungi, Tamas; Mousavi, Parvin; Rudan, John F.; McKay, Doug; Wang, Ami; Fichtinger, Gabor			Navigated tissue characterization during skin cancer surgery	INTERNATIONAL JOURNAL OF COMPUTER ASSISTED RADIOLOGY AND SURGERY			English	Article						Model-guided surgery; Optical navigation; Intraoperative surgical resection margin assessment; Real-time tissue characterization	BASAL-CELL CARCINOMA; MANAGEMENT; DIAGNOSIS	Purpose Basal cell carcinoma (BCC) is the most commonly diagnosed skin cancer and is treated by surgical resection. Incomplete tumor removal requires surgical revision, leading to significant healthcare costs and impaired cosmesis. We investigated the clinical feasibility of a surgical navigation system for BCC surgery, based on molecular tissue characterization using rapid evaporative ionization…	[Janssen, Natasja N. Y.; Santilli, Alice; Jamzad, Amoon; Ungi, Tamas; Mousavi, Parvin; Fichtinger, Gabor] Queens Univ, Sch Comp, Kingston, ON, Canada; [Kaufmann, Martin; Rudan, John F.; McKay, Doug] Queens Univ, Dept Surg, Kingston, ON, Canada; [Vanderbeck, Kaitlin; Ren, Kevin Yi Mi; Wang, Ami] Queens Univ, Dept Pathol, Kingston, ON, Canada	Queens University - Canada; Queens University - Canada; Queens University - Canada	Janssen, NNY (通讯作者)，Queens Univ, Sch Comp, Kingston, ON, Canada.	natasjajanssen89@gmail.com	Ungi, Tamas/AAW-2386-2020; Ren, Kevin/ISS-5892-2023		Canada Research Chair in Computer-Integrated Surgery; NIH/NIBIB; NIH/NIGMS [1R01EB021396-01A1]; CANARIE's Research Software Program	Canada Research Chair in Computer-Integrated Surgery; NIH/NIBIB(United States Department of Health & Human ServicesNational Institutes of Health (NIH) - USANIH National Institute of Biomedical Imaging & Bioengineering (NIBIB)); NIH/NIGMS(United States Department of Health & Human ServicesNational Institutes of Health (NIH) - USANIH National Institute of General Medical Sciences (NIGMS)); CANARIE'…	Gabor Fichtinger is supported as a Canada Research Chair in Computer-Integrated Surgery. This work was funded, in part, by NIH/NIBIB and NIH/NIGMS (via Grant 1R01EB021396-01A1 -Slicer + PLUS: Point-of-CareUltrasound) and by CANARIE's Research Software Program.		21	1	1	1	5	SPRINGER HEIDELBERG	HEIDELBERG	TIERGARTENSTRASSE 17, D-69121 HEIDELBERG, GERMANY	1861-6410	1861-6429		INT J COMPUT ASS RAD	Int. J. Comput. Assist. Radiol. Surg.	OCT	2020	15	10	1665
J	Steege, AL; Boiano, JM; Sweeney, MH				Steege, Andrea L.; Boiano, James M.; Sweeney, Marie H.			NIOSH Health and Safety Practices Survey of Healthcare Workers: Training and awareness of employer safety procedures	AMERICAN JOURNAL OF INDUSTRIAL MEDICINE			English	Article						self-report; healthcare worker; web-based survey; employer safe handling procedures; training; cognitive testing; professional practice organization	PROTECTION; EXPOSURE	Background The Health and Safety Practices Survey of Healthcare Workers describes current practices used to minimize chemical exposures and barriers to using recommended personal protective equipment for the following: antineoplastic drugs, anesthetic gases, high level disinfectants, surgical smoke, aerosolized medications (pentamidine, ribavirin, and antibiotics), and chemical sterilants. Method…	[Steege, Andrea L.; Boiano, James M.; Sweeney, Marie H.] NIOSH, Surveillance Branch, Div Surveillance Hazard Evaluat & Field Studies, Cincinnati, OH 45226 USA	Centers for Disease Control & Prevention - USA; National Institute for Occupational Safety & Health (NIOSH)	Steege, AL (通讯作者)，NIOSH, Div Surveillance Hazard Evaluat & Field Studies, 4676 Columbia Pkwy,MSR 18, Cincinnati, OH 45226 USA.	asteege@cdc.gov	Steege, Andrea/Z-2533-2019; Boiano, James/H-9257-2016	Steege, Andrea/0000-0001-5665-2559; Boiano, James/0000-0003-2738-4588	National Institute for Occupational Safety and Health	National Institute for Occupational Safety and Health(United States Department of Health & Human ServicesCenters for Disease Control & Prevention - USANational Institute for Occupational Safety & Health (NIOSH))	Contract grant sponsor: National Institute for Occupational Safety and Health.		26	30	31	1	13	WILEY	HOBOKEN	111 RIVER ST, HOBOKEN 07030-5774, NJ USA	0271-3586	1097-0274		AM J IND MED	Am. J. Ind. Med.	JUN	2014	57	6	640
J	Bang, S; Yu, J; Im, J; Kwon, S; Kim, J; Kim, S; Kim, JH; Jeong, BC				Bang, Seokhwan; Yu, Jiwoong; Im, Jungeun; Kwon, Soonyoung; Kim, Jongchang; Kim, Sungmin; Kim, Jung Hyun; Jeong, Byong Chang			Novel Quantum Molecular Resonance Energy Source for Laparoscopic Bipolar Vessel Sealer: An Experimental Study in Animal Model	APPLIED SCIENCES-BASEL			English	Article						QMR; surgical energy device; vessel sealing technologies; laparoscopic surgery; surgical smoke; quantum molecular resonance	HARMONIC SCALPEL; TONSILLECTOMY; LIGATION; DEVICE	This study is to evaluate a novel Quantum Molecular Resonance energy device as a laparoscopic bipolar vessel sealer. The majority of conventional bipolar energy-based vessel sealing devices utilize energy at frequencies between 300 kHz and 500 kHz. The use of such frequencies has disadvantages including unintended damage to surrounding tissues and excessive surgical smoke production. Here, we dev…	[Bang, Seokhwan] Catholic Univ Korea, Coll Med, Seoul St Marys Hosp, Dept Urol, Seoul 06591, South Korea; [Yu, Jiwoong; Jeong, Byong Chang] Sungkyunkwan Univ, Samsung Med Ctr, Sch Med, Dept Urol, 81 Irwon Ro, Seoul 06351, South Korea; [Im, Jungeun] Samsung Biomed Res Inst, Seoul 06351, South Korea; [Kwon, Soonyoung] Samsung Biomed Engn Res Ctr, Seoul 06351, South Korea; [Kim, Jongchang] Korea Tes…	Catholic University of Korea; Seoul St. Mary's Hospital; Sungkyunkwan University (SKKU); Samsung Medical Center; Korea Testing Laboratory; Hanyang University	Jeong, BC (通讯作者)，Sungkyunkwan Univ, Samsung Med Ctr, Sch Med, Dept Urol, 81 Irwon Ro, Seoul 06351, South Korea.	bc2.jung@samsung.com		Bang, Seokhwan/0000-0002-0450-8763; Kim, Junghyun/0000-0001-9424-3377; Yu, Jiwoong/0000-0003-2147-2915	Industrial Strategic Technology Development Program-ATC - Ministry of Trade, Industry, and Energy (MOTIE, Korea) [10077323]; Korea Evaluation Institute of Industrial Technology (KEIT) [10077323] Funding Source: Korea Institute of Science & Technology Information (KISTI), National Science & Technology Information Service (NTIS)	Industrial Strategic Technology Development Program-ATC - Ministry of Trade, Industry, and Energy (MOTIE, Korea); Korea Evaluation Institute of Industrial Technology (KEIT)	This work was supported by the Industrial Strategic Technology Development Program-ATC (10077323) funded By the Ministry of Trade, Industry, and Energy (MOTIE, Korea).		13	0	0	0	4	MDPI	BASEL	ST ALBAN-ANLAGE 66, CH-4052 BASEL, SWITZERLAND		2076-3417		APPL SCI-BASEL	Appl. Sci.-Basel	OCT	2022	12	19
J	Eshleman, EJ; LeBlanc, M; Rokoff, LB; Xu, YY; Hu, R; Lee, K; Chuang, GS; Adamkiewicz, G; Hart, JE				Eshleman, Emily J.; LeBlanc, Mallory; Rokoff, Lisa B.; Xu, Yinyin; Hu, Rui; Lee, Kachiu; Chuang, Gary S.; Adamkiewicz, Gary; Hart, Jaime E.			Occupational exposures and determinants of ultrafine particle concentrations during laser hair removal procedures	ENVIRONMENTAL HEALTH			English	Article						Laser; Ultrafine particles; Surgical plume; Laser hair removal; Occupational exposures	PARTICULATE MATTER; SURGICAL SMOKE; AIR-POLLUTION; LUNG-FUNCTION; FINE; OUTDOOR; INDOOR; NUMBER; ASSOCIATIONS; MORTALITY	Background: Occupational exposures to ultrafine particles in the plume generated during laser hair removal procedures, the most commonly performed light based cosmetic procedure, have not been thoroughly characterized. Acute and chronic exposures to ambient ultrafine particles have been associated with a number of negative respiratory and cardiovascular health effects. Thus, the aim of this study…	[Eshleman, Emily J.; LeBlanc, Mallory; Rokoff, Lisa B.; Xu, Yinyin; Hu, Rui; Adamkiewicz, Gary; Hart, Jaime E.] Harvard TH Chan Sch Publ Hlth, Dept Environm Hlth, Landmark Ctr, 401 Pk Dr,Suite 401 East, Boston, MA 02115 USA; [Lee, Kachiu; Chuang, Gary S.] Massachusetts Gen Hosp, Dept Dermatol, Boston, MA 02114 USA; [Chuang, Gary S.] Univ Calif Los Angeles, Sch Med, Los Angeles, CA USA; [Hart, Jai…	Harvard University; Harvard T.H. Chan School of Public Health; Harvard University; Massachusetts General Hospital; University of California System; University of California Los Angeles; University of California Los Angeles Medical Center; David Geffen School of Medicine at UCLA; Harvard University; Brigham & Women's Hospital; Harvard University; Harvard Medical School	Rokoff, LB (通讯作者)，Harvard TH Chan Sch Publ Hlth, Dept Environm Hlth, Landmark Ctr, 401 Pk Dr,Suite 401 East, Boston, MA 02115 USA.	lrokoff@mail.harvard.edu	Hu, Rui/IUO-8532-2023	Rokoff, Lisa/0000-0003-2147-0397	NIH/NIEHS [P30 ES000002]; CDC/NIOSH [T42 OH008416]	NIH/NIEHS(United States Department of Health & Human ServicesNational Institutes of Health (NIH) - USANIH National Institute of Environmental Health Sciences (NIEHS)); CDC/NIOSH(United States Department of Health & Human ServicesCenters for Disease Control & Prevention - USANational Institute for Occupational Safety & Health (NIOSH))	This study was supported in part by NIH/NIEHS P30 ES000002 and CDC/NIOSH T42 OH008416. The funders had no involvement in the design or conduct of the study or in interpretation or decision to submit the manuscript.		30	18	18	0	17	BIOMED CENTRAL LTD	LONDON	236 GRAYS INN RD, FLOOR 6, LONDON WC1X 8HL, ENGLAND	1476-069X			ENVIRON HEALTH-GLOB	Environ. Health	45014	2017	16
J	Landford, WN; Ngaage, LM; Lee, E; Rasko, Y; Yang, R; Slezak, S; Redett, R				Landford, Wilmina N.; Ngaage, Ledibabari M.; Lee, Erica; Rasko, Yvonne; Yang, Robin; Slezak, Sheri; Redett, Richard			Occupational exposures in the operating room: Are surgeons well-equipped?	PLOS ONE			English	Article							NEEDLESTICK INJURIES; RADIATION-EXPOSURE; RESIDENTS	Background Occupational health hazards are ubiquitously found in the operating room, guaranteeing an inevitable risk of exposure to the surgeon. Although provisions on occupational health and safety in healthcare exist, they do not address non-traditional hazards found in the operating room. In order to determine whether surgeons or trainees receive any form of occupational health training, we ex…	[Landford, Wilmina N.; Ngaage, Ledibabari M.; Lee, Erica; Yang, Robin; Redett, Richard] Johns Hopkins Univ, Dept Plast & Reconstruct Surg, Sch Med, Baltimore, MD 21218 USA; [Rasko, Yvonne; Slezak, Sheri] Univ Maryland, Dept Surg, Med Ctr, Div Plast & Reconstruct Surg, Baltimore, MD 21201 USA	Johns Hopkins University; University System of Maryland; University of Maryland Baltimore	Landford, WN (通讯作者)，Johns Hopkins Univ, Dept Plast & Reconstruct Surg, Sch Med, Baltimore, MD 21218 USA.	wilmina@jhmi.edu		Landford, Wilmina/0000-0002-2792-1876; Ngaage, Ledibabari/0000-0001-5802-779X					30	1	1	0	2	PUBLIC LIBRARY SCIENCE	SAN FRANCISCO	1160 BATTERY STREET, STE 100, SAN FRANCISCO, CA 94111 USA	1932-6203			PLOS ONE	PLoS One	45109	2021	16	7
J	Vajapey, SP; Li, MN; Glassman, AH				Vajapey, Sravya P.; Li, Mengnai; Glassman, Andrew H.			Occupational hazards of orthopaedic surgery and adult reconstruction: A cross-sectional study	JOURNAL OF ORTHOPAEDICS			English	Article						Occupational hazard; Orthopaedic surgeon; Exposure; Adult reconstruction hazard; Occupational risk; Hazards orthopedics; Musculoskeletal disorder	SURGICAL SMOKE; EXPOSURE	Background: Occupational injuries and hazards related to orthopaedic surgery are not well studied, and what is published on this topic is largely based on in vitro or in vivo animal studies. Objectives: To evaluate the self-reported prevalence of musculoskeletal (MSK) overuse disorders and other conditions among orthopaedic surgeons, especially those performing total hip (THA) or total knee arthr…	[Vajapey, Sravya P.; Li, Mengnai; Glassman, Andrew H.] Ohio State Univ, Wexner Med Ctr, Dept Orthopaed, Columbus, OH 43210 USA	University System of Ohio; Ohio State University	Glassman, AH (通讯作者)，Ohio State Univ, Wexner Med Ctr, Dept Orthopaed, Frank J Kloenne Endowed Chair Orthopaed, 241 W 11th Ave,Suite 6055, Columbus, OH 43210 USA.	Andrew.glassman@osumc.edu		Vajapey, Sravya/0000-0001-7245-320X					6	9	9	1	1	ELSEVIER	AMSTERDAM	RADARWEG 29, 1043 NX AMSTERDAM, NETHERLANDS	0972-978X			J ORTHOP	J. Orthop.	MAY-JUN	2021	25		23
J	Heroor, AA; Bin Asaf, B; Deo, SSV; Lau, EHL; Mok, CW; DiPasco, PJ; Jain, P; Anand, U				Heroor, Anil Ashok; Bin Asaf, Belal; Deo, Suryanarayana S. V.; Lau, Eric Hui-Lun; Mok, Chi Wei; DiPasco, Peter Joseph; Jain, Pradeep; Anand, Utpal			Occupational Hazards of Surgical Smoke and Achieving a Smoke Free Operating Room Environment: Asia-Pacific Consensus Statement on Practice Recommendations	FRONTIERS IN PUBLIC HEALTH			English	Article						bio-aerosols; healthcare professional (HCP); occupational hazards; operating room (OR); surgical smoke	RESPIRATORS	Background:Surgical smoke generated through energy devices may present detrimental effects on individuals present in the operating room (OR). Despite the concerns possibly associated with surgical smoke, there may be no mandatory policies that suggest protective measures and limited firm standards are committed yet to address the same. AimThe aim of this paper is to present recommendations for su…	[Heroor, Anil Ashok] Fortis Hosp, Mumbai, India; [Bin Asaf, Belal] Medanta The Med, Inst Chest Surg, Chest Onco Surg & Lung Transplantat, Gurugram, India; [Deo, Suryanarayana S. V.] All India Inst Med Sci, Dept Surg Oncol, New Delhi, India; [Lau, Eric Hui-Lun] Chinese Univ Hong Kong, Dept Otorhinolaryngol Head & Neck Surg, Shatin, Hong Kong, Peoples R China; [Mok, Chi Wei] Changi Gen Hosp, Dept S…	All India Institute of Medical Sciences (AIIMS) New Delhi; Chinese University of Hong Kong; Changi General Hospital; Saint Johns Mercy Medical Center; All India Institute of Medical Sciences (AIIMS) Patna	Mok, CW (通讯作者)，Changi Gen Hosp, Dept Surg, Div Breast Surg, Singapore, Singapore.;Mok, CW (通讯作者)，Singhlth Duke NUS Breast Ctr, Singapore, Singapore.	mok.chi.wei@singhealth.com.sg							42	0	0	5	9	FRONTIERS MEDIA SA	LAUSANNE	AVENUE DU TRIBUNAL FEDERAL 34, LAUSANNE, CH-1015, SWITZERLAND		2296-2565		FRONT PUBLIC HEALTH	Front. Public Health	45072	2022	10
J	Heatherington, EB; Zhao, XY; Goyal, N; Ounaies, Z; Frecker, M				Heatherington, Evan B.; Zhao, Xiaoyue; Goyal, Neerav; Ounaies, Zoubeida; Frecker, Mary			On the Design and Testing of an Origami Inspired Nasal Cover: Mitigating Aerosol Risks During Endoscopic Sinus Procedures	JOURNAL OF MEDICAL DEVICES-TRANSACTIONS OF THE ASME			English	Article							AIR-FLOW; SURGERY	Aerosols generated during endoscopic sinus procedures present a concern to the health and safety of healthcare personnel, especially with the presence of coronavirus disease (COVID-19). The purpose of this study is to describe the design and testing of a nasal cover to restrict aerosolized pathogens. The nasal cover was designed to sit overtop the nose with conformal slits for insertion of endosc…	[Heatherington, Evan B.; Zhao, Xiaoyue; Ounaies, Zoubeida; Frecker, Mary] Penn State Univ, Dept Mech Engn, University Pk, PA 16802 USA; [Goyal, Neerav] Penn State Coll Med, Dept Otolaryngol Head & Neck Surg, 500 Univ Dr, Hershey, PA 17033 USA	Pennsylvania Commonwealth System of Higher Education (PCSHE); Pennsylvania State University; Pennsylvania State University - University Park; Pennsylvania Commonwealth System of Higher Education (PCSHE); Pennsylvania State University; Penn State Health	Heatherington, EB (通讯作者)，Penn State Univ, Dept Mech Engn, University Pk, PA 16802 USA.	ebh5177@psu.edu; xxz307@psu.edu; ngoyal1@pennstatehealth.psu.edu; zxo100@psu.edu; mxf36@psu.edu		Zhao, Xiaoyue/0000-0002-0180-3900; Ounaies, Zoubeida/0000-0003-2054-5350	Leighton Riess Graduate Fellowship in Engineering	Leighton Riess Graduate Fellowship in Engineering	The authors gratefully acknowledge the advice of Peter Im MD and Brad Zacharia MD, MS, in the evaluation of earlier versions of the nasal cover prototypes, and the assistance of William Genet and Chad Eichfeld in the manufacturing and setup of the aerosol test rig. Additionally, the authors thank the Leighton Riess Graduate Fellowship in Engineering for assistance with funding for this project.		46	0	0	1	2	ASME	NEW YORK	TWO PARK AVE, NEW YORK, NY 10016-5990 USA	1932-6181	1932-619X		J MED DEVICES	J. Med. Devices	45261	2022	16	4
J	Moon, H; Park, BH; Chang, SO				Moon, Ha Na; Park, Boo Hyo; Chang, Sung Ok			Operating room nurses' perceptions of the impact of surgical smoke and its countermeasures: A mixed-methods study	NURSING & HEALTH SCIENCES			English	Article						counter measures; importance-performance analysis; nurses; operating room; surgical smoke; work safety	TIME	Although surgical team members are exposed to surgical smoke, most do not fully recognize the hazards of such exposure during surgery. This study aimed to explore the perceptions of surgical smoke and its countermeasures in the operating room, specifically among nurses who have been exposed to surgical smoke for a long time. This was a mixed-methods study involving focus groups and a descriptive …	[Moon, Ha Na; Park, Boo Hyo] Korea Univ, Dept Nursing, Guro Hosp, Seoul, South Korea; [Chang, Sung Ok] Korea Univ, Coll Nursing, 145 Anam Ro, Seoul 02841, South Korea; [Chang, Sung Ok] Korea Univ, BK21 FOUR R&E Ctr Learning Hlth Syst, 145 Anam Ro, Seoul 02841, South Korea	Korea University; Korea University Medicine (KU Medicine); Korea University; Korea University	Chang, SO (通讯作者)，Korea Univ, Coll Nursing, 145 Anam Ro, Seoul 02841, South Korea.;Chang, SO (通讯作者)，Korea Univ, BK21 FOUR R&E Ctr Learning Hlth Syst, 145 Anam Ro, Seoul 02841, South Korea.	sungok@korea.ac.kr		BOO HYO, PARK/0000-0002-1453-202X; Chang, Sung Ok/0000-0003-2710-4291					25	1	1	6	10	WILEY	HOBOKEN	111 RIVER ST, HOBOKEN 07030-5774, NJ USA	1441-0745	1442-2018		NURS HEALTH SCI	Nurs. Health Sci.	DEC	2021	23	4	898
J	Gates, MA; Feskanich, D; Speizer, FE; Hankinson, SE				Gates, Margaret A.; Feskanich, Diane; Speizer, Frank E.; Hankinson, Susan E.			Operating room nursing and lung cancer risk in a cohort of female registered nurses	SCANDINAVIAN JOURNAL OF WORK ENVIRONMENT & HEALTH			English	Article						electrocautery; laser surgery; occupational hazard; prospective; surgical smoke.	NATIONAL DEATH INDEX; LASER SMOKE; ELECTROCAUTERY SMOKE; CHEMICAL-COMPOSITION; AEROSOL PENETRATION; TISSUE COMBUSTION; ANESTHETIC-GASES; WOMEN; MUTAGENICITY; CONSUMPTION	Objectives Smoke generated during laser surgery and electrocautery contains respiratory irritants and human carcinogens. Although laboratory and animal studies have demonstrated that this smoke has inflammatory and mutagenic potential, no population-based studies of the health effects of exposure to surgical smoke have been published. We examined the association between duration of employment as …	Brigham & Womens Hosp, Dept Med, Channing Lab, Boston, MA 02115 USA; Harvard Univ, Sch Med, Boston, MA 02115 USA; Harvard Univ, Sch Publ Hlth, Dept Epidemiol, Boston, MA 02115 USA; Harvard Univ, Sch Publ Hlth, Dept Environm Hlth, Boston, MA 02115 USA	Harvard University; Brigham & Women's Hospital; Harvard University; Harvard Medical School; Harvard University; Harvard T.H. Chan School of Public Health; Harvard University; Harvard T.H. Chan School of Public Health	Gates, MA (通讯作者)，Channing Labs, 3rd Floor,181 Longwood Ave, Boston, MA 02115 USA.	mgates@hsph.harvard.edu		Gates Kuliszewski, Margaret/0000-0002-2111-6227	NCI NIH HHS [R25 CA 098566, T32 CA 09001, CA 87969] Funding Source: Medline	NCI NIH HHS(United States Department of Health & Human ServicesNational Institutes of Health (NIH) - USANIH National Cancer Institute (NCI))			35	27	28	0	7	SCANDINAVIAN JOURNAL WORK ENVIRONMENT & HEALTH	HELSINKI	TOPELIUKSENKATU 41A, SF-00250 HELSINKI, FINLAND	0355-3140			SCAND J WORK ENV HEA	Scand. J. Work Environ. Health	APR	2007	33	2	140
J	Perrone, G; Giuffrida, M; Bellini, V; Lo Coco, A; Pattonieri, V; Bonati, E; Del Rio, P; Bignami, EG; Catena, F				Perrone, Gennaro; Giuffrida, Mario; Bellini, Valentina; Lo Coco, Alessandro; Pattonieri, Vittoria; Bonati, Elena; Del Rio, Paolo; Bignami, Elena Giovanna; Catena, Fausto			Operating Room Setup: How to Improve Health Care Professionals Safety During Pandemic COVID-19-A Quality Improvement Study	JOURNAL OF LAPAROENDOSCOPIC & ADVANCED SURGICAL TECHNIQUES			English	Article						COVID-19; operating room safety; health care professionals; surgery	SURGICAL SMOKE; RESUSCITATION	Background:COVID-19 is a terrific pandemic and a potential risk for every health care professional (HCP), especially during emergency conditions where the right timing is essential for the correct treatment. During surgery the correct setting of operative room (OR) is mandatory to reduce the risk of contamination. Personal protection equipment (PPE), specific devices, and planned OR setting are e…	[Perrone, Gennaro; Pattonieri, Vittoria; Catena, Fausto] Parma Univ Hosp, Dept Emergency Surg, Parma, Italy; [Giuffrida, Mario; Bonati, Elena; Del Rio, Paolo] Parma Univ Hosp, Dept Med & Surg, Gen Surg Unit, Parma, Italy; [Bellini, Valentina; Bignami, Elena Giovanna] Univ Parma, Anesthesiol Crit Care & Pain Med Div, Dept Med & Surg, Parma, Italy; [Lo Coco, Alessandro] Parma Univ Hosp, Dept Surg, …	University of Parma; University Hospital of Parma; University of Parma; University Hospital of Parma; University of Parma; University of Parma; University Hospital of Parma	Giuffrida, M (通讯作者)，Parma Univ Hosp, Gen Surg Unit, Via A Gramsci 14, I-43126 Parma, Italy.	mario.giuffrida4@gmail.com	Giuffrida, Mario/HTN-3001-2023	Giuffrida, Mario/0000-0001-8335-3941; Perrone, Gennaro/0000-0001-6502-9195; bonati, elena/0000-0002-6866-2962					13	6	6	0	9	MARY ANN LIEBERT, INC	NEW ROCHELLE	140 HUGUENOT STREET, 3RD FL, NEW ROCHELLE, NY 10801 USA	1092-6429	1557-9034		J LAPAROENDOSC ADV S	J. Laparoendosc. Adv. Surg. Tech.	44927	2021	31	1	85
J	Dobbie, MK; Fezza, M; Kent, M; Lu, J; Saraceni, ML; Titone, S				Dobbie, Mary K.; Fezza, Maria; Kent, Martha; Lu, Jane; Saraceni, Mark L.; Titone, Susan			Operation Clean Air: Implementing a Surgical Smoke Evacuation Program	AORN JOURNAL			English	Article						surgical smoke; plume; smoke evacuation; staff education; smoke free		Surgical smoke is a hazardous byproduct of any surgery involving a laser or an electrosurgical unit. Although research and professional organizations identified surgical smoke as harmful many years ago, this byproduct continues to be a safety hazard in the OR. An interdisciplinary team at a large academic medical center sought to address the exposure of patients and perioperative team members to …	[Dobbie, Mary K.; Fezza, Maria; Lu, Jane; Titone, Susan] NYU Langone Hlth, New York, NY 10016 USA; [Kent, Martha] NYU Langone Hlth, Perioperat Qual & Safety, Nursing, New York, NY 10003 USA; [Kent, Martha] NYU Langone Hlth, Business Operat Perioperat Serv, New York, NY 10003 USA	NYU Langone Medical Center; NYU Langone Medical Center; NYU Langone Medical Center	Dobbie, MK (通讯作者)，NYU Langone Hlth, New York, NY 10016 USA.			kent, martha/0000-0002-8392-1491					23	7	7	1	19	WILEY	HOBOKEN	111 RIVER ST, HOBOKEN 07030-5774, NJ USA	0001-2092	1878-0369		AORN J	AORN J.	DEC	2017	106	6	503
J	Ahluwalia, J; De Golian, E; Yuan, OC; Jiang, SIB				Ahluwalia, Jusleen; de Golian, Emily; Yuan, Joyce; Jiang, Shang I. Brian			Optimizing Parameters for Smoke Evacuation	DERMATOLOGIC SURGERY			English	Article							SURGICAL SMOKE	BACKGROUND Current literature lacks recommendations regarding the ideal organization of the smoke evacuation system to minimize inhalation of surgical smoke. OBJECTIVE This study determines optimal parameters of the smoke evacuation system with respect to the surgical field. MATERIALS AND METHODS This study was conducted in an outpatient surgical facility at a tertiary care center. After 30 secon…	[Ahluwalia, Jusleen; de Golian, Emily; Yuan, Joyce; Jiang, Shang I. Brian] Univ Calif San Diego, Sch Med, Dept Dermatol, La Jolla, CA 92093 USA	University of California System; University of California San Diego	Ahluwalia, J (通讯作者)，8899 Univ Ctr Lane,Suite 350, San Diego, CA 92122 USA.	Jusleen.ahluwalia@sharp.com							5	1	1	0	2	LIPPINCOTT WILLIAMS & WILKINS	PHILADELPHIA	TWO COMMERCE SQ, 2001 MARKET ST, PHILADELPHIA, PA 19103 USA	1076-0512	1524-4725		DERMATOL SURG	Dermatol. Surg.	NOV	2021	47	11	1445
J	Barnes, S; Twomey, C; Carrico, R; Murphy, C; Warye, K				Barnes, Sue; Twomey, Carolyn; Carrico, Ruth; Murphy, Cathryn; Warye, Kathy			OR Air Quality: Is It Time to Consider Adjunctive Air Cleaning Technology?	AORN JOURNAL			English	Article						surgical smoke; heater-cooler units; air cleaning technology; surgical plume; Mycobacterium chimaera	OPERATING-ROOM PERSONNEL; HUMAN-PAPILLOMAVIRUS DNA; SURGICAL SMOKE; LARYNGEAL PAPILLOMATOSIS; PLUME; INFECTION; DISEASE	Patients undergoing surgery may be at risk for infection from airborne particles such as dust, skin scales, respiratory aerosols, and hair fibers emanating from multiple sources in the OR, including personnel, heater-cooler devices, and surgical smoke. This risk is increased in surgical patients undergoing procedures involving implanted devices. Surgical personnel also are at risk from exposure t…	[Barnes, Sue] Infect Prevent & Control, San Mateo, CA 94403 USA; [Twomey, Carolyn] IrriMax Corp, Clin Res & Regulatory, Henrico, VA USA; [Carrico, Ruth] Univ Louisville, Div Infect Dis, Louisville, KY 40292 USA; [Murphy, Cathryn] Bond Univ, Hlth Sci & Med, Robina, Qld, Australia; [Murphy, Cathryn] Infect Control Plus Pty Ltd, West Burleigh, Qld, Australia; [Warye, Kathy] Infect Prevent Partners, …	University of Louisville; Bond University	Barnes, S (通讯作者)，Infect Prevent & Control, San Mateo, CA 94403 USA.			Murphy, Cathryn/0000-0001-8483-1335					53	4	4	1	14	WILEY	HOBOKEN	111 RIVER ST, HOBOKEN 07030-5774, NJ USA	0001-2092	1878-0369		ASSOC OPER ROOM NURS	AORN J.	NOV	2018	108	5	503
J	Ramachandra, C; Sugoor, P; Karjol, U; Arjunan, R; Altaf, S; Halkud, R; Krishnappa, R; Chavan, P; Siddappa, KT; Shetty, R; Pallavi, VR; Rathod, P; Shobha, K; Sabitha, KS				Ramachandra, C.; Sugoor, Pavan; Karjol, Uday; Arjunan, Ravi; Altaf, Syed; Halkud, Rajshekar; Krishnappa, R.; Chavan, Purushotham; Siddappa, K. T.; Shetty, Rathan; Pallavi, V. R.; Rathod, Praveen; Shobha, K.; Sabitha, K. S.			Outcomes of Cancer Surgery During the COVID-19 Pandemic: Preparedness to Practising Continuous Cancer Care	INDIAN JOURNAL OF SURGICAL ONCOLOGY			English	Article						COVID-19; SARS-CoV-2; Pandemic; Cancer surgery; Cancer care; Surgical outcomes	SURGICAL SMOKE	The COVID-19 pandemic has placed unprecedented pressure on healthcare services. Deprioritisation of nonemergency clinical services and growing concerns of adverse outcomes of COVID-19 in cancer patients is having a deleterious impact across oncologic practice. We report cancer surgery outcomes taking into account the acuity of the COVID-19 situation. A prospectively maintained database of the Dep…	[Ramachandra, C.; Sugoor, Pavan; Karjol, Uday; Arjunan, Ravi; Altaf, Syed] Kidwai Mem Inst Oncol, Dept Surg Oncol, Bengaluru 560029, India; [Halkud, Rajshekar; Krishnappa, R.; Chavan, Purushotham; Siddappa, K. T.; Shetty, Rathan] Kidwai Mem Inst Oncol, Dept Head & Neck Oncol, Bengaluru 560029, India; [Pallavi, V. R.; Rathod, Praveen; Shobha, K.] Kidwai Mem Inst Oncol, Dept Gyneconcol, Bengaluru 5…	Kidwai Memorial Institute of Oncology; Kidwai Memorial Institute of Oncology; Kidwai Memorial Institute of Oncology; Kidwai Memorial Institute of Oncology	Sugoor, P (通讯作者)，Kidwai Mem Inst Oncol, Dept Surg Oncol, Bengaluru 560029, India.	pavansugoor26@gmail.com							16	4	4	0	3	SPRINGER INDIA	NEW DELHI	7TH FLOOR, VIJAYA BUILDING, 17, BARAKHAMBA ROAD, NEW DELHI, 110 001, INDIA	0975-7651	0976-6952		INDIA J SURG ONCOL	India J. Surg. Oncol.	JUN	2023	14	2	440
J	Kondo, A; Watanabe, Y; Ishida, M; Suzuki, Y; Hirano, S				Kondo, Akihiro; Watanabe, Yusuke; Ishida, Minoru; Suzuki, Yasuyuki; Hirano, Satoshi			Particle Size Distributions in Surgical Smoke Generated by Advanced Energy Devices A Meaningful Perspective From an Experimental Study in the Time of COVID-19	ANNALS OF SURGERY			English	Article						advanced surgical energy; COVID-19; energy device; particle size; surgical plume; surgical vapor			[Kondo, Akihiro; Suzuki, Yasuyuki] Kagawa Univ, Fac Med, Dept Gastroenterol Surg, 1750-1 Ikenobe, Miki, Kagawa 7610793, Japan; [Watanabe, Yusuke; Ishida, Minoru; Hirano, Satoshi] Hokkaido Univ, Dept Gastroenterol Surg 2, Fac Med, Sapporo, Hokkaido, Japan	Kagawa University; Hokkaido University	Kondo, A (通讯作者)，Kagawa Univ, Fac Med, Dept Gastroenterol Surg, 1750-1 Ikenobe, Miki, Kagawa 7610793, Japan.	yusuke.watanabe@huhp.hokudai.ac.jp							10	3	3	1	4	LIPPINCOTT WILLIAMS & WILKINS	PHILADELPHIA	TWO COMMERCE SQ, 2001 MARKET ST, PHILADELPHIA, PA 19103 USA	0003-4932	1528-1140		ANN SURG	Ann. Surg.	MAY	2021	273	5	E168
J	Farrugia, M; Hussain, SY; Perrett, D				Farrugia, Martin; Hussain, Sarah Y.; Perrett, David			Particulate Matter Generated During Monopolar and Bipolar Hysteroscopic Human Uterine Tissue Vaporization	JOURNAL OF MINIMALLY INVASIVE GYNECOLOGY			English	Article						Bipolar; Electrosurgery; Embolus; Hysteroscopy; Insoluble particles; Monopolar; Particles; Particulate matter; Versapoint	SURGICAL SMOKE; SURGERY	Study Objective: To characterize the insoluble particulate matter generated during hysteroscopic monopolar and bipolar electrosurgery. Design: In vitro comparative Study (Canadian Task Force Classification II-1). Setting: Teaching hospital. Patients: Eight patients undergoing hysterectomy with benign indications. Intervention: Tissue blocks were divided, and 1 g of tissue was vaporized using a mo…	[Farrugia, Martin; Perrett, David] Queen Mary Univ London, Barts & London Sch Med & Dent, Inst Cell & Mol Sci, London, England; [Hussain, Sarah Y.] Whipps Cross Univ Hosp, London, England	University of London; Queen Mary University London; University of London; Queen Mary University London	Farrugia, M (通讯作者)，66 Clarence Mews, London SE16 5GD, England.	martin@farrugia.demon.co.uk							18	6	7	0	1	ELSEVIER SCIENCE INC	NEW YORK	360 PARK AVE SOUTH, NEW YORK, NY 10010-1710 USA	1553-4650	1553-4669		J MINIM INVAS GYN	J. Mimim. Invasive Gynecol.	JUL-AUG	2009	16	4	458
J	Kimura, A; Morinaga, N; Wada, W; Ogata, K; Okuyama, T; Kato, H; Sohda, M; Shirabe, K; Saeki, H				Kimura, Akiharu; Morinaga, Nobuhiro; Wada, Wataru; Ogata, Kyoichi; Okuyama, Takayuki; Kato, Hiroyuki; Sohda, Makoto; Shirabe, Ken; Saeki, Hiroshi			Patient with gastric cancer who underwent distal gastrectomy after treatment of COVID-19 infection diagnosed by preoperative PCR screening	SURGICAL CASE REPORTS			English	Article						COVID-19; Preoperative screening; Gastric cancer; Distal gastrectomy; Surgical smoke	VIRUS; LASER	Background Because of the coronavirus disease 2019 (COVID-19) pandemic, preoperative screenings for COVID-19 infection are often performed in many institutions. Some patients are diagnosed with COVID-19 infection by antigen tests or polymerase chain reaction (PCR) testing for COVID-19, even if they have no symptoms, such as fever or respiratory symptoms. We herein describe a patient with gastric …	[Kimura, Akiharu; Morinaga, Nobuhiro; Wada, Wataru; Ogata, Kyoichi; Okuyama, Takayuki; Kato, Hiroyuki] Kiryu Kosei Gen Hosp, Dept Surg, 6-3 Orihime Cho, Kiryu, Gunma 3760024, Japan; [Sohda, Makoto; Shirabe, Ken; Saeki, Hiroshi] Gunma Univ, Dept Gen Surg Sci, Grad Sch Med, 3-39-22 Showa Machi, Maebashi, Gunma 3718511, Japan	Gunma University	Kimura, A (通讯作者)，Kiryu Kosei Gen Hosp, Dept Surg, 6-3 Orihime Cho, Kiryu, Gunma 3760024, Japan.	kimura.akiharu@kosei-hospital.kiryu.gunma.jp							18	0	0	0	0	SPRINGER	NEW YORK	ONE NEW YORK PLAZA, SUITE 4600, NEW YORK, NY, UNITED STATES	2198-7793			SURG CASE REP	SURG. CASE REP.	44943	2022	8	1
J	Somuncu, E; Kara, Y; Kizilkaya, MC; Bozdag, E; Yildiz, ZB; Ozkan, C; Sener, A; Gokay, R; Aydin, MO; Bozkurt, MA; Kocatas, A				Somuncu, Erkan; Kara, Yasin; Kizilkaya, Mehmet Celal; Bozdag, Emre; Yildiz, Zeynep Betul; Ozkan, Cenk; Sener, Aziz; Gokay, Ridvan; Aydin, Mahmut Ozan; Bozkurt, Mehmet Abdussamet; Kocatas, Ali			Percutaneous cholecystostomy instead of laparoscopy to treat acute cholecystitis during the COVID-19 pandemic period: single center experience	ULUSAL TRAVMA VE ACIL CERRAHI DERGISI-TURKISH JOURNAL OF TRAUMA & EMERGENCY SURGERY			English	Article						Acute cholecystitis; COVID-19 pandemic; percutaneous cholecystostomy	SURGICAL SMOKE; CHOLECYSTECTOMY; SURGERY; OUTCOMES; SAFE	BACKGROUND: Laparoscopic cholecystectomy (LC) is the accepted standard treatment for acute cholecystitis (AC) in patients eligible for surgery. Percutaneous cholecystostomy (PC) can provide a permanent treatment for high-risk patients for surgery or act as a bridge for later surgical treatment. This study is an evaluation of the use of PC during the current coronavirus 2019 (COVID-19) pandemic at…	[Somuncu, Erkan; Kara, Yasin; Kizilkaya, Mehmet Celal; Bozdag, Emre; Yildiz, Zeynep Betul; Ozkan, Cenk; Sener, Aziz; Gokay, Ridvan; Aydin, Mahmut Ozan; Bozkurt, Mehmet Abdussamet; Kocatas, Ali] Univ Hlth Sci, Kanuni Sultan Suleyman Training & Res Hosp, Dept Gen Surg, Istanbul, Turkey	Istanbul Kanuni Sultan Suleyman Training & Research Hospital; University of Health Sciences Turkey	Somuncu, E (通讯作者)，Univ Hlth Sci, Kanuni Sultan Suleyman Training & Res Hosp, Dept Gen Surg, Istanbul, Turkey.	dr.somuncu@gmail.com	KIZILKAYA, Mehmet Celal/GVU-0957-2022; BOZDAĞ, Emre/AEK-7006-2022; Kara, Yasin/GNH-2589-2022; kocatas, ali/HTR-2934-2023	KIZILKAYA, Mehmet Celal/0000-0001-8314-9908; BOZDAĞ, Emre/0000-0002-2729-1667; Kara, Yasin/0000-0002-9723-1774;					32	12	12	1	6	TURKISH ASSOC TRAUMA EMERGENCY SURGERY	ISTANBUL	KOPRULU MEHMET PASA SOC, DENIZ ABDAL MAH, DADASOGLU AP, 25-1 SEHREMINI, ISTANBUL, 00000, TURKEY	1306-696X	1307-7945		ULUS TRAVMA ACIL CER	Ulus. Travma Acil Cerrahi Derg.	JAN	2021	27	1	89
J	Gao, S; Koehler, RH; Yermakov, M; Grinshpun, SA				Gao, Shuang; Koehler, Richard H.; Yermakov, Michael; Grinshpun, Sergey A.			Performance of Facepiece Respirators and Surgical Masks Against Surgical Smoke: Simulated Workplace Protection Factor Study	ANNALS OF OCCUPATIONAL HYGIENE			English	Article						filtering facepiece respirators; simulated workplace protection factor; surgical mask; surgical smoke	CHEMICAL-COMPOSITION; N95 RESPIRATORS; CORONAVIRUS	Surgical smoke generated during electrocautery contains toxins which may cause adverse health effects to operating room (OR) personnel. The objective of this study was to investigate the performance of surgical masks (SMs), which are routinely used in ORs, more efficient N95 surgical mask respirator (SMRs) and N100 filtering facepiece respirator (FFRs), against surgical smoke. Ten subjects were r…	[Gao, Shuang; Yermakov, Michael; Grinshpun, Sergey A.] Univ Cincinnati, Dept Environm Hlth, Ctr Hlth Related Aerosol Studies, POB 670056, Cincinnati, OH USA; [Koehler, Richard H.] Marthas Vineyard Hosp, Dept Surg, 1 Hosp Rd, Oak Bluffs, MA 02557 USA	University System of Ohio; University of Cincinnati	Grinshpun, SA (通讯作者)，Univ Cincinnati, Dept Environm Hlth, Ctr Hlth Related Aerosol Studies, POB 670056, Cincinnati, OH USA.	sergey.grinshpun@uc.edu		Grinshpun, Sergey/0000-0003-4339-927X	National Institute for Occupational Safety and Health Pilot Research Project Training Program of the University of Cincinnati Education and Research Center Grant [T42/OH008432-09]; University Environmental Health Foundation	National Institute for Occupational Safety and Health Pilot Research Project Training Program of the University of Cincinnati Education and Research Center Grant; University Environmental Health Foundation	This study was supported by the National Institute for Occupational Safety and Health Pilot Research Project Training Program of the University of Cincinnati Education and Research Center Grant #T42/OH008432-09. Additional funding was received through the University Environmental Health Foundation.		32	23	25	0	23	OXFORD UNIV PRESS	OXFORD	GREAT CLARENDON ST, OXFORD OX2 6DP, ENGLAND	0003-4878	1475-3162		ANN OCCUP HYG	Ann. Occup. Hyg.	JUN	2016	60	5	608
J	Chikwem, C; Nwakanma, C; Egedigwe-Ekeleme, AC; Effiong, JA; Mbagwu, CF				Chikwem, Chiamaka; Nwakanma, Chioma; Egedigwe-Ekeleme, Agatha Chima; Effiong, Joseph Aniekan; Mbagwu, Chiadikobi Ferdinand			Physicochemical Assessment of Ambient Indoor Air Quality of a Tertiary Health Care Institution in South-Eastern Nigeria	AEROSOL SCIENCE AND ENGINEERING			English	Article						Contaminants; Indoor air quality; Indoor air pollutants; Hospital; Patient safety		This study investigated the presence and concentrations of volatile organic compounds (VOCs), SO2, particulate matter (PM), O-3,O- NO2, and CO in the indoor environment of a general hospital-Federal Medical Centre, Umuahia in Abia State, Nigeria using the following sampling sites: Accident and Emergency ward (A and E), Intensive Care Unit (ICU), Main Operating Theatre (MT), Microbiology Laborator…	[Chikwem, Chiamaka; Nwakanma, Chioma; Mbagwu, Chiadikobi Ferdinand] Michael Okpara Univ Agr, Dept Environm Management & Toxicol, Coll Nat Resources & Environm Management, Umuahia 7267, Nigeria; [Egedigwe-Ekeleme, Agatha Chima] Alex Ekwueme Fed Univ Ndufu Alike, Fac Biol Sci, Dept Biochem, Abakaliki 1010, Nigeria; [Effiong, Joseph Aniekan] Univ Uyo Teaching Hosp, Gen Adm Dept, Uyo 1136, Nigeria		Egedigwe-Ekeleme, AC (通讯作者)，Alex Ekwueme Fed Univ Ndufu Alike, Fac Biol Sci, Dept Biochem, Abakaliki 1010, Nigeria.	chimaeges@gmail.com							52	0	0	2	5	SPRINGERNATURE	LONDON	CAMPUS, 4 CRINAN ST, LONDON, N1 9XW, ENGLAND	2510-375X	2510-3768		AEROSOL SCI ENG	Aerosol Sci. Eng.	SEP	2022	6	3	335
J	Rozzi, T; Snyder, J; Novak, D				Rozzi, Tony; Snyder, Jay; Novak, Debra			Pilot Study of Aromatic Hydrocarbon Adsorption Characteristics of Disposable Filtering Facepiece Respirators that Contain Activated Carbon	JOURNAL OF OCCUPATIONAL AND ENVIRONMENTAL HYGIENE			English	Article						organic vapors; personal protective equipment; respirator; surgical smoke	CHEMICAL-COMPOSITION; SURGICAL SMOKE; ELECTROCAUTERY	Disposable filtering facepiece respirators (FFRs) used by health care workers are not designed to reduce the inhalation of volatile organic compounds (VOCs). Smoke-generating surgical procedures release VOCs and have been associated with the following complaints: foul smell, headaches, nausea, irritated throat and lungs, and asthma. Organic vapor FFRs that contain activated carbon are used by ind…	[Rozzi, Tony; Snyder, Jay; Novak, Debra] NIOSH, Natl Personal Protect Technol Lab, Pittsburgh, PA 15236 USA	Centers for Disease Control & Prevention - USA; National Institute for Occupational Safety & Health (NIOSH)	Snyder, J (通讯作者)，NIOSH, Natl Personal Protect Technol Lab, 626 Cochrans Mill Rd, Pittsburgh, PA 15236 USA.	zpx5@cdc.gov							30	9	9	0	16	TAYLOR & FRANCIS INC	PHILADELPHIA	325 CHESTNUT ST, SUITE 800, PHILADELPHIA, PA 19106 USA	1545-9624			J OCCUP ENVIRON HYG	J. Occup. Environ. Hyg.	NOV	2012	9	11	624
J	Riopelle, AM; Potter, CT; Jeong, D; Schanbacher, CF				Riopelle, Alexandria M.; Potter, Christian T.; Jeong, Daehee; Schanbacher, Carl F.			Plume Generated by Different Electrosurgical Techniques: An In Vitro Experiment on Human Skin	DERMATOLOGIC SURGERY			English	Article							SURGICAL SMOKE; ELECTROCAUTERY; MUTAGENICITY; EXPOSURE; PATIENT; LASER	BACKGROUND Plume generated by electrosurgical techniques is a health hazard to patients and dermatologists. OBJECTIVE To compare the particle concentration generated by various energy devices used in dermatologic surgery. MATERIALS AND METHODS Five surgical techniques were tested on human tissue samples in a closed chamber. A particle counter, positioned at a fixed point 20 cm away from the sampl…	[Riopelle, Alexandria M.] Boston Med Ctr, Dept Dermatol, Boston, MA USA; [Potter, Christian T.; Jeong, Daehee; Schanbacher, Carl F.] Kuchnir Dermatol, 1 Maple St Milford, Milford, MA 01757 USA; [Schanbacher, Carl F.] Tufts Univ, Sch Med, Dept Dermatol, Boston, MA 02111 USA	Boston Medical Center; Tufts University	Schanbacher, CF (通讯作者)，Kuchnir Dermatol, 1 Maple St Milford, Milford, MA 01757 USA.	cpotter@sandiego.edu; d.jake.jeong@gmail.com; cschanbacher@gmail.com			Xeropedix [74-1104]	Xeropedix	Supported by a grant from Xeropedix, #74-1104.		33	0	0	3	3	LIPPINCOTT WILLIAMS & WILKINS	PHILADELPHIA	TWO COMMERCE SQ, 2001 MARKET ST, PHILADELPHIA, PA 19103 USA	1076-0512	1524-4725		DERMATOL SURG	Dermatol. Surg.	SEP	2022	48	9	949
J	Marcus, D; Phelps, DL; Savage, A; Balog, J; Kudo, H; Dina, R; Bodai, Z; Rosini, F; Ip, J; Amgheib, A; Abda, J; Manoli, E; McKenzie, J; Yazbek, J; Takats, Z; Ghaem-Maghami, S				Marcus, Diana; Phelps, David L.; Savage, Adele; Balog, Julia; Kudo, Hiromi; Dina, Roberto; Bodai, Zsolt; Rosini, Francesca; Ip, Jacey; Amgheib, Ala; Abda, Julia; Manoli, Eftychios; McKenzie, James; Yazbek, Joseph; Takats, Zoltan; Ghaem-Maghami, Sadaf			Point-of-Care Diagnosis of Endometrial Cancer Using the Surgical Intelligent Knife (iKnife)-A Prospective Pilot Study of Diagnostic Accuracy	CANCERS			English	Article						endometrial cancer; mass spectrometer; point of care; diagnosis; Pipelle biopsy; rapid diagnosis	WOMEN; SATISFACTION; PATIENT; ANXIETY; TISSUES; TIME	Simple Summary The iKnife is an emerging tool which uses standard electrosurgical methods to generate surgical aerosols that are then interrogated by a mass spectrometer to provide real-time tissue signatures. It has been shown to correctly identify different tissue types including lung, colon and liver. The aim of this study was to ascertain whether the iKnife can correctly identify endometrial …	[Marcus, Diana; Savage, Adele; Dina, Roberto; Rosini, Francesca; Ip, Jacey; Amgheib, Ala; Abda, Julia; Yazbek, Joseph; Ghaem-Maghami, Sadaf] Imperial Coll London, Dept Surg & Canc, Du Cane Rd, London W12 0NN, England; [Phelps, David L.] Univ Hosp Southampton, Dept Gynaecol Oncol, Coxford Rd, Southampton SO16 5YA, England; [Balog, Julia; Bodai, Zsolt; Manoli, Eftychios; McKenzie, James; Takats, Zo…	Imperial College London; Imperial College London; Imperial College London	Marcus, D (通讯作者)，Imperial Coll London, Dept Surg & Canc, Du Cane Rd, London W12 0NN, England.	diana.marcus@nhs.net	McKenzie, James S/E-6547-2010	Balog, Julia/0000-0003-4914-8797; Constable-Phelps, David/0000-0002-8932-0670; Marcus, Diana/0000-0001-9918-1996					33	0	0	2	4	MDPI	BASEL	ST ALBAN-ANLAGE 66, CH-4052 BASEL, SWITZERLAND		2072-6694		CANCERS	Cancers	DEC	2022	14	23
J	WANG, DQ; QI, J; HUANG, BR; NOBLE, E; STOYANOV, D; GAO, J; ELSON, DS				WANG, D. A. Q. I. A. N.; QI, J. I.; HUANG, B. A. O. R. U.; NOBLE, E. L. I. Z. A. B. E. T. H.; STOYANOV, D. A. N. A. I. L.; GAO, J. U. N.; ELSON, D. A. N. I. E. L. S.			Polarization-based smoke removal method for surgical images	BIOMEDICAL OPTICS EXPRESS			English	Article							MONTE-CARLO PROGRAMS; BIOLOGICAL TISSUES; SCATTERING MEDIA; LIGHT TRANSPORT; VISIBILITY; TRANSMISSION; VISION	Smoke generated during surgery affects tissue visibility and degrades image quality, affecting surgical decisions and limiting further image processing and analysis. Polarization is a fundamental property of light and polarization-resolved imaging has been studied and applied to general visibility restoration scenarios such as for smog or mist removal or in underwater environments. However, there…	[WANG, D. A. Q. I. A. N.; GAO, J. U. N.] Hefei Univ Technol, Sch Comp & Informat, Hefei 230601, Peoples R China; [WANG, D. A. Q. I. A. N.; HUANG, B. A. O. R. U.; NOBLE, E. L. I. Z. A. B. E. T. H.; ELSON, D. A. N. I. E. L. S.] Imperial Coll London, Hamlyn Ctr Robot Surg, London SW7 2AZ, England; [WANG, D. A. Q. I. A. N.; HUANG, B. A. O. R. U.; NOBLE, E. L. I. Z. A. B. E. T. H.; ELSON, D. A. N. I. …	Hefei University of Technology; Imperial College London; Imperial College London; Zhejiang Laboratory; University of London; University College London	WANG, DQ (通讯作者)，Hefei Univ Technol, Sch Comp & Informat, Hefei 230601, Peoples R China.;WANG, DQ (通讯作者)，Imperial Coll London, Hamlyn Ctr Robot Surg, London SW7 2AZ, England.;WANG, DQ (通讯作者)，Imperial Coll London, Dept Surg & Canc, London SW7 2AZ, England.	dw619@mail.hfut.edu.cn; ds.elson@imperial.ac.uk	Elson, Daniel/B-4921-2008	Elson, Daniel/0000-0002-5578-3941	China Scholarship Council [201906690041]; Engineering and Physical Sciences Research Council [EP/R004153/1]; National Natural Science Foundation of China [61905152]	China Scholarship Council(China Scholarship Council); Engineering and Physical Sciences Research Council(UK Research & Innovation (UKRI)Engineering & Physical Sciences Research Council (EPSRC)); National Natural Science Foundation of China(National Natural Science Foundation of China (NSFC))	China Scholarship Council (201906690041) ; Engineering and Physical Sciences Research Council (EP/R004153/1) ; National Natural Science Foundation of China (61971177) ; National Natural Science Foundation of China (61905152) .		48	1	1	5	16	Optica Publishing Group	WASHINGTON	2010 MASSACHUSETTS AVE NW, WASHINGTON, DC 20036 USA	2156-7085			BIOMED OPT EXPRESS	Biomed. Opt. Express	45017	2022	13	4	2364
J	Claudio, CV; Ribeiro, RP; Martins, JT; Marziale, MHP; Solci, MC; Dalmas, JC				Claudio, Caroline Vieira; Ribeiro, Renata Perfeito; Martins, Julia Trevisan; Palucci Marziale, Maria Helena; Solci, Maria Cristina; Dalmas, Jose Carlos			Polycyclic aromatic hydrocarbons produced by electrocautery smoke and the use of personal protective equipment	REVISTA LATINO-AMERICANA DE ENFERMAGEM			English	Article						Occupational Exposure; Air Pollutants; Occupational; Electrosurgery; Electrocoagulation; Protective Devices	SURGICAL SMOKE	Objective: analyze the concentration of polycyclic aromatic hydrocarbons in electrocautery smoke in operating rooms and the use of personal protective equipment by the intraoperative team when exposed to hydrocarbons. Method: exploratory and cross-sectional field research conducted in a surgery center. Gases were collected by a vacuum suction pump from a sample of 50 abdominal surgeries in which …	[Claudio, Caroline Vieira] Hosp Coracao Londrina, Londrina, PR, Brazil; [Ribeiro, Renata Perfeito; Martins, Julia Trevisan] Univ Estadual Londrina, Dept Enfermagem, Londrina, PR, Brazil; [Palucci Marziale, Maria Helena] Univ Sao Paulo, Escola Enfermagem Ribeirao Preto, WHO Collaborating Ctr Nursing Res Dev, Ribeirao Preto, SP, Brazil; [Solci, Maria Cristina] Univ Estadual Londrina, Dept Quim, Lon…	Universidade Estadual de Londrina; Universidade de Sao Paulo; World Health Organization; Universidade Estadual de Londrina; Universidade Estadual de Londrina	Claudio, CV (通讯作者)，Rua Raposo Tavares 442,Vila Larsen 1, BR-86010580 Londrina, PR, Brazil.	caroline.vieirac@gmail.com	SOLCI, MARIA C/D-2985-2013; Vieira, Caroline/AAH-4141-2019	SOLCI, MARIA C/0000-0002-6643-7059;					23	4	4	1	13	UNIV SAO PAULO, ESCOLA DE ENFERMAGEM DE RIBEIRAO PRETO	RIBEIRAO PRETO	AV BANDEIRANTES, 3900, RIBEIRAO PRETO, SP 14040-902 A, BRAZIL	1518-8345			REV LAT-AM ENFERM	Rev. Latino-Am. Enfermagem		2017	25
J	Haapala, I; Karjalainen, M; Kontunen, A; Vehkaoja, A; Nordfors, K; Haapasalo, H; Haapasalo, J; Oksala, N; Roine, A	Haapala, I; Karjalainen, M; Kontunen, A; Vehkaoja, A; Nordfors, K; Haapasalo, H; Haapasalo, J; Oksala, N; Roine, A	Haapala, I; Karjalainen, M; Kontunen, A; Vehkaoja, A; Nordfors, K; Haapasalo, H; Haapasalo, J; Oksala, N; Roine, A	Haapala, I; Karjalainen, M; Kontunen, A; Vehkaoja, A; Nordfors, K; Haapasalo, H; Haapasalo, J; Oksala, N; Roine, A	Haapala, Ilkka; Karjalainen, Markus; Kontunen, Anton; Vehkaoja, Antti; Nordfors, Kristiina; Haapasalo, Hannu; Haapasalo, Joonas; Oksala, Niku; Roine, Antti			Identifying brain tumors by differential mobility spectrometry analysis of diathermy smoke	JOURNAL OF NEUROSURGERY			English	Article						differential mobility spectrometry; brain tumor identification; oncology	TISSUE; GLIOBLASTOMA; RESECTION; EXTENT	OBJECTIVE There is a need for real-time, intraoperative tissue identification technology in neurosurgery. Several solutions are under development for that purpose, but their adaptability for standard clinical use has been hindered by high cost and impracticality issues. The authors tested and preliminarily validated a method for brain tumor identification that is based on the analysis of diatherm…	[Haapala, Ilkka; Haapasalo, Joonas] Tampere Univ Hosp, Unit Neurosurg, Tampere, Finland; [Karjalainen, Markus; Kontunen, Anton; Vehkaoja, Antti; Haapasalo, Joonas; Oksala, Niku; Roine, Antti] Tampere Univ, Fac Med & Hlth Technol, Tampere, Finland; [Nordfors, Kristiina] Tampere Univ Hosp, Dept Pediat, Tampere, Finland; [Haapasalo, Hannu] Tampere Univ Hosp, Fimlab Labs Ltd, Tampere, Finland; [Oksal…	Tampere University; Tampere University Hospital; Tampere University; Tampere University; Tampere University Hospital; Tampere University; Tampere University Hospital; Tampere University; Tampere University Hospital; Tampere University; Tampere University Hospital	Haapala, I (通讯作者)，Tampere Univ Hosp, Tampere, Finland.	ilkka.haapala@fimnet.fi	Roine, Antti/AAU-5071-2020; Vehkaoja, Antti/AAH-9763-2019	Roine, Antti/0000-0002-1811-2671; Vehkaoja, Antti/0000-0003-3721-3467; Kontunen, Anton/0000-0002-2220-1351; Haapala, Ilkka/0000-0003-0383-7319	Finnish Foundation for Technology Promotion (TES); Tampereen Tuberkuloosisaatio (Tampere Tuberculosis Foundation); Emil Aaltonen Foundation; Finnish Cultural Foundation; Finnish Medical Foundation; Pediatric Research Foundation; Finnish Neurosurgical Society; Pirkanmaa Hospital District grants [9s045, 151B03, 9T044, 9U042, 150618, 9V044]; Academy of Finland [292477]; Competitive State Research Fi…	Finnish Foundation for Technology Promotion (TES); Tampereen Tuberkuloosisaatio (Tampere Tuberculosis Foundation); Emil Aaltonen Foundation; Finnish Cultural Foundation(Finnish Cultural FoundationFinnish IT center for science); Finnish Medical Foundation; Pediatric Research Foundation; Finnish Neurosurgical Society; Pirkanmaa Hospital District grants; Academy of Finland(Research Council of Finlan…	This study was supported by grants from the following foundations: Finnish Foundation for Technology Promotion (TES); Tampereen Tuberkuloosisaatio (Tampere Tuberculosis Foundation); Emil Aaltonen Foundation; Finnish Cultural Foundation; Finnish Medical Foundation; Pediatric Research Foundation; Finnish Neurosurgical Society; Competitive State Research Financing of the Expert Responsibility area o…		22	7	7	0	15	AMER ASSOC NEUROLOGICAL SURGEONS	ROLLING MEADOWS	5550 MEADOWBROOK DRIVE, ROLLING MEADOWS, IL 60008 USA	0022-3085	1933-0693		J NEUROSURG	J. Neurosurg.	JUL	2020	133	1	100
[truncated: 154 more rows]
[truncated: 18 more columns]
